# Supplementary material for: Collagen-binding C-type natriuretic peptide enhances chondrogenesis and osteogenesis
Source: JCI Insight. 2025 Dec 23;11(3):e198959. doi: 10.1172/jci.insight.198959 (PMC12892892; doi:10.1172/jci.insight.198959)
Supplement: Supporting data values [file jciinsight-11-198959-s073.xlsx]

## Sheet: Figure 2E
Group	Proliferation rate
FGF2	59.6941
FGF2	65.9021
FGF2	66.0982
FGF2	63.5289
FGF2	65.8448
FGF2 + CNP	80.8805
FGF2 + CNP	89.5556
FGF2 + CNP	96.8802
FGF2 + CNP	95.2119
FGF2 + CNP	91.1075
FGF2 + CBD-CNP	99.4833
FGF2 + CBD-CNP	95.9042
FGF2 + CBD-CNP	99.688
FGF2 + CBD-CNP	95.5175
FGF2 + CBD-CNP	99.1916

## Sheet: Figure 3B
Group	length (no drug)	length (drug)
FGF2	4.54145	4.00702
FGF2	4.22969	3.64983
FGF2	4.26268	3.87373
FGF2	3.93466	3.62558
FGF2	4.01565	3.73233
FGF2	4.05038	3.46769
FGF2	4.03285	3.52445
FGF2	4.01034	3.16865
FGF2	3.81003	3.3053
CNP	3.89472	3.82043
CNP	3.51671	3.51702
CNP	3.93498	4.23665
CNP	3.25212	3.47201
CNP	3.43853	3.51238
CNP	3.27872	3.4422
CNP	3.21509	3.31002
CNP	3.12676	3.30055
CNP	3.36806	3.73735
CBD-CNP	3.79046	4.00549
CBD-CNP	3.93454	4.01709
CBD-CNP	3.69358	3.75893
CBD-CNP	3.15649	3.40997
CBD-CNP	3.6473	3.97493
CBD-CNP	3.30607	3.40812
CBD-CNP	3.27478	3.33515
CBD-CNP	3.01653	3.47969
CBD-CNP	3.50703	3.86734

## Sheet: Figure 3C
Group	length (no drug)	length (drug)
FGF2	3.78125	3.35508
FGF2	3.68071	3.54857
FGF2	3.85828	3.66976
FGF2	3.93845	3.75638
FGF2	3.68087	3.44524
FGF2	3.79773	3.64304
FGF2	3.83671	3.59885
CNP	2.71935	2.75806
CNP	3.07098	3.0084
CNP	2.76455	2.79065
CNP	3.64843	3.59034
CNP	3.44196	3.57422
CNP	3.63925	3.77515
CBD-CNP	3.54277	3.70333
CBD-CNP	3.43105	3.50346
CBD-CNP	3.25903	3.48079
CBD-CNP	3.18203	3.30969
CBD-CNP	3.68963	3.65825
CBD-CNP	3.27197	3.47421
CBD-CNP	4.04276	4.13557

## Sheet: Figure 4B, Suppl. Figure 2_abc
NAME	GS<br> follow link to MSigDB	GS DETAILS	SIZE	ES	NES	NOM p-val	FDR q-val	FWER p-val	RANK AT MAX	LEADING EDGE
GOBP_COLLAGEN_FIBRIL_ORGANIZATION	GOBP_COLLAGEN_FIBRIL_ORGANIZATION	Details ...	61	0.801454	2.1264	0	0	0	953	tags=52%, list=3%, signal=54%
GOBP_CARTILAGE_DEVELOPMENT_INVOLVED_IN_ENDOCHONDRAL_BONE_MORPHOGENESIS	GOBP_CARTILAGE_DEVELOPMENT_INVOLVED_IN_ENDOCHONDRAL_BONE_MORPHOGENESIS	Details ...	42	0.805715	2.10929	0	0	0	669	tags=38%, list=2%, signal=39%
GOBP_ENDOCHONDRAL_BONE_MORPHOGENESIS	GOBP_ENDOCHONDRAL_BONE_MORPHOGENESIS	Details ...	70	0.741219	2.0918	0	0	0	1081	tags=40%, list=4%, signal=41%
GOBP_CHONDROCYTE_DIFFERENTIATION_INVOLVED_IN_ENDOCHONDRAL_BONE_MORPHOGENESIS	GOBP_CHONDROCYTE_DIFFERENTIATION_INVOLVED_IN_ENDOCHONDRAL_BONE_MORPHOGENESIS	Details ...	17	0.906073	2.06032	0	0	0	669	tags=47%, list=2%, signal=48%
GOCC_COMPLEX_OF_COLLAGEN_TRIMERS	GOCC_COMPLEX_OF_COLLAGEN_TRIMERS	Details ...	19	0.912197	2.03165	0	0	0	623	tags=58%, list=2%, signal=59%
GOCC_COPI_COATED_VESICLE	GOCC_COPI_COATED_VESICLE	Details ...	30	0.802369	2.0083	0	8.7732e-05	0.001	3182	tags=67%, list=11%, signal=75%
GOBP_BONE_MORPHOGENESIS	GOBP_BONE_MORPHOGENESIS	Details ...	112	0.660914	2.0052	0	7.51989e-05	0.001	1081	tags=30%, list=4%, signal=31%
GOBP_COTRANSLATIONAL_PROTEIN_TARGETING_TO_MEMBRANE	GOBP_COTRANSLATIONAL_PROTEIN_TARGETING_TO_MEMBRANE	Details ...	20	0.82748	2.00493	0	6.5799e-05	0.001	2231	tags=55%, list=8%, signal=60%
GOCC_COPII_COATED_ER_TO_GOLGI_TRANSPORT_VESICLE	GOCC_COPII_COATED_ER_TO_GOLGI_TRANSPORT_VESICLE	Details ...	55	0.722974	1.99965	0	5.8488e-05	0.001	2651	tags=55%, list=9%, signal=60%
GOBP_PROTEIN_HYDROXYLATION	GOBP_PROTEIN_HYDROXYLATION	Details ...	28	0.816956	1.99187	0	5.26392e-05	0.001	1996	tags=50%, list=7%, signal=54%
GOBP_CHONDROCYTE_DEVELOPMENT	GOBP_CHONDROCYTE_DEVELOPMENT	Details ...	35	0.780484	1.984	0	4.78538e-05	0.001	1048	tags=49%, list=4%, signal=50%
GOBP_ENDOPLASMIC_RETICULUM_TO_GOLGI_VESICLE_MEDIATED_TRANSPORT	GOBP_ENDOPLASMIC_RETICULUM_TO_GOLGI_VESICLE_MEDIATED_TRANSPORT	Details ...	123	0.663357	1.96692	0	7.96818e-05	0.002	2693	tags=43%, list=10%, signal=47%
GOBP_NEGATIVE_REGULATION_OF_CARTILAGE_DEVELOPMENT	GOBP_NEGATIVE_REGULATION_OF_CARTILAGE_DEVELOPMENT	Details ...	33	0.731097	1.96313	0	0.000108979	0.003	1141	tags=52%, list=4%, signal=54%
GOCC_COPI_COATED_VESICLE_MEMBRANE	GOCC_COPI_COATED_VESICLE_MEMBRANE	Details ...	17	0.848791	1.96036	0	0.000128408	0.004	2084	tags=76%, list=7%, signal=83%
GOBP_COPII_COATED_VESICLE_CARGO_LOADING	GOBP_COPII_COATED_VESICLE_CARGO_LOADING	Details ...	15	0.841541	1.94797	0	0.000263534	0.008	1416	tags=53%, list=5%, signal=56%
GOBP_PROTEIN_K11_LINKED_UBIQUITINATION	GOBP_PROTEIN_K11_LINKED_UBIQUITINATION	Details ...	29	0.722026	1.93682	0	0.000350424	0.012	3588	tags=52%, list=13%, signal=59%
GOCC_ER_TO_GOLGI_TRANSPORT_VESICLE_MEMBRANE	GOCC_ER_TO_GOLGI_TRANSPORT_VESICLE_MEMBRANE	Details ...	23	0.76822	1.93276	0	0.00050686	0.016	1416	tags=52%, list=5%, signal=55%
GOBP_POSITIVE_REGULATION_OF_GLYCOGEN_METABOLIC_PROCESS	GOBP_POSITIVE_REGULATION_OF_GLYCOGEN_METABOLIC_PROCESS	Details ...	21	0.800467	1.93045	0	0.000498345	0.017	2600	tags=38%, list=9%, signal=42%
GOBP_GENOMIC_IMPRINTING	GOBP_GENOMIC_IMPRINTING	Details ...	20	0.802981	1.92654	0	0.000549852	0.019	945	tags=35%, list=3%, signal=36%
GOMF_PROTEIN_LIPID_COMPLEX_BINDING	GOMF_PROTEIN_LIPID_COMPLEX_BINDING	Details ...	31	0.750034	1.92538	0	0.00054891	0.02	1223	tags=29%, list=4%, signal=30%
GOBP_CARTILAGE_CONDENSATION	GOBP_CARTILAGE_CONDENSATION	Details ...	21	0.826368	1.91066	0	0.000651818	0.024	669	tags=29%, list=2%, signal=29%
GOBP_NADH_DEHYDROGENASE_COMPLEX_ASSEMBLY	GOBP_NADH_DEHYDROGENASE_COMPLEX_ASSEMBLY	Details ...	61	0.671054	1.90611	0	0.000693396	0.026	2764	tags=46%, list=10%, signal=51%
GOBP_PROTON_MOTIVE_FORCE_DRIVEN_ATP_SYNTHESIS	GOBP_PROTON_MOTIVE_FORCE_DRIVEN_ATP_SYNTHESIS	Details ...	70	0.69212	1.89532	0	0.000976681	0.039	3501	tags=51%, list=12%, signal=59%
GOBP_ESTABLISHMENT_OF_PROTEIN_LOCALIZATION_TO_ENDOPLASMIC_RETICULUM	GOBP_ESTABLISHMENT_OF_PROTEIN_LOCALIZATION_TO_ENDOPLASMIC_RETICULUM	Details ...	49	0.685888	1.89519	0	0.000952197	0.04	3083	tags=51%, list=11%, signal=57%
GOBP_CARTILAGE_DEVELOPMENT	GOBP_CARTILAGE_DEVELOPMENT	Details ...	222	0.602233	1.88978	0	0.0011034	0.049	723	tags=29%, list=3%, signal=29%
GOBP_REGULATION_OF_CARTILAGE_DEVELOPMENT	GOBP_REGULATION_OF_CARTILAGE_DEVELOPMENT	Details ...	73	0.630307	1.8889	0	0.00109054	0.05	1141	tags=37%, list=4%, signal=38%
GOBP_POSITIVE_REGULATION_OF_GLUCOSE_METABOLIC_PROCESS	GOBP_POSITIVE_REGULATION_OF_GLUCOSE_METABOLIC_PROCESS	Details ...	55	0.652757	1.8884	0	0.00105015	0.05	2600	tags=27%, list=9%, signal=30%
GOBP_AMINO_ACID_ACTIVATION	GOBP_AMINO_ACID_ACTIVATION	Details ...	45	0.653884	1.88617	0	0.00105954	0.052	3050	tags=47%, list=11%, signal=52%
GOBP_POSITIVE_REGULATION_OF_CARBOHYDRATE_METABOLIC_PROCESS	GOBP_POSITIVE_REGULATION_OF_CARBOHYDRATE_METABOLIC_PROCESS	Details ...	95	0.59794	1.8772	0	0.0011837	0.058	2616	tags=25%, list=9%, signal=28%
GOBP_CHONDROCYTE_DIFFERENTIATION	GOBP_CHONDROCYTE_DIFFERENTIATION	Details ...	124	0.627828	1.87542	0	0.00117326	0.059	1048	tags=39%, list=4%, signal=40%
GOBP_CELL_AGGREGATION	GOBP_CELL_AGGREGATION	Details ...	26	0.797195	1.87322	0	0.00127126	0.065	669	tags=23%, list=2%, signal=24%
GOMF_LIGASE_ACTIVITY_FORMING_CARBON_OXYGEN_BONDS	GOMF_LIGASE_ACTIVITY_FORMING_CARBON_OXYGEN_BONDS	Details ...	41	0.658626	1.87264	0	0.00124539	0.066	3461	tags=49%, list=12%, signal=56%
GOBP_PROTEIN_EXIT_FROM_ENDOPLASMIC_RETICULUM	GOBP_PROTEIN_EXIT_FROM_ENDOPLASMIC_RETICULUM	Details ...	42	0.689035	1.86939	0	0.00133809	0.074	3203	tags=48%, list=11%, signal=54%
GOBP_REGULATION_OF_CHONDROCYTE_DIFFERENTIATION	GOBP_REGULATION_OF_CHONDROCYTE_DIFFERENTIATION	Details ...	55	0.644128	1.86814	0	0.00131797	0.075	911	tags=38%, list=3%, signal=39%
GOBP_ENDOPLASMIC_RETICULUM_TO_CYTOSOL_TRANSPORT	GOBP_ENDOPLASMIC_RETICULUM_TO_CYTOSOL_TRANSPORT	Details ...	26	0.72923	1.86759	0	0.00128032	0.075	3190	tags=54%, list=11%, signal=61%
GOBP_BONE_DEVELOPMENT	GOBP_BONE_DEVELOPMENT	Details ...	237	0.573029	1.86556	0	0.00128569	0.078	1141	tags=24%, list=4%, signal=24%
GOBP_OXIDATIVE_PHOSPHORYLATION	GOBP_OXIDATIVE_PHOSPHORYLATION	Details ...	143	0.627399	1.86433	0	0.00129228	0.08	3937	tags=45%, list=14%, signal=52%
GOMF_LOW_DENSITY_LIPOPROTEIN_PARTICLE_BINDING	GOMF_LOW_DENSITY_LIPOPROTEIN_PARTICLE_BINDING	Details ...	18	0.785241	1.86246	0	0.00126992	0.081	1056	tags=28%, list=4%, signal=29%
GOCC_COLLAGEN_TRIMER	GOCC_COLLAGEN_TRIMER	Details ...	81	0.686079	1.85924	0	0.00136362	0.088	888	tags=31%, list=3%, signal=32%
GOBP_GLUCAN_BIOSYNTHETIC_PROCESS	GOBP_GLUCAN_BIOSYNTHETIC_PROCESS	Details ...	48	0.647908	1.85483	0	0.00146207	0.095	746	tags=21%, list=3%, signal=21%
GOBP_POSITIVE_REGULATION_OF_AUTOPHAGY_OF_MITOCHONDRION	GOBP_POSITIVE_REGULATION_OF_AUTOPHAGY_OF_MITOCHONDRION	Details ...	15	0.777744	1.85167	0	0.00163143	0.106	1285	tags=33%, list=5%, signal=35%
GOBP_G1_TO_G0_TRANSITION	GOBP_G1_TO_G0_TRANSITION	Details ...	18	0.742557	1.85124	0	0.00161238	0.106	1305	tags=22%, list=5%, signal=23%
GOCC_ENDOPLASMIC_RETICULUM_PROTEIN_CONTAINING_COMPLEX	GOCC_ENDOPLASMIC_RETICULUM_PROTEIN_CONTAINING_COMPLEX	Details ...	133	0.623824	1.85066	0	0.00158822	0.107	3630	tags=44%, list=13%, signal=50%
GOBP_GROWTH_PLATE_CARTILAGE_DEVELOPMENT	GOBP_GROWTH_PLATE_CARTILAGE_DEVELOPMENT	Details ...	26	0.742204	1.84935	0	0.00159	0.11	669	tags=31%, list=2%, signal=31%
GOBP_REGULATION_OF_POLYSACCHARIDE_BIOSYNTHETIC_PROCESS	GOBP_REGULATION_OF_POLYSACCHARIDE_BIOSYNTHETIC_PROCESS	Details ...	41	0.663744	1.84762	0	0.00163942	0.114	746	tags=24%, list=3%, signal=25%
GOBP_REGULATION_OF_GLYCOGEN_BIOSYNTHETIC_PROCESS	GOBP_REGULATION_OF_GLYCOGEN_BIOSYNTHETIC_PROCESS	Details ...	32	0.705261	1.84247	0	0.00181408	0.129	746	tags=28%, list=3%, signal=29%
GOBP_PROTEIN_TRANSMEMBRANE_TRANSPORT	GOBP_PROTEIN_TRANSMEMBRANE_TRANSPORT	Details ...	61	0.621491	1.8409	0	0.00184791	0.135	3295	tags=34%, list=12%, signal=39%
GOBP_EXTRACELLULAR_STRUCTURE_ORGANIZATION	GOBP_EXTRACELLULAR_STRUCTURE_ORGANIZATION	Details ...	323	0.579364	1.84016	0	0.00180941	0.135	1207	tags=25%, list=4%, signal=26%
GOBP_SKELETAL_SYSTEM_MORPHOGENESIS	GOBP_SKELETAL_SYSTEM_MORPHOGENESIS	Details ...	264	0.554428	1.8294	0	0.00242332	0.173	1293	tags=19%, list=5%, signal=20%
GOBP_NEGATIVE_REGULATION_OF_MULTICELLULAR_ORGANISM_GROWTH	GOBP_NEGATIVE_REGULATION_OF_MULTICELLULAR_ORGANISM_GROWTH	Details ...	17	0.773853	1.82364	0	0.0026878	0.193	1670	tags=29%, list=6%, signal=31%
GOBP_GLIAL_CELL_FATE_COMMITMENT	GOBP_GLIAL_CELL_FATE_COMMITMENT	Details ...	18	0.800562	1.82331	0	0.00265891	0.195	2947	tags=44%, list=10%, signal=50%
GOBP_CONNECTIVE_TISSUE_DEVELOPMENT	GOBP_CONNECTIVE_TISSUE_DEVELOPMENT	Details ...	312	0.560551	1.81692	0	0.00298528	0.22	1449	tags=29%, list=5%, signal=30%
GOCC_ANAPHASE_PROMOTING_COMPLEX	GOCC_ANAPHASE_PROMOTING_COMPLEX	Details ...	22	0.711109	1.81229	0	0.00327113	0.24	3241	tags=50%, list=12%, signal=56%
GOBP_VASCULAR_ASSOCIATED_SMOOTH_MUSCLE_CONTRACTION	GOBP_VASCULAR_ASSOCIATED_SMOOTH_MUSCLE_CONTRACTION	Details ...	29	0.68493	1.81127	0.00191571	0.00333272	0.244	478	tags=17%, list=2%, signal=18%
GOBP_ANTIGEN_PROCESSING_AND_PRESENTATION_OF_PEPTIDE_OR_POLYSACCHARIDE_ANTIGEN_VIA_MHC_CLASS_II	GOBP_ANTIGEN_PROCESSING_AND_PRESENTATION_OF_PEPTIDE_OR_POLYSACCHARIDE_ANTIGEN_VIA_MHC_CLASS_II	Details ...	26	0.725979	1.80794	0	0.0035199	0.258	1042	tags=23%, list=4%, signal=24%
GOMF_EXTRACELLULAR_MATRIX_STRUCTURAL_CONSTITUENT_CONFERRING_TENSILE_STRENGTH	GOMF_EXTRACELLULAR_MATRIX_STRUCTURAL_CONSTITUENT_CONFERRING_TENSILE_STRENGTH	Details ...	45	0.717219	1.80757	0	0.00347434	0.26	888	tags=40%, list=3%, signal=41%
GOBP_POST_TRANSLATIONAL_PROTEIN_TARGETING_TO_ENDOPLASMIC_RETICULUM_MEMBRANE	GOBP_POST_TRANSLATIONAL_PROTEIN_TARGETING_TO_ENDOPLASMIC_RETICULUM_MEMBRANE	Details ...	20	0.738078	1.80027	0	0.00411867	0.291	3083	tags=50%, list=11%, signal=56%
GOBP_CELL_CYCLE_PHASE	GOBP_CELL_CYCLE_PHASE	Details ...	26	0.733387	1.79813	0	0.00435569	0.305	2947	tags=35%, list=10%, signal=39%
GOBP_MITOCHONDRIAL_RESPIRATORY_CHAIN_COMPLEX_ASSEMBLY	GOBP_MITOCHONDRIAL_RESPIRATORY_CHAIN_COMPLEX_ASSEMBLY	Details ...	100	0.589761	1.79405	0	0.00455492	0.324	4858	tags=53%, list=17%, signal=64%
GOBP_ACYLGLYCEROL_HOMEOSTASIS	GOBP_ACYLGLYCEROL_HOMEOSTASIS	Details ...	38	0.668164	1.78989	0	0.00494278	0.347	3653	tags=34%, list=13%, signal=39%
GOBP_ANAPHASE_PROMOTING_COMPLEX_DEPENDENT_CATABOLIC_PROCESS	GOBP_ANAPHASE_PROMOTING_COMPLEX_DEPENDENT_CATABOLIC_PROCESS	Details ...	18	0.745137	1.78643	0	0.0051556	0.363	3241	tags=61%, list=12%, signal=69%
GOBP_NEGATIVE_REGULATION_OF_CHONDROCYTE_DIFFERENTIATION	GOBP_NEGATIVE_REGULATION_OF_CHONDROCYTE_DIFFERENTIATION	Details ...	26	0.691359	1.7834	0	0.00537069	0.379	911	tags=50%, list=3%, signal=52%
GOBP_REGULATION_OF_AEROBIC_RESPIRATION	GOBP_REGULATION_OF_AEROBIC_RESPIRATION	Details ...	37	0.66162	1.78207	0	0.0054322	0.389	3808	tags=38%, list=14%, signal=44%
GOBP_AEROBIC_RESPIRATION	GOBP_AEROBIC_RESPIRATION	Details ...	192	0.579982	1.77935	0	0.00555382	0.4	3937	tags=40%, list=14%, signal=46%
GOBP_RESPONSE_TO_UNFOLDED_PROTEIN	GOBP_RESPONSE_TO_UNFOLDED_PROTEIN	Details ...	112	0.593101	1.77838	0	0.00555849	0.403	2423	tags=39%, list=9%, signal=43%
GOCC_INNER_KINETOCHORE	GOCC_INNER_KINETOCHORE	Details ...	18	0.718542	1.76788	0	0.00667519	0.454	3764	tags=56%, list=13%, signal=64%
GOBP_UBIQUITIN_DEPENDENT_ERAD_PATHWAY	GOBP_UBIQUITIN_DEPENDENT_ERAD_PATHWAY	Details ...	83	0.595726	1.76785	0	0.00657556	0.454	3190	tags=39%, list=11%, signal=43%
GOBP_SPHINGOMYELIN_METABOLIC_PROCESS	GOBP_SPHINGOMYELIN_METABOLIC_PROCESS	Details ...	22	0.696181	1.76588	0	0.00670416	0.461	1762	tags=32%, list=6%, signal=34%
GOCC_NADH_DEHYDROGENASE_COMPLEX	GOCC_NADH_DEHYDROGENASE_COMPLEX	Details ...	50	0.663737	1.76498	0	0.00669669	0.462	2732	tags=48%, list=10%, signal=53%
GOMF_BASIC_AMINO_ACID_TRANSMEMBRANE_TRANSPORTER_ACTIVITY	GOMF_BASIC_AMINO_ACID_TRANSMEMBRANE_TRANSPORTER_ACTIVITY	Details ...	19	0.762526	1.76199	0	0.0070421	0.478	3357	tags=47%, list=12%, signal=54%
GOCC_GOLGI_ASSOCIATED_VESICLE_MEMBRANE	GOCC_GOLGI_ASSOCIATED_VESICLE_MEMBRANE	Details ...	46	0.632282	1.75975	0	0.00733182	0.494	2151	tags=35%, list=8%, signal=38%
GOBP_CGMP_MEDIATED_SIGNALING	GOBP_CGMP_MEDIATED_SIGNALING	Details ...	37	0.669094	1.75583	0	0.00774348	0.518	1316	tags=14%, list=5%, signal=14%
GOBP_REGULATION_OF_POLYSACCHARIDE_METABOLIC_PROCESS	GOBP_REGULATION_OF_POLYSACCHARIDE_METABOLIC_PROCESS	Details ...	49	0.605329	1.75555	0.00179211	0.00768616	0.522	897	tags=22%, list=3%, signal=23%
GOMF_L_ASCORBIC_ACID_BINDING	GOMF_L_ASCORBIC_ACID_BINDING	Details ...	19	0.749834	1.75491	0	0.00772579	0.527	1996	tags=47%, list=7%, signal=51%
GOCC_INNER_MITOCHONDRIAL_MEMBRANE_PROTEIN_COMPLEX	GOCC_INNER_MITOCHONDRIAL_MEMBRANE_PROTEIN_COMPLEX	Details ...	147	0.597043	1.75424	0	0.00771323	0.531	3725	tags=44%, list=13%, signal=50%
GOCC_COPII_VESICLE_COAT	GOCC_COPII_VESICLE_COAT	Details ...	15	0.752311	1.75151	0	0.00799835	0.545	1416	tags=47%, list=5%, signal=49%
GOBP_RESPONSE_TO_TOPOLOGICALLY_INCORRECT_PROTEIN	GOBP_RESPONSE_TO_TOPOLOGICALLY_INCORRECT_PROTEIN	Details ...	135	0.569855	1.75094	0	0.00801993	0.548	2493	tags=36%, list=9%, signal=40%
GOBP_VESICLE_CARGO_LOADING	GOBP_VESICLE_CARGO_LOADING	Details ...	25	0.670552	1.74954	0.00191939	0.00805321	0.553	1719	tags=40%, list=6%, signal=43%
GOCC_RESPIRASOME	GOCC_RESPIRASOME	Details ...	96	0.610977	1.74507	0.00208768	0.00865177	0.575	3725	tags=49%, list=13%, signal=56%
GOMF_EXTRACELLULAR_MATRIX_STRUCTURAL_CONSTITUENT	GOMF_EXTRACELLULAR_MATRIX_STRUCTURAL_CONSTITUENT	Details ...	145	0.610058	1.73918	0	0.0094665	0.603	888	tags=30%, list=3%, signal=30%
GOCC_PROTEASOME_CORE_COMPLEX	GOCC_PROTEASOME_CORE_COMPLEX	Details ...	19	0.726328	1.73737	0	0.00970103	0.612	6149	tags=74%, list=22%, signal=94%
GOBP_REGULATION_OF_ATTACHMENT_OF_SPINDLE_MICROTUBULES_TO_KINETOCHORE	GOBP_REGULATION_OF_ATTACHMENT_OF_SPINDLE_MICROTUBULES_TO_KINETOCHORE	Details ...	20	0.692837	1.73677	0.00204499	0.00965696	0.612	4729	tags=75%, list=17%, signal=90%
GOBP_BASIC_AMINO_ACID_TRANSPORT	GOBP_BASIC_AMINO_ACID_TRANSPORT	Details ...	17	0.729022	1.73645	0.00199203	0.00963334	0.612	2723	tags=53%, list=10%, signal=59%
GOBP_POSITIVE_REGULATION_OF_STEROID_METABOLIC_PROCESS	GOBP_POSITIVE_REGULATION_OF_STEROID_METABOLIC_PROCESS	Details ...	39	0.655887	1.73583	0	0.00960453	0.614	2095	tags=18%, list=7%, signal=19%
GOBP_BONE_GROWTH	GOBP_BONE_GROWTH	Details ...	39	0.629768	1.7348	0.00195695	0.00967069	0.617	669	tags=26%, list=2%, signal=26%
GOBP_REPLACEMENT_OSSIFICATION	GOBP_REPLACEMENT_OSSIFICATION	Details ...	37	0.658368	1.73436	0	0.00965406	0.617	1048	tags=38%, list=4%, signal=39%
GOBP_POSITIVE_REGULATION_OF_MITOTIC_SISTER_CHROMATID_SEPARATION	GOBP_POSITIVE_REGULATION_OF_MITOTIC_SISTER_CHROMATID_SEPARATION	Details ...	18	0.723802	1.73376	0.00409836	0.0096638	0.624	2776	tags=56%, list=10%, signal=62%
GOMF_CATALYTIC_ACTIVITY_ACTING_ON_A_TRNA	GOMF_CATALYTIC_ACTIVITY_ACTING_ON_A_TRNA	Details ...	130	0.532404	1.73279	0	0.00983255	0.631	4755	tags=40%, list=17%, signal=48%
GOBP_NEGATIVE_REGULATION_OF_ORGANELLE_ASSEMBLY	GOBP_NEGATIVE_REGULATION_OF_ORGANELLE_ASSEMBLY	Details ...	46	0.607991	1.72995	0.0018797	0.0101752	0.641	1753	tags=24%, list=6%, signal=25%
GOBP_PYRIMIDINE_NUCLEOSIDE_TRIPHOSPHATE_BIOSYNTHETIC_PROCESS	GOBP_PYRIMIDINE_NUCLEOSIDE_TRIPHOSPHATE_BIOSYNTHETIC_PROCESS	Details ...	15	0.709566	1.72555	0.00392157	0.0108955	0.659	1642	tags=47%, list=6%, signal=50%
GOBP_CHONDROITIN_SULFATE_METABOLIC_PROCESS	GOBP_CHONDROITIN_SULFATE_METABOLIC_PROCESS	Details ...	26	0.668438	1.72334	0.00628931	0.0111521	0.672	2682	tags=42%, list=10%, signal=47%
GOBP_SERINE_FAMILY_AMINO_ACID_BIOSYNTHETIC_PROCESS	GOBP_SERINE_FAMILY_AMINO_ACID_BIOSYNTHETIC_PROCESS	Details ...	16	0.738357	1.72141	0.00199601	0.0114263	0.682	4352	tags=56%, list=15%, signal=66%
GOCC_CIS_GOLGI_NETWORK	GOCC_CIS_GOLGI_NETWORK	Details ...	64	0.578749	1.72096	0.00194553	0.0113725	0.684	3100	tags=38%, list=11%, signal=42%
GOBP_PROTEIN_LOCALIZATION_TO_ENDOPLASMIC_RETICULUM	GOBP_PROTEIN_LOCALIZATION_TO_ENDOPLASMIC_RETICULUM	Details ...	78	0.592263	1.72049	0	0.0113553	0.685	3203	tags=49%, list=11%, signal=55%
GOBP_REGULATION_OF_GLYCOGEN_METABOLIC_PROCESS	GOBP_REGULATION_OF_GLYCOGEN_METABOLIC_PROCESS	Details ...	40	0.625103	1.71458	0	0.0123684	0.71	897	tags=25%, list=3%, signal=26%
GOCC_ENDOPLASMIC_RETICULUM_LUMEN	GOCC_ENDOPLASMIC_RETICULUM_LUMEN	Details ...	89	0.585399	1.71268	0	0.0126483	0.716	2772	tags=37%, list=10%, signal=41%
GOCC_OXIDOREDUCTASE_COMPLEX	GOCC_OXIDOREDUCTASE_COMPLEX	Details ...	121	0.56937	1.71135	0	0.0128432	0.722	3537	tags=40%, list=13%, signal=46%
GOBP_POSITIVE_REGULATION_OF_ORGAN_GROWTH	GOBP_POSITIVE_REGULATION_OF_ORGAN_GROWTH	Details ...	64	0.580635	1.71096	0	0.0128095	0.725	2851	tags=33%, list=10%, signal=36%
GOMF_HEPARAN_SULFATE_PROTEOGLYCAN_BINDING	GOMF_HEPARAN_SULFATE_PROTEOGLYCAN_BINDING	Details ...	24	0.683558	1.7062	0.00198413	0.0137847	0.746	1564	tags=29%, list=6%, signal=31%
GOBP_DE_NOVO_PROTEIN_FOLDING	GOBP_DE_NOVO_PROTEIN_FOLDING	Details ...	38	0.629857	1.7053	0.00205761	0.0138552	0.747	2380	tags=32%, list=8%, signal=34%
GOCC_SMOOTH_ENDOPLASMIC_RETICULUM	GOCC_SMOOTH_ENDOPLASMIC_RETICULUM	Details ...	33	0.669397	1.70365	0	0.014069	0.755	2961	tags=39%, list=11%, signal=44%
GOBP_POSITIVE_REGULATION_OF_STEROID_BIOSYNTHETIC_PROCESS	GOBP_POSITIVE_REGULATION_OF_STEROID_BIOSYNTHETIC_PROCESS	Details ...	29	0.662785	1.70316	0.0019802	0.0140316	0.756	2095	tags=21%, list=7%, signal=22%
GOBP_REGULATION_OF_CARBOHYDRATE_BIOSYNTHETIC_PROCESS	GOBP_REGULATION_OF_CARBOHYDRATE_BIOSYNTHETIC_PROCESS	Details ...	113	0.543513	1.70215	0	0.0140926	0.757	1386	tags=18%, list=5%, signal=19%
GOBP_INTRA_GOLGI_VESICLE_MEDIATED_TRANSPORT	GOBP_INTRA_GOLGI_VESICLE_MEDIATED_TRANSPORT	Details ...	29	0.649467	1.70106	0.00396825	0.0141909	0.761	2147	tags=45%, list=8%, signal=48%
GOBP_CHONDROITIN_SULFATE_BIOSYNTHETIC_PROCESS	GOBP_CHONDROITIN_SULFATE_BIOSYNTHETIC_PROCESS	Details ...	15	0.750306	1.69786	0	0.0148047	0.771	1331	tags=40%, list=5%, signal=42%
GOMF_2_OXOGLUTARATE_DEPENDENT_DIOXYGENASE_ACTIVITY	GOMF_2_OXOGLUTARATE_DEPENDENT_DIOXYGENASE_ACTIVITY	Details ...	62	0.582781	1.69588	0.00208768	0.0151136	0.777	4458	tags=44%, list=16%, signal=52%
GOCC_PROTON_TRANSPORTING_ATP_SYNTHASE_COMPLEX	GOCC_PROTON_TRANSPORTING_ATP_SYNTHASE_COMPLEX	Details ...	21	0.723557	1.69224	0.00413223	0.0159008	0.789	3230	tags=57%, list=11%, signal=65%
GOBP_PYRIMIDINE_NUCLEOSIDE_TRIPHOSPHATE_METABOLIC_PROCESS	GOBP_PYRIMIDINE_NUCLEOSIDE_TRIPHOSPHATE_METABOLIC_PROCESS	Details ...	21	0.669681	1.69085	0.00414079	0.0161682	0.795	1642	tags=43%, list=6%, signal=45%
GOBP_REGULATION_OF_WNT_SIGNALING_PATHWAY_PLANAR_CELL_POLARITY_PATHWAY	GOBP_REGULATION_OF_WNT_SIGNALING_PATHWAY_PLANAR_CELL_POLARITY_PATHWAY	Details ...	15	0.716276	1.68705	0.0021097	0.0170091	0.808	3179	tags=53%, list=11%, signal=60%
GOBP_POSITIVE_REGULATION_OF_SKELETAL_MUSCLE_TISSUE_DEVELOPMENT	GOBP_POSITIVE_REGULATION_OF_SKELETAL_MUSCLE_TISSUE_DEVELOPMENT	Details ...	23	0.688346	1.68485	0.00378788	0.0173958	0.815	1610	tags=26%, list=6%, signal=28%
GOBP_REGULATION_OF_OXIDATIVE_PHOSPHORYLATION	GOBP_REGULATION_OF_OXIDATIVE_PHOSPHORYLATION	Details ...	27	0.642364	1.68469	0.0019084	0.017278	0.816	3808	tags=30%, list=14%, signal=34%
GOBP_REGULATION_OF_CGMP_MEDIATED_SIGNALING	GOBP_REGULATION_OF_CGMP_MEDIATED_SIGNALING	Details ...	15	0.774282	1.68301	0.00357143	0.0175143	0.818	1	tags=7%, list=0%, signal=7%
GOBP_ENERGY_RESERVE_METABOLIC_PROCESS	GOBP_ENERGY_RESERVE_METABOLIC_PROCESS	Details ...	94	0.541904	1.68193	0	0.0176457	0.821	1066	tags=18%, list=4%, signal=19%
GOBP_LIPID_IMPORT_INTO_CELL	GOBP_LIPID_IMPORT_INTO_CELL	Details ...	24	0.646158	1.67711	0.00184162	0.0187724	0.832	1776	tags=33%, list=6%, signal=36%
GOMF_UNFOLDED_PROTEIN_BINDING	GOMF_UNFOLDED_PROTEIN_BINDING	Details ...	87	0.568698	1.67674	0.00210084	0.0188041	0.834	2610	tags=32%, list=9%, signal=35%
GOBP_POSITIVE_REGULATION_OF_CELLULAR_RESPONSE_TO_INSULIN_STIMULUS	GOBP_POSITIVE_REGULATION_OF_CELLULAR_RESPONSE_TO_INSULIN_STIMULUS	Details ...	36	0.616533	1.67586	0	0.018937	0.836	2696	tags=31%, list=10%, signal=34%
GOBP_NEURON_INTRINSIC_APOPTOTIC_SIGNALING_PATHWAY_IN_RESPONSE_TO_OXIDATIVE_STRESS	GOBP_NEURON_INTRINSIC_APOPTOTIC_SIGNALING_PATHWAY_IN_RESPONSE_TO_OXIDATIVE_STRESS	Details ...	20	0.677039	1.67422	0.00188679	0.0192173	0.841	508	tags=20%, list=2%, signal=20%
GOBP_EMBRYONIC_SKELETAL_JOINT_DEVELOPMENT	GOBP_EMBRYONIC_SKELETAL_JOINT_DEVELOPMENT	Details ...	16	0.687578	1.67084	0.00395257	0.0200845	0.851	670	tags=31%, list=2%, signal=32%
GOBP_ATP_SYNTHESIS_COUPLED_ELECTRON_TRANSPORT	GOBP_ATP_SYNTHESIS_COUPLED_ELECTRON_TRANSPORT	Details ...	78	0.585752	1.67045	0	0.0200667	0.851	3937	tags=45%, list=14%, signal=52%
GOBP_POLYSACCHARIDE_BIOSYNTHETIC_PROCESS	GOBP_POLYSACCHARIDE_BIOSYNTHETIC_PROCESS	Details ...	68	0.552133	1.66844	0	0.0206024	0.859	746	tags=18%, list=3%, signal=18%
GOCC_INTERSTITIAL_MATRIX	GOCC_INTERSTITIAL_MATRIX	Details ...	17	0.711893	1.66714	0.0019685	0.0208471	0.861	1839	tags=59%, list=7%, signal=63%
GOMF_HEPARIN_BINDING	GOMF_HEPARIN_BINDING	Details ...	175	0.538256	1.66567	0	0.0210723	0.865	2020	tags=27%, list=7%, signal=29%
GOMF_TRANSFERASE_ACTIVITY_TRANSFERRING_NITROGENOUS_GROUPS	GOMF_TRANSFERASE_ACTIVITY_TRANSFERRING_NITROGENOUS_GROUPS	Details ...	28	0.657333	1.66536	0.00200401	0.0209818	0.865	2124	tags=25%, list=8%, signal=27%
GOBP_NEGATIVE_REGULATION_OF_CELL_DIVISION	GOBP_NEGATIVE_REGULATION_OF_CELL_DIVISION	Details ...	15	0.704334	1.66059	0.0077821	0.0223839	0.876	3496	tags=47%, list=12%, signal=53%
GOBP_NEGATIVE_REGULATION_OF_CYTOSOLIC_CALCIUM_ION_CONCENTRATION	GOBP_NEGATIVE_REGULATION_OF_CYTOSOLIC_CALCIUM_ION_CONCENTRATION	Details ...	24	0.682281	1.65865	0.00184162	0.022827	0.878	2995	tags=46%, list=11%, signal=51%
GOMF_GLUCURONOSYLTRANSFERASE_ACTIVITY	GOMF_GLUCURONOSYLTRANSFERASE_ACTIVITY	Details ...	35	0.710491	1.6583	0.0019084	0.0228133	0.88	1293	tags=14%, list=5%, signal=15%
GOBP_ENERGY_DERIVATION_BY_OXIDATION_OF_ORGANIC_COMPOUNDS	GOBP_ENERGY_DERIVATION_BY_OXIDATION_OF_ORGANIC_COMPOUNDS	Details ...	345	0.508194	1.65616	0	0.0233853	0.89	3243	tags=29%, list=12%, signal=32%
GOBP_PYRIMIDINE_RIBONUCLEOSIDE_TRIPHOSPHATE_METABOLIC_PROCESS	GOBP_PYRIMIDINE_RIBONUCLEOSIDE_TRIPHOSPHATE_METABOLIC_PROCESS	Details ...	16	0.699095	1.65463	0.00838574	0.0237966	0.896	1289	tags=38%, list=5%, signal=39%
GOBP_COPII_COATED_VESICLE_BUDDING	GOBP_COPII_COATED_VESICLE_BUDDING	Details ...	36	0.603319	1.65339	0	0.0240463	0.901	1862	tags=36%, list=7%, signal=39%
GOBP_REGULATION_OF_DNA_METHYLATION	GOBP_REGULATION_OF_DNA_METHYLATION	Details ...	19	0.666265	1.65149	0.0019084	0.0244793	0.904	681	tags=11%, list=2%, signal=11%
GOMF_UBIQUITIN_SPECIFIC_PROTEASE_BINDING	GOMF_UBIQUITIN_SPECIFIC_PROTEASE_BINDING	Details ...	20	0.665543	1.64785	0.00407332	0.0256655	0.907	3213	tags=40%, list=11%, signal=45%
GOCC_PROTEASOME_COMPLEX	GOCC_PROTEASOME_COMPLEX	Details ...	65	0.572859	1.64733	0	0.0257176	0.91	4672	tags=48%, list=17%, signal=57%
GOMF_INSULIN_RECEPTOR_BINDING	GOMF_INSULIN_RECEPTOR_BINDING	Details ...	27	0.649354	1.64719	0.00412371	0.0255959	0.91	1080	tags=26%, list=4%, signal=27%
GOBP_ERAD_PATHWAY	GOBP_ERAD_PATHWAY	Details ...	109	0.54241	1.64563	0	0.0259522	0.911	3190	tags=35%, list=11%, signal=39%
GOBP_NEGATIVE_REGULATION_OF_CELLULAR_RESPONSE_TO_GROWTH_FACTOR_STIMULUS	GOBP_NEGATIVE_REGULATION_OF_CELLULAR_RESPONSE_TO_GROWTH_FACTOR_STIMULUS	Details ...	105	0.523296	1.64374	0.00199203	0.0265489	0.913	1791	tags=31%, list=6%, signal=33%
GOBP_INSULIN_METABOLIC_PROCESS	GOBP_INSULIN_METABOLIC_PROCESS	Details ...	20	0.704653	1.64228	0	0.0269846	0.917	2696	tags=45%, list=10%, signal=50%
GOBP_POSITIVE_REGULATION_OF_GLYCOLYTIC_PROCESS	GOBP_POSITIVE_REGULATION_OF_GLYCOLYTIC_PROCESS	Details ...	27	0.627978	1.64144	0.00194175	0.0270878	0.918	1352	tags=22%, list=5%, signal=23%
GOMF_MACROMOLECULE_TRANSMEMBRANE_TRANSPORTER_ACTIVITY	GOMF_MACROMOLECULE_TRANSMEMBRANE_TRANSPORTER_ACTIVITY	Details ...	26	0.645428	1.63998	0	0.0274617	0.92	3165	tags=35%, list=11%, signal=39%
GOBP_CHAPERONE_COFACTOR_DEPENDENT_PROTEIN_REFOLDING	GOBP_CHAPERONE_COFACTOR_DEPENDENT_PROTEIN_REFOLDING	Details ...	32	0.623828	1.63619	0.00203666	0.0287915	0.924	2290	tags=28%, list=8%, signal=31%
GOBP_PEPTIDYL_PROLINE_MODIFICATION	GOBP_PEPTIDYL_PROLINE_MODIFICATION	Details ...	42	0.589927	1.63327	0.00201613	0.0297469	0.928	777	tags=21%, list=3%, signal=22%
GOBP_AEROBIC_ELECTRON_TRANSPORT_CHAIN	GOBP_AEROBIC_ELECTRON_TRANSPORT_CHAIN	Details ...	64	0.588191	1.63152	0.00408998	0.0303252	0.932	4571	tags=52%, list=16%, signal=61%
GOBP_LONG_CHAIN_FATTY_ACID_IMPORT_INTO_CELL	GOBP_LONG_CHAIN_FATTY_ACID_IMPORT_INTO_CELL	Details ...	19	0.647428	1.6288	0.00381679	0.0313206	0.937	1610	tags=32%, list=6%, signal=33%
GOMF_GLYCOSAMINOGLYCAN_BINDING	GOMF_GLYCOSAMINOGLYCAN_BINDING	Details ...	242	0.514065	1.62854	0	0.031251	0.938	2020	tags=25%, list=7%, signal=26%
GOCC_PROTEIN_LIPID_COMPLEX	GOCC_PROTEIN_LIPID_COMPLEX	Details ...	45	0.599217	1.62802	0	0.0312856	0.939	2126	tags=31%, list=8%, signal=34%
GOBP_RESPONSE_TO_YEAST	GOBP_RESPONSE_TO_YEAST	Details ...	17	0.742951	1.62733	0.0107914	0.0313646	0.942	567	tags=18%, list=2%, signal=18%
GOMF_INSULIN_LIKE_GROWTH_FACTOR_RECEPTOR_BINDING	GOMF_INSULIN_LIKE_GROWTH_FACTOR_RECEPTOR_BINDING	Details ...	16	0.68919	1.62132	0.00409836	0.0339218	0.952	1080	tags=31%, list=4%, signal=32%
GOCC_COATED_VESICLE_MEMBRANE	GOCC_COATED_VESICLE_MEMBRANE	Details ...	94	0.538331	1.61802	0	0.035145	0.957	2151	tags=33%, list=8%, signal=36%
GOBP_TRIGLYCERIDE_CATABOLIC_PROCESS	GOBP_TRIGLYCERIDE_CATABOLIC_PROCESS	Details ...	28	0.64448	1.61615	0.00736648	0.0358377	0.958	1101	tags=14%, list=4%, signal=15%
GOBP_NEGATIVE_REGULATION_OF_KERATINOCYTE_PROLIFERATION	GOBP_NEGATIVE_REGULATION_OF_KERATINOCYTE_PROLIFERATION	Details ...	27	0.590201	1.61525	0.0100604	0.0360766	0.958	2962	tags=48%, list=11%, signal=54%
GOBP_VASCULAR_ASSOCIATED_SMOOTH_MUSCLE_CELL_APOPTOTIC_PROCESS	GOBP_VASCULAR_ASSOCIATED_SMOOTH_MUSCLE_CELL_APOPTOTIC_PROCESS	Details ...	17	0.667959	1.61464	0.00373134	0.0361413	0.961	1323	tags=29%, list=5%, signal=31%
GOMF_L_AMINO_ACID_TRANSMEMBRANE_TRANSPORTER_ACTIVITY	GOMF_L_AMINO_ACID_TRANSMEMBRANE_TRANSPORTER_ACTIVITY	Details ...	70	0.548422	1.61332	0.00177305	0.0366097	0.962	3357	tags=30%, list=12%, signal=34%
GOBP_MESENCHYMAL_CELL_APOPTOTIC_PROCESS	GOBP_MESENCHYMAL_CELL_APOPTOTIC_PROCESS	Details ...	17	0.713916	1.60963	0.0093985	0.0381986	0.965	1645	tags=29%, list=6%, signal=31%
GOMF_OXIDOREDUCTION_DRIVEN_ACTIVE_TRANSMEMBRANE_TRANSPORTER_ACTIVITY	GOMF_OXIDOREDUCTION_DRIVEN_ACTIVE_TRANSMEMBRANE_TRANSPORTER_ACTIVITY	Details ...	33	0.628	1.60935	0.010101	0.0380792	0.965	3725	tags=42%, list=13%, signal=49%
GOBP_REGULATION_OF_ANTIGEN_PROCESSING_AND_PRESENTATION	GOBP_REGULATION_OF_ANTIGEN_PROCESSING_AND_PRESENTATION	Details ...	22	0.641357	1.60822	0.00769231	0.0384499	0.965	1987	tags=23%, list=7%, signal=24%
GOMF_NUCLEOSIDE_DIPHOSPHATE_KINASE_ACTIVITY	GOMF_NUCLEOSIDE_DIPHOSPHATE_KINASE_ACTIVITY	Details ...	18	0.668105	1.60763	0.00574713	0.0385147	0.967	1301	tags=39%, list=5%, signal=41%
GOBP_REGULATION_OF_GLUCOSE_METABOLIC_PROCESS	GOBP_REGULATION_OF_GLUCOSE_METABOLIC_PROCESS	Details ...	116	0.509907	1.60713	0	0.0385289	0.967	3419	tags=27%, list=12%, signal=30%
GOMF_MISFOLDED_PROTEIN_BINDING	GOMF_MISFOLDED_PROTEIN_BINDING	Details ...	18	0.663942	1.60654	0.00828157	0.0386326	0.967	2218	tags=50%, list=8%, signal=54%
GOBP_CELLULAR_RESPIRATION	GOBP_CELLULAR_RESPIRATION	Details ...	249	0.508698	1.60316	0.00204499	0.0400597	0.97	3937	tags=35%, list=14%, signal=40%
GOBP_NUCLEOTIDE_TRANSMEMBRANE_TRANSPORT	GOBP_NUCLEOTIDE_TRANSMEMBRANE_TRANSPORT	Details ...	21	0.649212	1.60299	0.00378072	0.0398894	0.97	4090	tags=48%, list=15%, signal=56%
GOBP_EXTRACELLULAR_MATRIX_ASSEMBLY	GOBP_EXTRACELLULAR_MATRIX_ASSEMBLY	Details ...	45	0.587881	1.60237	0.00400802	0.0399211	0.97	669	tags=27%, list=2%, signal=27%
GOBP_NEGATIVE_REGULATION_OF_CANONICAL_WNT_SIGNALING_PATHWAY	GOBP_NEGATIVE_REGULATION_OF_CANONICAL_WNT_SIGNALING_PATHWAY	Details ...	135	0.495903	1.60028	0	0.0408047	0.972	1340	tags=24%, list=5%, signal=25%
GOBP_KINETOCHORE_ORGANIZATION	GOBP_KINETOCHORE_ORGANIZATION	Details ...	20	0.652202	1.59838	0.0122699	0.0416291	0.976	5197	tags=65%, list=18%, signal=80%
GOBP_REGULATION_OF_LIPID_CATABOLIC_PROCESS	GOBP_REGULATION_OF_LIPID_CATABOLIC_PROCESS	Details ...	70	0.532133	1.59812	0.00187617	0.0415419	0.977	2633	tags=24%, list=9%, signal=27%
GOMF_PROTEIN_TRANSMEMBRANE_TRANSPORTER_ACTIVITY	GOMF_PROTEIN_TRANSMEMBRANE_TRANSPORTER_ACTIVITY	Details ...	20	0.660531	1.598	0.0043956	0.0413585	0.977	3165	tags=35%, list=11%, signal=39%
GOMF_PROTON_TRANSPORTING_ATP_SYNTHASE_ACTIVITY_ROTATIONAL_MECHANISM	GOMF_PROTON_TRANSPORTING_ATP_SYNTHASE_ACTIVITY_ROTATIONAL_MECHANISM	Details ...	16	0.705083	1.59766	0.0204499	0.0413007	0.979	3230	tags=56%, list=11%, signal=64%
GOCC_PROTEIN_PHOSPHATASE_TYPE_1_COMPLEX	GOCC_PROTEIN_PHOSPHATASE_TYPE_1_COMPLEX	Details ...	18	0.648791	1.59673	0.00770713	0.0415515	0.979	2229	tags=33%, list=8%, signal=36%
GOBP_GLUTAMINE_FAMILY_AMINO_ACID_BIOSYNTHETIC_PROCESS	GOBP_GLUTAMINE_FAMILY_AMINO_ACID_BIOSYNTHETIC_PROCESS	Details ...	15	0.669731	1.59503	0.0138889	0.0422111	0.979	232	tags=20%, list=1%, signal=20%
GOBP_PROTEIN_FOLDING	GOBP_PROTEIN_FOLDING	Details ...	170	0.508414	1.58912	0.002	0.0451728	0.984	2610	tags=27%, list=9%, signal=30%
GOBP_AMINO_ACID_BIOSYNTHETIC_PROCESS	GOBP_AMINO_ACID_BIOSYNTHETIC_PROCESS	Details ...	69	0.539161	1.58582	0	0.0467059	0.987	2288	tags=25%, list=8%, signal=27%
GOBP_DIGESTIVE_TRACT_MORPHOGENESIS	GOBP_DIGESTIVE_TRACT_MORPHOGENESIS	Details ...	54	0.561597	1.58459	0.00171821	0.0471292	0.987	1664	tags=24%, list=6%, signal=26%
GOCC_GOLGI_CISTERNA	GOCC_GOLGI_CISTERNA	Details ...	67	0.517866	1.58442	0.00193798	0.0469851	0.987	2557	tags=31%, list=9%, signal=34%
GOCC_CILIARY_ROOTLET	GOCC_CILIARY_ROOTLET	Details ...	16	0.650532	1.57845	0.0112994	0.0503905	0.992	4926	tags=50%, list=17%, signal=61%
GOBP_RESPONSE_TO_ENDOPLASMIC_RETICULUM_STRESS	GOBP_RESPONSE_TO_ENDOPLASMIC_RETICULUM_STRESS	Details ...	266	0.494718	1.57746	0.00207039	0.0507384	0.992	3203	tags=33%, list=11%, signal=37%
GOCC_ROUGH_ENDOPLASMIC_RETICULUM_MEMBRANE	GOCC_ROUGH_ENDOPLASMIC_RETICULUM_MEMBRANE	Details ...	18	0.657921	1.57703	0.00798403	0.0506781	0.992	2496	tags=39%, list=9%, signal=43%
GOBP_PROTEOGLYCAN_METABOLIC_PROCESS	GOBP_PROTEOGLYCAN_METABOLIC_PROCESS	Details ...	89	0.527782	1.57584	0.00591716	0.0511189	0.993	1756	tags=28%, list=6%, signal=30%
GOBP_POSITIVE_REGULATION_OF_CELL_GROWTH_INVOLVED_IN_CARDIAC_MUSCLE_CELL_DEVELOPMENT	GOBP_POSITIVE_REGULATION_OF_CELL_GROWTH_INVOLVED_IN_CARDIAC_MUSCLE_CELL_DEVELOPMENT	Details ...	18	0.647116	1.5747	0.0189474	0.051512	0.993	3546	tags=39%, list=13%, signal=44%
GOBP_GLUTAMINE_METABOLIC_PROCESS	GOBP_GLUTAMINE_METABOLIC_PROCESS	Details ...	23	0.615814	1.57384	0.0204082	0.0517811	0.993	842	tags=22%, list=3%, signal=22%
GOBP_POSITIVE_REGULATION_OF_MITOCHONDRIAL_FISSION	GOBP_POSITIVE_REGULATION_OF_MITOCHONDRIAL_FISSION	Details ...	23	0.592119	1.57037	0.00809717	0.0536773	0.993	1930	tags=26%, list=7%, signal=28%
GOBP_TRNA_METABOLIC_PROCESS	GOBP_TRNA_METABOLIC_PROCESS	Details ...	180	0.473858	1.56972	0	0.0537636	0.993	4755	tags=36%, list=17%, signal=43%
GOMF_BMP_BINDING	GOMF_BMP_BINDING	Details ...	20	0.653635	1.56826	0.013834	0.0543543	0.993	613	tags=35%, list=2%, signal=36%
GOCC_GOLGI_ASSOCIATED_VESICLE	GOCC_GOLGI_ASSOCIATED_VESICLE	Details ...	96	0.517542	1.56697	0.00201207	0.0548049	0.993	3292	tags=32%, list=12%, signal=36%
GOBP_BONE_MATURATION	GOBP_BONE_MATURATION	Details ...	30	0.578483	1.56598	0.00754717	0.0551035	0.993	1392	tags=37%, list=5%, signal=39%
GOCC_PLATELET_ALPHA_GRANULE	GOCC_PLATELET_ALPHA_GRANULE	Details ...	20	0.665792	1.56358	0.0149813	0.0563711	0.993	651	tags=20%, list=2%, signal=20%
GOBP_NUCLEOSIDE_TRIPHOSPHATE_BIOSYNTHETIC_PROCESS	GOBP_NUCLEOSIDE_TRIPHOSPHATE_BIOSYNTHETIC_PROCESS	Details ...	122	0.522425	1.56331	0.0107296	0.056207	0.993	3501	tags=41%, list=12%, signal=47%
GOBP_ALANINE_TRANSPORT	GOBP_ALANINE_TRANSPORT	Details ...	17	0.660008	1.56324	0.0172084	0.055949	0.993	3357	tags=47%, list=12%, signal=53%
GOBP_POSITIVE_REGULATION_OF_HORMONE_METABOLIC_PROCESS	GOBP_POSITIVE_REGULATION_OF_HORMONE_METABOLIC_PROCESS	Details ...	25	0.62388	1.56154	0.0138889	0.0568293	0.993	1386	tags=20%, list=5%, signal=21%
GOBP_BRANCHED_CHAIN_AMINO_ACID_CATABOLIC_PROCESS	GOBP_BRANCHED_CHAIN_AMINO_ACID_CATABOLIC_PROCESS	Details ...	20	0.617051	1.55906	0.0205761	0.0581766	0.995	2183	tags=35%, list=8%, signal=38%
GOBP_REGULATION_OF_CELLULAR_RESPIRATION	GOBP_REGULATION_OF_CELLULAR_RESPIRATION	Details ...	62	0.535779	1.5579	0.00196464	0.0586797	0.995	2696	tags=19%, list=10%, signal=21%
GOBP_POSITIVE_REGULATION_OF_TRANSCRIPTION_FROM_RNA_POLYMERASE_II_PROMOTER_IN_RESPONSE_TO_STRESS	GOBP_POSITIVE_REGULATION_OF_TRANSCRIPTION_FROM_RNA_POLYMERASE_II_PROMOTER_IN_RESPONSE_TO_STRESS	Details ...	20	0.612874	1.55783	0.0140562	0.0584198	0.995	723	tags=40%, list=3%, signal=41%
GOMF_THREONINE_TYPE_PEPTIDASE_ACTIVITY	GOMF_THREONINE_TYPE_PEPTIDASE_ACTIVITY	Details ...	15	0.649804	1.55045	0.0333988	0.0634906	0.995	6660	tags=67%, list=24%, signal=87%
GOBP_ATTACHMENT_OF_SPINDLE_MICROTUBULES_TO_KINETOCHORE	GOBP_ATTACHMENT_OF_SPINDLE_MICROTUBULES_TO_KINETOCHORE	Details ...	46	0.554501	1.54849	0.00414938	0.064523	0.995	4766	tags=59%, list=17%, signal=71%
GOBP_PROTEIN_TRANSMEMBRANE_IMPORT_INTO_INTRACELLULAR_ORGANELLE	GOBP_PROTEIN_TRANSMEMBRANE_IMPORT_INTO_INTRACELLULAR_ORGANELLE	Details ...	38	0.555522	1.54733	0.014	0.0649398	0.995	5007	tags=39%, list=18%, signal=48%
GOBP_CHAPERONE_MEDIATED_PROTEIN_FOLDING	GOBP_CHAPERONE_MEDIATED_PROTEIN_FOLDING	Details ...	64	0.534317	1.54732	0.00206186	0.0646126	0.995	2290	tags=22%, list=8%, signal=24%
GOMF_RACEMASE_AND_EPIMERASE_ACTIVITY	GOMF_RACEMASE_AND_EPIMERASE_ACTIVITY	Details ...	16	0.619866	1.54678	0.0217822	0.0647477	0.995	4919	tags=50%, list=17%, signal=61%
GOMF_VITAMIN_BINDING	GOMF_VITAMIN_BINDING	Details ...	141	0.492466	1.5452	0	0.0655504	0.995	4917	tags=34%, list=17%, signal=41%
GOCC_TRIGLYCERIDE_RICH_PLASMA_LIPOPROTEIN_PARTICLE	GOCC_TRIGLYCERIDE_RICH_PLASMA_LIPOPROTEIN_PARTICLE	Details ...	26	0.642411	1.54327	0.0170648	0.0666192	0.996	2126	tags=27%, list=8%, signal=29%
GOBP_REGULATION_OF_AMYLOID_FIBRIL_FORMATION	GOBP_REGULATION_OF_AMYLOID_FIBRIL_FORMATION	Details ...	16	0.640802	1.5422	0.0164271	0.0671452	0.998	1470	tags=38%, list=5%, signal=40%
GOMF_PRENYLTRANSFERASE_ACTIVITY	GOMF_PRENYLTRANSFERASE_ACTIVITY	Details ...	15	0.633923	1.54134	0.0159681	0.0674748	0.998	5191	tags=67%, list=18%, signal=82%
GOBP_REGULATION_OF_MITOTIC_NUCLEAR_DIVISION	GOBP_REGULATION_OF_MITOTIC_NUCLEAR_DIVISION	Details ...	118	0.491524	1.54083	0	0.0675519	0.998	3420	tags=36%, list=12%, signal=40%
GOBP_POSITIVE_REGULATION_OF_OSSIFICATION	GOBP_POSITIVE_REGULATION_OF_OSSIFICATION	Details ...	65	0.510208	1.5396	0.00551471	0.0682071	0.998	948	tags=17%, list=3%, signal=17%
GOBP_NEGATIVE_REGULATION_OF_VASCULATURE_DEVELOPMENT	GOBP_NEGATIVE_REGULATION_OF_VASCULATURE_DEVELOPMENT	Details ...	110	0.492214	1.53923	0.00192678	0.0681651	0.998	1455	tags=21%, list=5%, signal=22%
GOBP_POSITIVE_REGULATION_OF_ACTIVATED_T_CELL_PROLIFERATION	GOBP_POSITIVE_REGULATION_OF_ACTIVATED_T_CELL_PROLIFERATION	Details ...	27	0.58595	1.5339	0.00992064	0.0721752	1	2020	tags=22%, list=7%, signal=24%
GOCC_HIGH_DENSITY_LIPOPROTEIN_PARTICLE	GOCC_HIGH_DENSITY_LIPOPROTEIN_PARTICLE	Details ...	34	0.616484	1.53336	0.012945	0.0722437	1	1591	tags=26%, list=6%, signal=28%
GOMF_FOLIC_ACID_BINDING	GOMF_FOLIC_ACID_BINDING	Details ...	15	0.671203	1.53306	0.025	0.0720906	1	7711	tags=67%, list=27%, signal=92%
GOBP_COMPLEMENT_ACTIVATION_CLASSICAL_PATHWAY	GOBP_COMPLEMENT_ACTIVATION_CLASSICAL_PATHWAY	Details ...	39	0.616732	1.53269	0.0161943	0.0720487	1	5070	tags=38%, list=18%, signal=47%
GOBP_RESPONSE_TO_MUSCLE_ACTIVITY	GOBP_RESPONSE_TO_MUSCLE_ACTIVITY	Details ...	17	0.646676	1.53221	0.0114286	0.0721042	1	1107	tags=18%, list=4%, signal=18%
GOBP_POLYSACCHARIDE_METABOLIC_PROCESS	GOBP_POLYSACCHARIDE_METABOLIC_PROCESS	Details ...	108	0.482517	1.52942	0	0.0740079	1	1293	tags=17%, list=5%, signal=17%
GOBP_CYCLIC_NUCLEOTIDE_MEDIATED_SIGNALING	GOBP_CYCLIC_NUCLEOTIDE_MEDIATED_SIGNALING	Details ...	102	0.504292	1.52773	0.00338409	0.0750425	1	1329	tags=12%, list=5%, signal=12%
GOBP_POSITIVE_REGULATION_OF_METAPHASE_ANAPHASE_TRANSITION_OF_CELL_CYCLE	GOBP_POSITIVE_REGULATION_OF_METAPHASE_ANAPHASE_TRANSITION_OF_CELL_CYCLE	Details ...	15	0.652948	1.52767	0.026749	0.0747569	1	4766	tags=53%, list=17%, signal=64%
GOBP_CELLULAR_RESPONSE_TO_VITAMIN	GOBP_CELLULAR_RESPONSE_TO_VITAMIN	Details ...	16	0.650586	1.52737	0.0203252	0.0746176	1	2745	tags=38%, list=10%, signal=42%
GOBP_ATP_BIOSYNTHETIC_PROCESS	GOBP_ATP_BIOSYNTHETIC_PROCESS	Details ...	101	0.517093	1.52715	0.0143443	0.0744434	1	3501	tags=41%, list=12%, signal=46%
GOMF_PROTEIN_TRANSPORTER_ACTIVITY	GOMF_PROTEIN_TRANSPORTER_ACTIVITY	Details ...	28	0.582802	1.52662	0.0105263	0.0745194	1	3536	tags=36%, list=13%, signal=41%
GOBP_OSSIFICATION	GOBP_OSSIFICATION	Details ...	418	0.453075	1.52624	0	0.0744707	1	1066	tags=23%, list=4%, signal=24%
GOBP_LACTATE_METABOLIC_PROCESS	GOBP_LACTATE_METABOLIC_PROCESS	Details ...	22	0.599109	1.52569	0.0164271	0.0745745	1	3215	tags=23%, list=11%, signal=26%
GOBP_ESTABLISHMENT_OF_TISSUE_POLARITY	GOBP_ESTABLISHMENT_OF_TISSUE_POLARITY	Details ...	65	0.504166	1.524	0.00391389	0.0755116	1	3484	tags=37%, list=12%, signal=42%
GOMF_RIBOSOME_BINDING	GOMF_RIBOSOME_BINDING	Details ...	114	0.484819	1.52286	0.00609756	0.0761032	1	3950	tags=33%, list=14%, signal=39%
GOMF_SUMO_BINDING	GOMF_SUMO_BINDING	Details ...	17	0.611547	1.52221	0.028169	0.07626	1	7207	tags=65%, list=26%, signal=87%
GOMF_PROTON_CHANNEL_ACTIVITY	GOMF_PROTON_CHANNEL_ACTIVITY	Details ...	23	0.629541	1.5212	0.0182556	0.0767301	1	3230	tags=48%, list=11%, signal=54%
GOMF_COLLAGEN_BINDING	GOMF_COLLAGEN_BINDING	Details ...	70	0.538908	1.52046	0.0174757	0.0769959	1	846	tags=26%, list=3%, signal=26%
GOBP_REGULATION_OF_BRANCHING_INVOLVED_IN_URETERIC_BUD_MORPHOGENESIS	GOBP_REGULATION_OF_BRANCHING_INVOLVED_IN_URETERIC_BUD_MORPHOGENESIS	Details ...	25	0.618363	1.51984	0.0252252	0.0772114	1	669	tags=32%, list=2%, signal=33%
GOBP_PIRNA_PROCESSING	GOBP_PIRNA_PROCESSING	Details ...	24	0.6767	1.51982	0.0126783	0.0768825	1	6550	tags=42%, list=23%, signal=54%
GOBP_MITOTIC_SISTER_CHROMATID_COHESION	GOBP_MITOTIC_SISTER_CHROMATID_COHESION	Details ...	26	0.563548	1.5193	0.0209644	0.07701	1	5050	tags=58%, list=18%, signal=70%
GOBP_BONE_MINERALIZATION	GOBP_BONE_MINERALIZATION	Details ...	138	0.474729	1.51618	0	0.0793015	1	1066	tags=27%, list=4%, signal=28%
GOBP_CONVERGENT_EXTENSION	GOBP_CONVERGENT_EXTENSION	Details ...	16	0.629812	1.51604	0.0234834	0.0790725	1	312	tags=19%, list=1%, signal=19%
GOBP_OXIDATIVE_DEMETHYLATION	GOBP_OXIDATIVE_DEMETHYLATION	Details ...	15	0.775302	1.51503	0.0289017	0.0794752	1	5741	tags=40%, list=20%, signal=50%
GOBP_FATTY_ACID_HOMEOSTASIS	GOBP_FATTY_ACID_HOMEOSTASIS	Details ...	17	0.645556	1.51406	0.035124	0.0800091	1	3808	tags=41%, list=14%, signal=48%
GOMF_SIGNAL_SEQUENCE_BINDING	GOMF_SIGNAL_SEQUENCE_BINDING	Details ...	46	0.532578	1.51394	0.012024	0.0797443	1	3180	tags=24%, list=11%, signal=27%
GOCC_IMMUNOGLOBULIN_COMPLEX	GOCC_IMMUNOGLOBULIN_COMPLEX	Details ...	41	0.781684	1.5124	0.0307971	0.0807098	1	4223	tags=15%, list=15%, signal=17%
GOCC_COLLAGEN_CONTAINING_EXTRACELLULAR_MATRIX	GOCC_COLLAGEN_CONTAINING_EXTRACELLULAR_MATRIX	Details ...	395	0.487057	1.51047	0.00573614	0.0820224	1	1347	tags=25%, list=5%, signal=25%
GOBP_RESPONSE_TO_STEROL_DEPLETION	GOBP_RESPONSE_TO_STEROL_DEPLETION	Details ...	16	0.637041	1.50994	0.0327198	0.0820875	1	734	tags=19%, list=3%, signal=19%
GOMF_CARBON_CARBON_LYASE_ACTIVITY	GOMF_CARBON_CARBON_LYASE_ACTIVITY	Details ...	53	0.525927	1.50922	0.00728597	0.0823316	1	5000	tags=45%, list=18%, signal=55%
GOBP_REGULATION_OF_TRIGLYCERIDE_CATABOLIC_PROCESS	GOBP_REGULATION_OF_TRIGLYCERIDE_CATABOLIC_PROCESS	Details ...	15	0.690608	1.50562	0.0337302	0.0850795	1	1056	tags=13%, list=4%, signal=14%
GOBP_POSITIVE_REGULATION_OF_CHROMOSOME_SEGREGATION	GOBP_POSITIVE_REGULATION_OF_CHROMOSOME_SEGREGATION	Details ...	29	0.56775	1.50488	0.0259481	0.0854131	1	6960	tags=66%, list=25%, signal=87%
GOCC_SEX_CHROMOSOME	GOCC_SEX_CHROMOSOME	Details ...	43	0.525718	1.5046	0.0116505	0.0853046	1	2701	tags=28%, list=10%, signal=31%
GOBP_REGULATION_OF_ESTABLISHMENT_OF_PLANAR_POLARITY	GOBP_REGULATION_OF_ESTABLISHMENT_OF_PLANAR_POLARITY	Details ...	43	0.52347	1.50457	0.00821355	0.0849641	1	3484	tags=42%, list=12%, signal=48%
GOCC_LATERAL_ELEMENT	GOCC_LATERAL_ELEMENT	Details ...	19	0.637788	1.50446	0.0179856	0.0847078	1	5119	tags=47%, list=18%, signal=58%
GOCC_COATED_VESICLE	GOCC_COATED_VESICLE	Details ...	205	0.474792	1.50366	0.00406504	0.0850754	1	2491	tags=30%, list=9%, signal=33%
GOBP_DIGESTIVE_SYSTEM_DEVELOPMENT	GOBP_DIGESTIVE_SYSTEM_DEVELOPMENT	Details ...	139	0.475215	1.50257	0	0.0856069	1	2633	tags=23%, list=9%, signal=25%
GOBP_MITOCHONDRIAL_ELECTRON_TRANSPORT_NADH_TO_UBIQUINONE	GOBP_MITOCHONDRIAL_ELECTRON_TRANSPORT_NADH_TO_UBIQUINONE	Details ...	29	0.582268	1.50165	0.0224033	0.0860553	1	2732	tags=38%, list=10%, signal=42%
GOBP_NEGATIVE_REGULATION_OF_ENDOTHELIAL_CELL_PROLIFERATION	GOBP_NEGATIVE_REGULATION_OF_ENDOTHELIAL_CELL_PROLIFERATION	Details ...	46	0.531315	1.50093	0.00934579	0.0863336	1	839	tags=15%, list=3%, signal=16%
GOBP_DNA_UNWINDING_INVOLVED_IN_DNA_REPLICATION	GOBP_DNA_UNWINDING_INVOLVED_IN_DNA_REPLICATION	Details ...	20	0.590557	1.49964	0.0327869	0.087191	1	7752	tags=70%, list=28%, signal=97%
GOBP_REGULATION_OF_PROTEIN_EXIT_FROM_ENDOPLASMIC_RETICULUM	GOBP_REGULATION_OF_PROTEIN_EXIT_FROM_ENDOPLASMIC_RETICULUM	Details ...	23	0.589266	1.49815	0.0354331	0.08821	1	3190	tags=43%, list=11%, signal=49%
GOMF_CIS_TRANS_ISOMERASE_ACTIVITY	GOMF_CIS_TRANS_ISOMERASE_ACTIVITY	Details ...	42	0.550384	1.49777	0.0175781	0.0881942	1	786	tags=17%, list=3%, signal=17%
GOBP_CARBOHYDRATE_BIOSYNTHETIC_PROCESS	GOBP_CARBOHYDRATE_BIOSYNTHETIC_PROCESS	Details ...	215	0.457884	1.49565	0	0.089759	1	2711	tags=23%, list=10%, signal=26%
GOBP_POSITIVE_REGULATION_OF_MUSCLE_TISSUE_DEVELOPMENT	GOBP_POSITIVE_REGULATION_OF_MUSCLE_TISSUE_DEVELOPMENT	Details ...	28	0.578881	1.49419	0.0154739	0.0908045	1	1610	tags=21%, list=6%, signal=23%
GOBP_REGULATION_OF_GENERATION_OF_PRECURSOR_METABOLITES_AND_ENERGY	GOBP_REGULATION_OF_GENERATION_OF_PRECURSOR_METABOLITES_AND_ENERGY	Details ...	158	0.464453	1.49361	0.00195695	0.0910129	1	2696	tags=21%, list=10%, signal=23%
GOBP_BODY_MORPHOGENESIS	GOBP_BODY_MORPHOGENESIS	Details ...	63	0.493822	1.49295	0.011811	0.091301	1	1196	tags=25%, list=4%, signal=26%
GOCC_VESICLE_COAT	GOCC_VESICLE_COAT	Details ...	62	0.515725	1.49287	0.00416667	0.0910221	1	2151	tags=32%, list=8%, signal=35%
GOBP_OSTEOBLAST_DEVELOPMENT	GOBP_OSTEOBLAST_DEVELOPMENT	Details ...	18	0.59974	1.49248	0.0265306	0.0910778	1	525	tags=22%, list=2%, signal=23%
GOBP_REGULATION_OF_FATTY_ACID_OXIDATION	GOBP_REGULATION_OF_FATTY_ACID_OXIDATION	Details ...	43	0.523998	1.49204	0.0184162	0.091158	1	1129	tags=21%, list=4%, signal=22%
GOMF_ADENYLYLTRANSFERASE_ACTIVITY	GOMF_ADENYLYLTRANSFERASE_ACTIVITY	Details ...	36	0.563476	1.49193	0.00531915	0.0908848	1	2963	tags=17%, list=11%, signal=19%
GOMF_PHOSPHATIDIC_ACID_BINDING	GOMF_PHOSPHATIDIC_ACID_BINDING	Details ...	24	0.5668	1.49175	0.0177866	0.0906788	1	1416	tags=21%, list=5%, signal=22%
GOBP_QUINONE_BIOSYNTHETIC_PROCESS	GOBP_QUINONE_BIOSYNTHETIC_PROCESS	Details ...	17	0.599748	1.49085	0.0271845	0.091103	1	6925	tags=65%, list=25%, signal=86%
GOMF_RIBOSOMAL_SMALL_SUBUNIT_BINDING	GOMF_RIBOSOMAL_SMALL_SUBUNIT_BINDING	Details ...	17	0.631817	1.49052	0.0386179	0.0910354	1	3532	tags=47%, list=13%, signal=54%
GOBP_KINETOCHORE_ASSEMBLY	GOBP_KINETOCHORE_ASSEMBLY	Details ...	16	0.629673	1.49049	0.038055	0.0907017	1	5197	tags=63%, list=18%, signal=77%
GOMF_LRR_DOMAIN_BINDING	GOMF_LRR_DOMAIN_BINDING	Details ...	28	0.590801	1.48959	0.0217822	0.0911149	1	3733	tags=25%, list=13%, signal=29%
GOBP_REGULATION_OF_CARBOHYDRATE_METABOLIC_PROCESS	GOBP_REGULATION_OF_CARBOHYDRATE_METABOLIC_PROCESS	Details ...	207	0.452531	1.48846	0.00378072	0.0917352	1	2643	tags=20%, list=9%, signal=22%
GOBP_GOLGI_VESICLE_TRANSPORT	GOBP_GOLGI_VESICLE_TRANSPORT	Details ...	279	0.462988	1.48825	0.00838574	0.0915602	1	2491	tags=27%, list=9%, signal=30%
GOBP_EMBRYONIC_BRAIN_DEVELOPMENT	GOBP_EMBRYONIC_BRAIN_DEVELOPMENT	Details ...	24	0.560672	1.48818	0.0194932	0.0912786	1	917	tags=17%, list=3%, signal=17%
GOBP_ELECTRON_TRANSPORT_CHAIN	GOBP_ELECTRON_TRANSPORT_CHAIN	Details ...	112	0.496543	1.48597	0.0164271	0.0929507	1	4663	tags=43%, list=17%, signal=51%
GOMF_PROTON_TRANSMEMBRANE_TRANSPORTER_ACTIVITY	GOMF_PROTON_TRANSMEMBRANE_TRANSPORTER_ACTIVITY	Details ...	121	0.488003	1.48528	0.00963391	0.0932942	1	4132	tags=31%, list=15%, signal=37%
GOBP_CELLULAR_RESPONSE_TO_UNFOLDED_PROTEIN	GOBP_CELLULAR_RESPONSE_TO_UNFOLDED_PROTEIN	Details ...	83	0.494508	1.48405	0.0145228	0.0940872	1	2423	tags=36%, list=9%, signal=39%
GOBP_NEGATIVE_REGULATION_OF_ENDOPLASMIC_RETICULUM_STRESS_INDUCED_INTRINSIC_APOPTOTIC_SIGNALING_PATHWAY	GOBP_NEGATIVE_REGULATION_OF_ENDOPLASMIC_RETICULUM_STRESS_INDUCED_INTRINSIC_APOPTOTIC_SIGNALING_PATHWAY	Details ...	19	0.603226	1.48377	0.0357143	0.0940242	1	2288	tags=42%, list=8%, signal=46%
GOBP_REGULATION_OF_GLYCOPROTEIN_METABOLIC_PROCESS	GOBP_REGULATION_OF_GLYCOPROTEIN_METABOLIC_PROCESS	Details ...	49	0.51431	1.48334	0.0208333	0.0940953	1	1756	tags=22%, list=6%, signal=24%
GOBP_POSITIVE_REGULATION_OF_GLUCONEOGENESIS	GOBP_POSITIVE_REGULATION_OF_GLUCONEOGENESIS	Details ...	26	0.556338	1.48066	0.023622	0.0962942	1	3419	tags=31%, list=12%, signal=35%
GOCC_DENDRITE_TERMINUS	GOCC_DENDRITE_TERMINUS	Details ...	20	0.599829	1.48015	0.0423387	0.0963975	1	2720	tags=45%, list=10%, signal=50%
GOBP_AMINOGLYCAN_BIOSYNTHETIC_PROCESS	GOBP_AMINOGLYCAN_BIOSYNTHETIC_PROCESS	Details ...	59	0.50332	1.4793	0.0177165	0.0967535	1	2682	tags=29%, list=10%, signal=32%
GOMF_SEQUENCE_SPECIFIC_MRNA_BINDING	GOMF_SEQUENCE_SPECIFIC_MRNA_BINDING	Details ...	16	0.603876	1.4793	0.0207469	0.0963943	1	3933	tags=50%, list=14%, signal=58%
GOMF_ELECTRON_TRANSFER_ACTIVITY	GOMF_ELECTRON_TRANSFER_ACTIVITY	Details ...	49	0.531137	1.47864	0.0419162	0.0966309	1	4571	tags=45%, list=16%, signal=54%
GOBP_TRANSFORMING_GROWTH_FACTOR_BETA_PRODUCTION	GOBP_TRANSFORMING_GROWTH_FACTOR_BETA_PRODUCTION	Details ...	42	0.527249	1.47831	0.0136452	0.0965498	1	996	tags=24%, list=4%, signal=25%
GOBP_REGULATION_OF_BLOOD_VESSEL_ENDOTHELIAL_CELL_PROLIFERATION_INVOLVED_IN_SPROUTING_ANGIOGENESIS	GOBP_REGULATION_OF_BLOOD_VESSEL_ENDOTHELIAL_CELL_PROLIFERATION_INVOLVED_IN_SPROUTING_ANGIOGENESIS	Details ...	17	0.621322	1.47811	0.0214008	0.0963758	1	1	tags=6%, list=0%, signal=6%
GOMF_CARBOXY_LYASE_ACTIVITY	GOMF_CARBOXY_LYASE_ACTIVITY	Details ...	34	0.556862	1.47769	0.0235935	0.0963935	1	4385	tags=41%, list=16%, signal=49%
GOBP_COCHLEA_MORPHOGENESIS	GOBP_COCHLEA_MORPHOGENESIS	Details ...	28	0.56042	1.47702	0.0160643	0.0967513	1	2405	tags=32%, list=9%, signal=35%
GOCC_MITOCHONDRIAL_PROTEIN_CONTAINING_COMPLEX	GOCC_MITOCHONDRIAL_PROTEIN_CONTAINING_COMPLEX	Details ...	294	0.468014	1.477	0.0123457	0.0964189	1	4590	tags=37%, list=16%, signal=44%
GOBP_BONE_TRABECULA_MORPHOGENESIS	GOBP_BONE_TRABECULA_MORPHOGENESIS	Details ...	18	0.595404	1.47606	0.0325866	0.096967	1	1812	tags=44%, list=6%, signal=47%
GOBP_NON_CANONICAL_WNT_SIGNALING_PATHWAY	GOBP_NON_CANONICAL_WNT_SIGNALING_PATHWAY	Details ...	58	0.493288	1.47557	0.016632	0.0971084	1	3358	tags=41%, list=12%, signal=47%
GOCC_MANCHETTE	GOCC_MANCHETTE	Details ...	21	0.600206	1.47549	0.0296684	0.0968146	1	6154	tags=57%, list=22%, signal=73%
GOCC_CHROMOCENTER	GOCC_CHROMOCENTER	Details ...	18	0.596226	1.47379	0.0229008	0.0981071	1	4810	tags=56%, list=17%, signal=67%
GOBP_CHONDROITIN_SULFATE_PROTEOGLYCAN_METABOLIC_PROCESS	GOBP_CHONDROITIN_SULFATE_PROTEOGLYCAN_METABOLIC_PROCESS	Details ...	33	0.550782	1.47334	0.0248963	0.0981591	1	2682	tags=42%, list=10%, signal=47%
GOBP_REGULATION_OF_MACROAUTOPHAGY	GOBP_REGULATION_OF_MACROAUTOPHAGY	Details ...	118	0.457426	1.47171	0.004158	0.0993635	1	3016	tags=25%, list=11%, signal=27%
GOBP_BIOMINERAL_TISSUE_DEVELOPMENT	GOBP_BIOMINERAL_TISSUE_DEVELOPMENT	Details ...	185	0.452125	1.47168	0	0.0990384	1	1066	tags=23%, list=4%, signal=23%
GOBP_PROTEIN_CONTAINING_COMPLEX_REMODELING	GOBP_PROTEIN_CONTAINING_COMPLEX_REMODELING	Details ...	29	0.582824	1.47168	0.0271845	0.0986936	1	2133	tags=28%, list=8%, signal=30%
GOBP_HORMONE_BIOSYNTHETIC_PROCESS	GOBP_HORMONE_BIOSYNTHETIC_PROCESS	Details ...	62	0.51669	1.46979	0.00785855	0.100011	1	1628	tags=19%, list=6%, signal=20%
GOBP_POSITIVE_REGULATION_OF_TRIGLYCERIDE_METABOLIC_PROCESS	GOBP_POSITIVE_REGULATION_OF_TRIGLYCERIDE_METABOLIC_PROCESS	Details ...	28	0.562856	1.46972	0.0285171	0.099735	1	1330	tags=18%, list=5%, signal=19%
GOCC_ROUGH_ENDOPLASMIC_RETICULUM	GOCC_ROUGH_ENDOPLASMIC_RETICULUM	Details ...	46	0.534579	1.46943	0.0169492	0.0996739	1	2496	tags=30%, list=9%, signal=33%
GOCC_CHROMOSOME_CENTROMERIC_CORE_DOMAIN	GOCC_CHROMOSOME_CENTROMERIC_CORE_DOMAIN	Details ...	25	0.622001	1.46806	0.0215054	0.100838	1	6400	tags=56%, list=23%, signal=72%
GOBP_RESPONSE_TO_UV_B	GOBP_RESPONSE_TO_UV_B	Details ...	22	0.581919	1.46709	0.0419048	0.101447	1	3819	tags=32%, list=14%, signal=37%
GOCC_NUCLEOID	GOCC_NUCLEOID	Details ...	48	0.5084	1.46681	0.0137795	0.101364	1	3108	tags=38%, list=11%, signal=42%
GOMF_LEUCINE_ZIPPER_DOMAIN_BINDING	GOMF_LEUCINE_ZIPPER_DOMAIN_BINDING	Details ...	21	0.65216	1.46594	0.0339321	0.101922	1	3107	tags=24%, list=11%, signal=27%
GOBP_ACTIVATION_OF_ADENYLATE_CYCLASE_ACTIVITY	GOBP_ACTIVATION_OF_ADENYLATE_CYCLASE_ACTIVITY	Details ...	21	0.61869	1.46517	0.0273504	0.102326	1	5532	tags=48%, list=20%, signal=59%
GOBP_TORC2_SIGNALING	GOBP_TORC2_SIGNALING	Details ...	16	0.59466	1.46368	0.0343434	0.103473	1	4545	tags=50%, list=16%, signal=60%
GOBP_POSITIVE_THYMIC_T_CELL_SELECTION	GOBP_POSITIVE_THYMIC_T_CELL_SELECTION	Details ...	17	0.641991	1.46296	0.0409357	0.103857	1	2345	tags=18%, list=8%, signal=19%
GOBP_NEGATIVE_REGULATION_OF_INTERLEUKIN_12_PRODUCTION	GOBP_NEGATIVE_REGULATION_OF_INTERLEUKIN_12_PRODUCTION	Details ...	19	0.599666	1.46281	0.0294627	0.103659	1	2918	tags=26%, list=10%, signal=29%
GOBP_PROTEIN_LOCALIZATION_TO_CONDENSED_CHROMOSOME	GOBP_PROTEIN_LOCALIZATION_TO_CONDENSED_CHROMOSOME	Details ...	16	0.598352	1.46271	0.0240481	0.103408	1	7519	tags=75%, list=27%, signal=102%
GOBP_PROTEIN_LOCALIZATION_TO_CHROMOSOME_CENTROMERIC_REGION	GOBP_PROTEIN_LOCALIZATION_TO_CHROMOSOME_CENTROMERIC_REGION	Details ...	24	0.564594	1.46269	0.0257426	0.103076	1	5139	tags=50%, list=18%, signal=61%
GOBP_POSITIVE_REGULATION_OF_MITOTIC_NUCLEAR_DIVISION	GOBP_POSITIVE_REGULATION_OF_MITOTIC_NUCLEAR_DIVISION	Details ...	46	0.515156	1.46174	0.014733	0.103699	1	2529	tags=30%, list=9%, signal=33%
GOBP_PEPTIDE_HORMONE_PROCESSING	GOBP_PEPTIDE_HORMONE_PROCESSING	Details ...	26	0.57824	1.45941	0.0426829	0.105749	1	1144	tags=31%, list=4%, signal=32%
GOMF_COMPLEMENT_BINDING	GOMF_COMPLEMENT_BINDING	Details ...	29	0.57948	1.45921	0.0360531	0.105597	1	1248	tags=14%, list=4%, signal=14%
GOBP_ANIMAL_ORGAN_MATURATION	GOBP_ANIMAL_ORGAN_MATURATION	Details ...	34	0.527458	1.45877	0.0210325	0.105665	1	798	tags=29%, list=3%, signal=30%
GOBP_PEPTIDE_ANTIGEN_ASSEMBLY_WITH_MHC_PROTEIN_COMPLEX	GOBP_PEPTIDE_ANTIGEN_ASSEMBLY_WITH_MHC_PROTEIN_COMPLEX	Details ...	15	0.674936	1.45695	0.0477099	0.107151	1	1694	tags=33%, list=6%, signal=35%
GOBP_REGULATION_OF_CHOLESTEROL_BIOSYNTHETIC_PROCESS	GOBP_REGULATION_OF_CHOLESTEROL_BIOSYNTHETIC_PROCESS	Details ...	21	0.604803	1.45682	0.0420168	0.106927	1	3838	tags=38%, list=14%, signal=44%
GOBP_RENAL_VESICLE_DEVELOPMENT	GOBP_RENAL_VESICLE_DEVELOPMENT	Details ...	19	0.612771	1.45524	0.0462428	0.108309	1	669	tags=21%, list=2%, signal=22%
GOBP_NEGATIVE_REGULATION_OF_MACROAUTOPHAGY	GOBP_NEGATIVE_REGULATION_OF_MACROAUTOPHAGY	Details ...	30	0.544891	1.45367	0.0372807	0.10956	1	1753	tags=20%, list=6%, signal=21%
GOMF_ALANINE_TRANSMEMBRANE_TRANSPORTER_ACTIVITY	GOMF_ALANINE_TRANSMEMBRANE_TRANSPORTER_ACTIVITY	Details ...	16	0.620146	1.4518	0.0510204	0.111251	1	3357	tags=44%, list=12%, signal=50%
GOBP_RESPONSE_TO_MAGNESIUM_ION	GOBP_RESPONSE_TO_MAGNESIUM_ION	Details ...	16	0.637064	1.45107	0.0223368	0.111645	1	8	tags=13%, list=0%, signal=12%
GOMF_NUCLEOBASE_CONTAINING_COMPOUND_KINASE_ACTIVITY	GOMF_NUCLEOBASE_CONTAINING_COMPOUND_KINASE_ACTIVITY	Details ...	38	0.511948	1.45092	0.0192678	0.111463	1	1826	tags=32%, list=6%, signal=34%
GOBP_AMINO_ACID_METABOLIC_PROCESS	GOBP_AMINO_ACID_METABOLIC_PROCESS	Details ...	272	0.434606	1.45067	0	0.111342	1	3288	tags=26%, list=12%, signal=29%
GOBP_DNA_METHYLATION	GOBP_DNA_METHYLATION	Details ...	50	0.510372	1.45061	0.0171429	0.111054	1	3622	tags=22%, list=13%, signal=25%
GOCC_CONDENSED_NUCLEAR_CHROMOSOME	GOCC_CONDENSED_NUCLEAR_CHROMOSOME	Details ...	138	0.464626	1.44941	0.00707965	0.111914	1	5161	tags=28%, list=18%, signal=34%
GOBP_EMBRYONIC_SKELETAL_SYSTEM_DEVELOPMENT	GOBP_EMBRYONIC_SKELETAL_SYSTEM_DEVELOPMENT	Details ...	147	0.455769	1.44905	0.0114068	0.111917	1	696	tags=12%, list=2%, signal=12%
GOBP_POSITIVE_REGULATION_OF_BIOMINERAL_TISSUE_DEVELOPMENT	GOBP_POSITIVE_REGULATION_OF_BIOMINERAL_TISSUE_DEVELOPMENT	Details ...	58	0.49601	1.44801	0.00961539	0.112699	1	1812	tags=22%, list=6%, signal=24%
GOBP_ENDOPLASMIC_RETICULUM_UNFOLDED_PROTEIN_RESPONSE	GOBP_ENDOPLASMIC_RETICULUM_UNFOLDED_PROTEIN_RESPONSE	Details ...	70	0.488034	1.4478	0.0228216	0.112561	1	2221	tags=37%, list=8%, signal=40%
GOMF_TRNA_BINDING	GOMF_TRNA_BINDING	Details ...	77	0.466179	1.4474	0.00596422	0.112648	1	3933	tags=34%, list=14%, signal=39%
GOBP_REGULATION_OF_INSULIN_RECEPTOR_SIGNALING_PATHWAY	GOBP_REGULATION_OF_INSULIN_RECEPTOR_SIGNALING_PATHWAY	Details ...	81	0.472902	1.4459	0.0095057	0.113879	1	2696	tags=28%, list=10%, signal=31%
GOBP_CELLULAR_RESPONSE_TO_TOPOLOGICALLY_INCORRECT_PROTEIN	GOBP_CELLULAR_RESPONSE_TO_TOPOLOGICALLY_INCORRECT_PROTEIN	Details ...	104	0.471726	1.44548	0.0186722	0.113957	1	2493	tags=33%, list=9%, signal=36%
GOBP_POSITIVE_REGULATION_OF_CELLULAR_RESPIRATION	GOBP_POSITIVE_REGULATION_OF_CELLULAR_RESPIRATION	Details ...	26	0.572199	1.44405	0.0397727	0.115172	1	17	tags=4%, list=0%, signal=4%
GOMF_NUCLEOSIDE_DIPHOSPHATE_PHOSPHATASE_ACTIVITY	GOMF_NUCLEOSIDE_DIPHOSPHATE_PHOSPHATASE_ACTIVITY	Details ...	18	0.613995	1.44329	0.0415842	0.115682	1	3194	tags=33%, list=11%, signal=38%
GOBP_GLYCOPROTEIN_METABOLIC_PROCESS	GOBP_GLYCOPROTEIN_METABOLIC_PROCESS	Details ...	354	0.439006	1.44266	0.00570342	0.115979	1	2380	tags=24%, list=8%, signal=26%
GOBP_MITOCHONDRIAL_ELECTRON_TRANSPORT_CYTOCHROME_C_TO_OXYGEN	GOBP_MITOCHONDRIAL_ELECTRON_TRANSPORT_CYTOCHROME_C_TO_OXYGEN	Details ...	19	0.596632	1.44109	0.0453649	0.117327	1	3936	tags=53%, list=14%, signal=61%
GOBP_REGULATION_OF_KERATINOCYTE_PROLIFERATION	GOBP_REGULATION_OF_KERATINOCYTE_PROLIFERATION	Details ...	50	0.488981	1.44061	0.0328542	0.11747	1	2962	tags=38%, list=11%, signal=42%
GOBP_NEGATIVE_REGULATION_OF_EPITHELIAL_CELL_PROLIFERATION	GOBP_NEGATIVE_REGULATION_OF_EPITHELIAL_CELL_PROLIFERATION	Details ...	167	0.444608	1.43959	0.0037594	0.118176	1	1488	tags=21%, list=5%, signal=22%
GOBP_REGULATION_OF_RESPONSE_TO_ENDOPLASMIC_RETICULUM_STRESS	GOBP_REGULATION_OF_RESPONSE_TO_ENDOPLASMIC_RETICULUM_STRESS	Details ...	79	0.477533	1.43917	0.0204918	0.118232	1	2288	tags=29%, list=8%, signal=32%
GOMF_NUCLEOCYTOPLASMIC_CARRIER_ACTIVITY	GOMF_NUCLEOCYTOPLASMIC_CARRIER_ACTIVITY	Details ...	31	0.520191	1.43888	0.0321285	0.118187	1	3989	tags=26%, list=14%, signal=30%
GOBP_RETROGRADE_VESICLE_MEDIATED_TRANSPORT_GOLGI_TO_ENDOPLASMIC_RETICULUM	GOBP_RETROGRADE_VESICLE_MEDIATED_TRANSPORT_GOLGI_TO_ENDOPLASMIC_RETICULUM	Details ...	44	0.522482	1.43848	0.0342742	0.118199	1	3617	tags=45%, list=13%, signal=52%
GOBP_POSITIVE_REGULATION_OF_EXTRINSIC_APOPTOTIC_SIGNALING_PATHWAY_VIA_DEATH_DOMAIN_RECEPTORS	GOBP_POSITIVE_REGULATION_OF_EXTRINSIC_APOPTOTIC_SIGNALING_PATHWAY_VIA_DEATH_DOMAIN_RECEPTORS	Details ...	16	0.595109	1.4366	0.0358566	0.119869	1	279	tags=19%, list=1%, signal=19%
GOBP_PROTEOGLYCAN_BIOSYNTHETIC_PROCESS	GOBP_PROTEOGLYCAN_BIOSYNTHETIC_PROCESS	Details ...	62	0.492579	1.43578	0.0207939	0.120368	1	1756	tags=27%, list=6%, signal=29%
GOBP_POST_ANAL_TAIL_MORPHOGENESIS	GOBP_POST_ANAL_TAIL_MORPHOGENESIS	Details ...	29	0.560401	1.43428	0.0262172	0.121591	1	734	tags=21%, list=3%, signal=21%
GOBP_CHONDROITIN_SULFATE_PROTEOGLYCAN_BIOSYNTHETIC_PROCESS	GOBP_CHONDROITIN_SULFATE_PROTEOGLYCAN_BIOSYNTHETIC_PROCESS	Details ...	22	0.583141	1.43424	0.0411765	0.121261	1	1756	tags=41%, list=6%, signal=44%
GOMF_WNT_PROTEIN_BINDING	GOMF_WNT_PROTEIN_BINDING	Details ...	31	0.535214	1.4337	0.0540541	0.121469	1	2119	tags=35%, list=8%, signal=38%
GOMF_APOLIPOPROTEIN_BINDING	GOMF_APOLIPOPROTEIN_BINDING	Details ...	20	0.57612	1.43174	0.0536779	0.123355	1	3164	tags=45%, list=11%, signal=51%
GOBP_BRANCHED_CHAIN_AMINO_ACID_METABOLIC_PROCESS	GOBP_BRANCHED_CHAIN_AMINO_ACID_METABOLIC_PROCESS	Details ...	24	0.547733	1.43153	0.0528376	0.123242	1	2183	tags=29%, list=8%, signal=32%
GOBP_RESPONSE_TO_INTERLEUKIN_7	GOBP_RESPONSE_TO_INTERLEUKIN_7	Details ...	18	0.590818	1.43103	0.0515464	0.12345	1	2769	tags=50%, list=10%, signal=55%
GOBP_HEAD_MORPHOGENESIS	GOBP_HEAD_MORPHOGENESIS	Details ...	47	0.491928	1.42938	0.0324544	0.124914	1	1066	tags=28%, list=4%, signal=29%
GOCC_CONDENSED_CHROMOSOME	GOCC_CONDENSED_CHROMOSOME	Details ...	338	0.427085	1.42935	0.00782779	0.1246	1	5209	tags=35%, list=19%, signal=42%
GOCC_SEH1_ASSOCIATED_COMPLEX	GOCC_SEH1_ASSOCIATED_COMPLEX	Details ...	15	0.592442	1.42885	0.0425101	0.124764	1	3548	tags=40%, list=13%, signal=46%
GOBP_REGULATION_OF_OXIDATIVE_STRESS_INDUCED_INTRINSIC_APOPTOTIC_SIGNALING_PATHWAY	GOBP_REGULATION_OF_OXIDATIVE_STRESS_INDUCED_INTRINSIC_APOPTOTIC_SIGNALING_PATHWAY	Details ...	38	0.51483	1.42849	0.0298507	0.124805	1	2527	tags=29%, list=9%, signal=32%
GOBP_MITOTIC_SISTER_CHROMATID_SEPARATION	GOBP_MITOTIC_SISTER_CHROMATID_SEPARATION	Details ...	62	0.502144	1.42824	0.0207039	0.124697	1	5576	tags=52%, list=20%, signal=64%
GOBP_FOLIC_ACID_CONTAINING_COMPOUND_METABOLIC_PROCESS	GOBP_FOLIC_ACID_CONTAINING_COMPOUND_METABOLIC_PROCESS	Details ...	25	0.552632	1.42764	0.0486815	0.12504	1	3184	tags=24%, list=11%, signal=27%
GOBP_REGULATION_OF_VASCULAR_ENDOTHELIAL_GROWTH_FACTOR_RECEPTOR_SIGNALING_PATHWAY	GOBP_REGULATION_OF_VASCULAR_ENDOTHELIAL_GROWTH_FACTOR_RECEPTOR_SIGNALING_PATHWAY	Details ...	33	0.523416	1.42755	0.0249042	0.124776	1	179	tags=15%, list=1%, signal=15%
GOBP_POSITIVE_REGULATION_OF_GLUCOSE_IMPORT	GOBP_POSITIVE_REGULATION_OF_GLUCOSE_IMPORT	Details ...	45	0.495791	1.42744	0.0210728	0.124544	1	2408	tags=22%, list=9%, signal=24%
GOBP_CELL_DIFFERENTIATION_IN_SPINAL_CORD	GOBP_CELL_DIFFERENTIATION_IN_SPINAL_CORD	Details ...	53	0.514619	1.42731	0.0148423	0.124324	1	2914	tags=15%, list=10%, signal=17%
GOMF_ANTIPORTER_ACTIVITY	GOMF_ANTIPORTER_ACTIVITY	Details ...	125	0.45403	1.42652	0.0088968	0.124844	1	2585	tags=22%, list=9%, signal=25%
GOBP_RESPIRATORY_CHAIN_COMPLEX_IV_ASSEMBLY	GOBP_RESPIRATORY_CHAIN_COMPLEX_IV_ASSEMBLY	Details ...	29	0.517401	1.42565	0.0375	0.125441	1	4814	tags=45%, list=17%, signal=54%
GOCC_PROTEASOME_ACCESSORY_COMPLEX	GOCC_PROTEASOME_ACCESSORY_COMPLEX	Details ...	25	0.558037	1.42454	0.0527426	0.126385	1	4672	tags=52%, list=17%, signal=62%
GOCC_GOLGI_STACK	GOCC_GOLGI_STACK	Details ...	93	0.458444	1.42277	0.0221328	0.128005	1	2557	tags=32%, list=9%, signal=35%
GOBP_POSITIVE_REGULATION_OF_CHROMOSOME_SEPARATION	GOBP_POSITIVE_REGULATION_OF_CHROMOSOME_SEPARATION	Details ...	30	0.53664	1.42273	0.0522088	0.127711	1	2776	tags=43%, list=10%, signal=48%
GOBP_NEGATIVE_REGULATION_OF_TRIGLYCERIDE_METABOLIC_PROCESS	GOBP_NEGATIVE_REGULATION_OF_TRIGLYCERIDE_METABOLIC_PROCESS	Details ...	15	0.627675	1.42253	0.0378072	0.127555	1	2516	tags=27%, list=9%, signal=29%
GOMF_FIBROBLAST_GROWTH_FACTOR_BINDING	GOMF_FIBROBLAST_GROWTH_FACTOR_BINDING	Details ...	26	0.55088	1.42251	0.0423573	0.127214	1	1525	tags=23%, list=5%, signal=24%
GOBP_DETECTION_OF_MECHANICAL_STIMULUS_INVOLVED_IN_SENSORY_PERCEPTION_OF_SOUND	GOBP_DETECTION_OF_MECHANICAL_STIMULUS_INVOLVED_IN_SENSORY_PERCEPTION_OF_SOUND	Details ...	22	0.591618	1.42126	0.0481481	0.128268	1	805	tags=9%, list=3%, signal=9%
GOBP_POSITIVE_REGULATION_OF_NITRIC_OXIDE_METABOLIC_PROCESS	GOBP_POSITIVE_REGULATION_OF_NITRIC_OXIDE_METABOLIC_PROCESS	Details ...	51	0.494554	1.41931	0.0310078	0.130165	1	2632	tags=25%, list=9%, signal=28%
GOBP_POSITIVE_REGULATION_OF_MACROAUTOPHAGY	GOBP_POSITIVE_REGULATION_OF_MACROAUTOPHAGY	Details ...	79	0.458288	1.4191	0.014553	0.130021	1	3634	tags=29%, list=13%, signal=33%
GOBP_METAPHASE_ANAPHASE_TRANSITION_OF_CELL_CYCLE	GOBP_METAPHASE_ANAPHASE_TRANSITION_OF_CELL_CYCLE	Details ...	97	0.471724	1.41908	0.0300601	0.129679	1	6539	tags=55%, list=23%, signal=71%
GOBP_CENTROMERE_COMPLEX_ASSEMBLY	GOBP_CENTROMERE_COMPLEX_ASSEMBLY	Details ...	27	0.54014	1.41844	0.0504032	0.130069	1	5209	tags=59%, list=19%, signal=73%
GOCC_CHROMOSOME_CENTROMERIC_REGION	GOCC_CHROMOSOME_CENTROMERIC_REGION	Details ...	265	0.429542	1.41776	0.00980392	0.130483	1	4744	tags=38%, list=17%, signal=45%
GOBP_REGULATION_OF_SISTER_CHROMATID_SEGREGATION	GOBP_REGULATION_OF_SISTER_CHROMATID_SEGREGATION	Details ...	105	0.465876	1.41733	0.0262097	0.130614	1	6539	tags=55%, list=23%, signal=72%
GOBP_REGULATION_OF_TRANSLATIONAL_ELONGATION	GOBP_REGULATION_OF_TRANSLATIONAL_ELONGATION	Details ...	15	0.612555	1.4168	0.0555556	0.130923	1	5581	tags=73%, list=20%, signal=91%
GOBP_REGULATION_OF_OSSIFICATION	GOBP_REGULATION_OF_OSSIFICATION	Details ...	143	0.440807	1.41617	0.00380228	0.131299	1	948	tags=22%, list=3%, signal=22%
GOMF_PEPTIDE_HORMONE_BINDING	GOMF_PEPTIDE_HORMONE_BINDING	Details ...	51	0.531018	1.41603	0.0195759	0.131106	1	1386	tags=14%, list=5%, signal=14%
GOCC_SARCOPLASMIC_RETICULUM	GOCC_SARCOPLASMIC_RETICULUM	Details ...	77	0.47666	1.4153	0.00914077	0.131653	1	5216	tags=45%, list=19%, signal=56%
GOCC_DNA_REPAIR_COMPLEX	GOCC_DNA_REPAIR_COMPLEX	Details ...	22	0.54238	1.41524	0.0477137	0.131371	1	6305	tags=55%, list=22%, signal=70%
GOBP_REGULATION_OF_RESPIRATORY_SYSTEM_PROCESS	GOBP_REGULATION_OF_RESPIRATORY_SYSTEM_PROCESS	Details ...	16	0.607339	1.41519	0.0567951	0.131071	1	3653	tags=38%, list=13%, signal=43%
GOBP_ORGAN_GROWTH	GOBP_ORGAN_GROWTH	Details ...	216	0.430471	1.41439	0.00378072	0.131678	1	1066	tags=14%, list=4%, signal=15%
GOBP_PROTEIN_TARGETING_TO_LYSOSOME	GOBP_PROTEIN_TARGETING_TO_LYSOSOME	Details ...	29	0.522626	1.41413	0.0341151	0.131613	1	3555	tags=28%, list=13%, signal=32%
GOBP_POSITIVE_REGULATION_OF_LIPID_CATABOLIC_PROCESS	GOBP_POSITIVE_REGULATION_OF_LIPID_CATABOLIC_PROCESS	Details ...	32	0.543612	1.41272	0.0467836	0.132895	1	2586	tags=19%, list=9%, signal=21%
GOBP_REGULATION_OF_KIDNEY_DEVELOPMENT	GOBP_REGULATION_OF_KIDNEY_DEVELOPMENT	Details ...	36	0.524328	1.41243	0.0365854	0.132858	1	669	tags=22%, list=2%, signal=23%
GOBP_RESPONSE_TO_ACTIVITY	GOBP_RESPONSE_TO_ACTIVITY	Details ...	33	0.540499	1.41134	0.032491	0.1338	1	1781	tags=18%, list=6%, signal=19%
GOMF_SULFUR_COMPOUND_BINDING	GOMF_SULFUR_COMPOUND_BINDING	Details ...	295	0.433886	1.41074	0.00725953	0.134116	1	2020	tags=20%, list=7%, signal=21%
GOBP_REGULATION_OF_CARBOHYDRATE_CATABOLIC_PROCESS	GOBP_REGULATION_OF_CARBOHYDRATE_CATABOLIC_PROCESS	Details ...	72	0.465684	1.40869	0.0210325	0.136346	1	1352	tags=15%, list=5%, signal=16%
GOBP_INTRACILIARY_ANTEROGRADE_TRANSPORT	GOBP_INTRACILIARY_ANTEROGRADE_TRANSPORT	Details ...	20	0.555219	1.40818	0.0496032	0.136608	1	5178	tags=50%, list=18%, signal=61%
GOBP_TYPE_II_HYPERSENSITIVITY	GOBP_TYPE_II_HYPERSENSITIVITY	Details ...	29	0.625306	1.40786	0.0603113	0.136666	1	6138	tags=28%, list=22%, signal=35%
GOBP_SISTER_CHROMATID_COHESION	GOBP_SISTER_CHROMATID_COHESION	Details ...	56	0.481249	1.40663	0.0241935	0.137834	1	5050	tags=39%, list=18%, signal=48%
GOBP_POSITIVE_REGULATION_OF_CHONDROCYTE_DIFFERENTIATION	GOBP_POSITIVE_REGULATION_OF_CHONDROCYTE_DIFFERENTIATION	Details ...	22	0.557745	1.40637	0.0483559	0.13779	1	669	tags=27%, list=2%, signal=28%
GOBP_DNA_MODIFICATION	GOBP_DNA_MODIFICATION	Details ...	87	0.459562	1.40594	0.0114068	0.137956	1	3622	tags=25%, list=13%, signal=29%
GOBP_REGULATION_OF_MEGAKARYOCYTE_DIFFERENTIATION	GOBP_REGULATION_OF_MEGAKARYOCYTE_DIFFERENTIATION	Details ...	22	0.545798	1.40504	0.0490196	0.138658	1	476	tags=18%, list=2%, signal=18%
GOBP_POSITIVE_REGULATION_OF_HEART_GROWTH	GOBP_POSITIVE_REGULATION_OF_HEART_GROWTH	Details ...	51	0.485879	1.40483	0.0261194	0.138533	1	2638	tags=29%, list=9%, signal=32%
GOBP_AXONAL_TRANSPORT_OF_MITOCHONDRION	GOBP_AXONAL_TRANSPORT_OF_MITOCHONDRION	Details ...	17	0.573394	1.40368	0.0623782	0.139588	1	2138	tags=29%, list=8%, signal=32%
GOBP_REGULATION_OF_NUCLEAR_DIVISION	GOBP_REGULATION_OF_NUCLEAR_DIVISION	Details ...	150	0.435122	1.40314	0.00952381	0.139859	1	3291	tags=29%, list=12%, signal=32%
GOBP_DEOXYRIBONUCLEOTIDE_BIOSYNTHETIC_PROCESS	GOBP_DEOXYRIBONUCLEOTIDE_BIOSYNTHETIC_PROCESS	Details ...	17	0.576974	1.40258	0.0513919	0.140199	1	4699	tags=53%, list=17%, signal=64%
GOBP_REGULATION_OF_FIBROBLAST_GROWTH_FACTOR_RECEPTOR_SIGNALING_PATHWAY	GOBP_REGULATION_OF_FIBROBLAST_GROWTH_FACTOR_RECEPTOR_SIGNALING_PATHWAY	Details ...	33	0.519748	1.40225	0.0466531	0.140279	1	1066	tags=21%, list=4%, signal=22%
GOMF_FILAMIN_BINDING	GOMF_FILAMIN_BINDING	Details ...	17	0.576187	1.40222	0.0564202	0.139942	1	1514	tags=24%, list=5%, signal=25%
GOMF_OXIDOREDUCTASE_ACTIVITY_ACTING_ON_PAIRED_DONORS_WITH_OXIDATION_OF_A_PAIR_OF_DONORS_RESULTING_IN_THE_REDUCTION_OF_MOLECULAR_OXYGEN_TO_TWO_MOLECULES_OF_WATER	GOMF_OXIDOREDUCTASE_ACTIVITY_ACTING_ON_PAIRED_DONORS_WITH_OXIDATION_OF_A_PAIR_OF_DONORS_RESULTING_IN_THE_REDUCTION_OF_MOLECULAR_OXYGEN_TO_TWO_MOLECULES_OF_WATER	Details ...	15	0.625225	1.40158	0.0825336	0.140446	1	1152	tags=33%, list=4%, signal=35%
GOBP_REGULATION_OF_GLUCONEOGENESIS	GOBP_REGULATION_OF_GLUCONEOGENESIS	Details ...	56	0.476241	1.39846	0.0257353	0.143926	1	3646	tags=29%, list=13%, signal=33%
GOBP_MITOTIC_NUCLEAR_DIVISION	GOBP_MITOTIC_NUCLEAR_DIVISION	Details ...	263	0.425107	1.39686	0.0120968	0.145503	1	3555	tags=32%, list=13%, signal=36%
GOBP_SPINAL_CORD_MOTOR_NEURON_DIFFERENTIATION	GOBP_SPINAL_CORD_MOTOR_NEURON_DIFFERENTIATION	Details ...	33	0.533771	1.39418	0.0427509	0.148532	1	2914	tags=18%, list=10%, signal=20%
GOBP_ESTABLISHMENT_OF_PLANAR_POLARITY_OF_EMBRYONIC_EPITHELIUM	GOBP_ESTABLISHMENT_OF_PLANAR_POLARITY_OF_EMBRYONIC_EPITHELIUM	Details ...	18	0.570472	1.39416	0.0618557	0.148176	1	2405	tags=39%, list=9%, signal=42%
GOBP_MULTICELLULAR_ORGANISM_GROWTH	GOBP_MULTICELLULAR_ORGANISM_GROWTH	Details ...	224	0.419633	1.39364	0.00919118	0.148455	1	1716	tags=17%, list=6%, signal=18%
GOCC_SNO_S_RNA_CONTAINING_RIBONUCLEOPROTEIN_COMPLEX	GOCC_SNO_S_RNA_CONTAINING_RIBONUCLEOPROTEIN_COMPLEX	Details ...	24	0.533169	1.39341	0.0461847	0.148359	1	5056	tags=38%, list=18%, signal=46%
GOBP_ESTABLISHMENT_OF_PLANAR_POLARITY_INVOLVED_IN_NEURAL_TUBE_CLOSURE	GOBP_ESTABLISHMENT_OF_PLANAR_POLARITY_INVOLVED_IN_NEURAL_TUBE_CLOSURE	Details ...	16	0.589565	1.39235	0.0619658	0.149409	1	2405	tags=44%, list=9%, signal=48%
GOMF_PEPTIDE_BINDING	GOMF_PEPTIDE_BINDING	Details ...	350	0.424566	1.39152	0.00347222	0.150083	1	3251	tags=19%, list=12%, signal=22%
GOBP_VESICLE_TARGETING_TO_FROM_OR_WITHIN_GOLGI	GOBP_VESICLE_TARGETING_TO_FROM_OR_WITHIN_GOLGI	Details ...	29	0.521527	1.39091	0.0617021	0.150473	1	2491	tags=34%, list=9%, signal=38%
GOBP_NEGATIVE_REGULATION_OF_OXIDATIVE_STRESS_INDUCED_INTRINSIC_APOPTOTIC_SIGNALING_PATHWAY	GOBP_NEGATIVE_REGULATION_OF_OXIDATIVE_STRESS_INDUCED_INTRINSIC_APOPTOTIC_SIGNALING_PATHWAY	Details ...	26	0.529025	1.39079	0.0510806	0.150238	1	2527	tags=31%, list=9%, signal=34%
GOBP_NUCLEOSOME_ASSEMBLY	GOBP_NUCLEOSOME_ASSEMBLY	Details ...	69	0.455818	1.39024	0.0212766	0.150614	1	5020	tags=39%, list=18%, signal=48%
GOBP_REGULATION_OF_RETINOIC_ACID_RECEPTOR_SIGNALING_PATHWAY	GOBP_REGULATION_OF_RETINOIC_ACID_RECEPTOR_SIGNALING_PATHWAY	Details ...	18	0.575748	1.38921	0.0675944	0.15154	1	2745	tags=44%, list=10%, signal=49%
GOCC_XY_BODY	GOCC_XY_BODY	Details ...	24	0.542324	1.38877	0.0429688	0.151754	1	4565	tags=42%, list=16%, signal=50%
GOBP_CELL_DIFFERENTIATION_INVOLVED_IN_METANEPHROS_DEVELOPMENT	GOBP_CELL_DIFFERENTIATION_INVOLVED_IN_METANEPHROS_DEVELOPMENT	Details ...	22	0.569526	1.38751	0.0549242	0.153075	1	3521	tags=36%, list=13%, signal=42%
GOBP_SIGNALING_RECEPTOR_LIGAND_PRECURSOR_PROCESSING	GOBP_SIGNALING_RECEPTOR_LIGAND_PRECURSOR_PROCESSING	Details ...	32	0.524074	1.38704	0.0679012	0.1533	1	1144	tags=28%, list=4%, signal=29%
GOBP_SULFUR_COMPOUND_BIOSYNTHETIC_PROCESS	GOBP_SULFUR_COMPOUND_BIOSYNTHETIC_PROCESS	Details ...	118	0.435773	1.38662	0.0247148	0.153512	1	3129	tags=32%, list=11%, signal=36%
GOCC_INTRACILIARY_TRANSPORT_PARTICLE_B	GOCC_INTRACILIARY_TRANSPORT_PARTICLE_B	Details ...	21	0.541298	1.38606	0.0598456	0.153832	1	6427	tags=57%, list=23%, signal=74%
GOBP_POSITIVE_REGULATION_OF_NITRIC_OXIDE_SYNTHASE_ACTIVITY	GOBP_POSITIVE_REGULATION_OF_NITRIC_OXIDE_SYNTHASE_ACTIVITY	Details ...	19	0.547345	1.38602	0.066	0.153489	1	4370	tags=53%, list=16%, signal=62%
GOBP_GENERATION_OF_PRECURSOR_METABOLITES_AND_ENERGY	GOBP_GENERATION_OF_PRECURSOR_METABOLITES_AND_ENERGY	Details ...	479	0.416393	1.38601	0.00788955	0.153121	1	3017	tags=23%, list=11%, signal=26%
GOBP_REGULATION_OF_HORMONE_BIOSYNTHETIC_PROCESS	GOBP_REGULATION_OF_HORMONE_BIOSYNTHETIC_PROCESS	Details ...	30	0.528281	1.38576	0.0388548	0.153066	1	2772	tags=33%, list=10%, signal=37%
GOMF_LNCRNA_BINDING	GOMF_LNCRNA_BINDING	Details ...	19	0.55823	1.38511	0.0628803	0.153549	1	5197	tags=47%, list=18%, signal=58%
GOMF_OXIDOREDUCTASE_ACTIVITY_ACTING_ON_THE_CH_NH_GROUP_OF_DONORS_NAD_OR_NADP_AS_ACCEPTOR	GOMF_OXIDOREDUCTASE_ACTIVITY_ACTING_ON_THE_CH_NH_GROUP_OF_DONORS_NAD_OR_NADP_AS_ACCEPTOR	Details ...	16	0.568361	1.38413	0.0704762	0.154513	1	3184	tags=44%, list=11%, signal=49%
GOBP_ER_NUCLEUS_SIGNALING_PATHWAY	GOBP_ER_NUCLEUS_SIGNALING_PATHWAY	Details ...	43	0.499173	1.38338	0.0578158	0.155087	1	1621	tags=28%, list=6%, signal=30%
GOBP_NEGATIVE_REGULATION_OF_BMP_SIGNALING_PATHWAY	GOBP_NEGATIVE_REGULATION_OF_BMP_SIGNALING_PATHWAY	Details ...	58	0.465401	1.38184	0.0410678	0.156707	1	1791	tags=33%, list=6%, signal=35%
GOCC_OUTER_KINETOCHORE	GOCC_OUTER_KINETOCHORE	Details ...	23	0.553565	1.38171	0.0878243	0.156469	1	3971	tags=70%, list=14%, signal=81%
GOBP_ESTABLISHMENT_OF_MITOCHONDRION_LOCALIZATION	GOBP_ESTABLISHMENT_OF_MITOCHONDRION_LOCALIZATION	Details ...	32	0.505545	1.38057	0.0434783	0.157643	1	2138	tags=25%, list=8%, signal=27%
GOBP_REGULATION_OF_AUTOPHAGOSOME_ASSEMBLY	GOBP_REGULATION_OF_AUTOPHAGOSOME_ASSEMBLY	Details ...	45	0.47258	1.37974	0.0473373	0.158293	1	2070	tags=20%, list=7%, signal=22%
GOBP_REGULATION_OF_ENDOTHELIAL_CELL_CHEMOTAXIS	GOBP_REGULATION_OF_ENDOTHELIAL_CELL_CHEMOTAXIS	Details ...	23	0.551981	1.37968	0.0553506	0.157974	1	558	tags=13%, list=2%, signal=13%
GOMF_RNA_ENDONUCLEASE_ACTIVITY_PRODUCING_5_PHOSPHOMONOESTERS	GOMF_RNA_ENDONUCLEASE_ACTIVITY_PRODUCING_5_PHOSPHOMONOESTERS	Details ...	29	0.508374	1.37912	0.0359281	0.158322	1	6200	tags=55%, list=22%, signal=71%
GOCC_BASEMENT_MEMBRANE	GOCC_BASEMENT_MEMBRANE	Details ...	114	0.461654	1.37888	0.0373281	0.15822	1	1439	tags=25%, list=5%, signal=27%
GOBP_ANTIGEN_PROCESSING_AND_PRESENTATION_OF_EXOGENOUS_PEPTIDE_ANTIGEN_VIA_MHC_CLASS_II	GOBP_ANTIGEN_PROCESSING_AND_PRESENTATION_OF_EXOGENOUS_PEPTIDE_ANTIGEN_VIA_MHC_CLASS_II	Details ...	20	0.581763	1.37831	0.0831722	0.158601	1	1015	tags=20%, list=4%, signal=21%
GOBP_NEGATIVE_REGULATION_OF_NUCLEAR_DIVISION	GOBP_NEGATIVE_REGULATION_OF_NUCLEAR_DIVISION	Details ...	69	0.46859	1.37757	0.043222	0.159223	1	5668	tags=51%, list=20%, signal=63%
GOMF_PEPTIDE_ANTIGEN_BINDING	GOMF_PEPTIDE_ANTIGEN_BINDING	Details ...	64	0.536271	1.37724	0.0805243	0.159269	1	5062	tags=17%, list=18%, signal=21%
GOBP_AMYLOID_BETA_CLEARANCE	GOBP_AMYLOID_BETA_CLEARANCE	Details ...	37	0.51338	1.37663	0.0748988	0.159732	1	5091	tags=46%, list=18%, signal=56%
GOBP_2_OXOGLUTARATE_METABOLIC_PROCESS	GOBP_2_OXOGLUTARATE_METABOLIC_PROCESS	Details ...	17	0.575219	1.37552	0.0879541	0.160848	1	2406	tags=35%, list=9%, signal=39%
GOBP_WATER_SOLUBLE_VITAMIN_METABOLIC_PROCESS	GOBP_WATER_SOLUBLE_VITAMIN_METABOLIC_PROCESS	Details ...	49	0.469578	1.37526	0.0277778	0.160825	1	3184	tags=33%, list=11%, signal=37%
GOBP_DNA_REPLICATION_INITIATION	GOBP_DNA_REPLICATION_INITIATION	Details ...	31	0.501981	1.37497	0.0564516	0.160836	1	3778	tags=42%, list=13%, signal=48%
GOBP_REGULATION_OF_ENDOPLASMIC_RETICULUM_STRESS_INDUCED_INTRINSIC_APOPTOTIC_SIGNALING_PATHWAY	GOBP_REGULATION_OF_ENDOPLASMIC_RETICULUM_STRESS_INDUCED_INTRINSIC_APOPTOTIC_SIGNALING_PATHWAY	Details ...	31	0.502317	1.37392	0.0647619	0.161881	1	2288	tags=39%, list=8%, signal=42%
GOBP_REGULATION_OF_NON_CANONICAL_WNT_SIGNALING_PATHWAY	GOBP_REGULATION_OF_NON_CANONICAL_WNT_SIGNALING_PATHWAY	Details ...	25	0.515113	1.37358	0.0498915	0.161902	1	3179	tags=44%, list=11%, signal=50%
GOCC_INTERCELLULAR_BRIDGE	GOCC_INTERCELLULAR_BRIDGE	Details ...	101	0.438588	1.37266	0.023622	0.162706	1	3565	tags=26%, list=13%, signal=29%
GOBP_ASPARTATE_FAMILY_AMINO_ACID_METABOLIC_PROCESS	GOBP_ASPARTATE_FAMILY_AMINO_ACID_METABOLIC_PROCESS	Details ...	41	0.495519	1.37238	0.0439771	0.162661	1	2824	tags=29%, list=10%, signal=32%
GOBP_POSITIVE_REGULATION_OF_ALCOHOL_BIOSYNTHETIC_PROCESS	GOBP_POSITIVE_REGULATION_OF_ALCOHOL_BIOSYNTHETIC_PROCESS	Details ...	30	0.522604	1.37231	0.0522088	0.162363	1	2095	tags=23%, list=7%, signal=25%
GOBP_REGULATION_OF_BIOMINERAL_TISSUE_DEVELOPMENT	GOBP_REGULATION_OF_BIOMINERAL_TISSUE_DEVELOPMENT	Details ...	107	0.437364	1.37212	0.0152964	0.162248	1	669	tags=21%, list=2%, signal=21%
GOMF_METAL_CATION_MONOATOMIC_CATION_ANTIPORTER_ACTIVITY	GOMF_METAL_CATION_MONOATOMIC_CATION_ANTIPORTER_ACTIVITY	Details ...	39	0.502568	1.37147	0.0396975	0.16271	1	2457	tags=21%, list=9%, signal=22%
GOBP_POSITIVE_REGULATION_OF_ERAD_PATHWAY	GOBP_POSITIVE_REGULATION_OF_ERAD_PATHWAY	Details ...	18	0.547042	1.37101	0.0789474	0.162959	1	2057	tags=28%, list=7%, signal=30%
GOCC_SYNAPTONEMAL_STRUCTURE	GOCC_SYNAPTONEMAL_STRUCTURE	Details ...	96	0.48983	1.3703	0.0288288	0.163595	1	5119	tags=21%, list=18%, signal=25%
GOCC_CYTOCHROME_COMPLEX	GOCC_CYTOCHROME_COMPLEX	Details ...	39	0.51263	1.36967	0.0673469	0.164046	1	3936	tags=46%, list=14%, signal=54%
GOCC_CHROMATOID_BODY	GOCC_CHROMATOID_BODY	Details ...	17	0.591718	1.36906	0.057971	0.164432	1	6178	tags=47%, list=22%, signal=60%
GOBP_HISTONE_MRNA_METABOLIC_PROCESS	GOBP_HISTONE_MRNA_METABOLIC_PROCESS	Details ...	20	0.531931	1.36885	0.0721063	0.164347	1	5847	tags=45%, list=21%, signal=57%
GOMF_TRANSITION_METAL_ION_TRANSMEMBRANE_TRANSPORTER_ACTIVITY	GOMF_TRANSITION_METAL_ION_TRANSMEMBRANE_TRANSPORTER_ACTIVITY	Details ...	41	0.484718	1.36822	0.0516252	0.164853	1	4378	tags=34%, list=16%, signal=40%
GOBP_PROTEIN_K48_LINKED_UBIQUITINATION	GOBP_PROTEIN_K48_LINKED_UBIQUITINATION	Details ...	72	0.450562	1.36741	0.0501002	0.165673	1	3175	tags=28%, list=11%, signal=31%
GOMF_ADENYLATE_CYCLASE_ACTIVITY	GOMF_ADENYLATE_CYCLASE_ACTIVITY	Details ...	19	0.571942	1.36633	0.068662	0.166837	1	4737	tags=42%, list=17%, signal=51%
GOBP_REGULATION_OF_CARDIOCYTE_DIFFERENTIATION	GOBP_REGULATION_OF_CARDIOCYTE_DIFFERENTIATION	Details ...	28	0.510985	1.36486	0.0589391	0.168461	1	995	tags=29%, list=4%, signal=30%
GOBP_POSITIVE_REGULATION_OF_TRANSFORMING_GROWTH_FACTOR_BETA_PRODUCTION	GOBP_POSITIVE_REGULATION_OF_TRANSFORMING_GROWTH_FACTOR_BETA_PRODUCTION	Details ...	21	0.552397	1.36476	0.0683453	0.168217	1	478	tags=19%, list=2%, signal=19%
GOBP_POSITIVE_REGULATION_OF_BONE_MINERALIZATION	GOBP_POSITIVE_REGULATION_OF_BONE_MINERALIZATION	Details ...	48	0.475444	1.36463	0.0398406	0.168008	1	1812	tags=23%, list=6%, signal=24%
GOBP_INSULIN_RECEPTOR_SIGNALING_PATHWAY	GOBP_INSULIN_RECEPTOR_SIGNALING_PATHWAY	Details ...	136	0.421904	1.36433	0.0171756	0.168058	1	3035	tags=29%, list=11%, signal=32%
GOBP_REGULATION_OF_HORMONE_METABOLIC_PROCESS	GOBP_REGULATION_OF_HORMONE_METABOLIC_PROCESS	Details ...	57	0.479139	1.36256	0.0320151	0.170058	1	3179	tags=28%, list=11%, signal=32%
GOBP_REGULATION_OF_CANONICAL_WNT_SIGNALING_PATHWAY	GOBP_REGULATION_OF_CANONICAL_WNT_SIGNALING_PATHWAY	Details ...	251	0.410539	1.3622	0.0223577	0.170166	1	2119	tags=21%, list=8%, signal=22%
GOMF_PEPTIDE_LYSINE_N_ACETYLTRANSFERASE_ACTIVITY	GOMF_PEPTIDE_LYSINE_N_ACETYLTRANSFERASE_ACTIVITY	Details ...	46	0.473974	1.36093	0.0428571	0.17157	1	4940	tags=37%, list=18%, signal=45%
GOBP_VASCULAR_WOUND_HEALING	GOBP_VASCULAR_WOUND_HEALING	Details ...	18	0.523628	1.36044	0.0516899	0.171886	1	1022	tags=28%, list=4%, signal=29%
GOBP_REGULATION_OF_BONE_MINERALIZATION	GOBP_REGULATION_OF_BONE_MINERALIZATION	Details ...	88	0.439264	1.35972	0.0311284	0.17256	1	669	tags=22%, list=2%, signal=22%
GOBP_PROTEIN_N_LINKED_GLYCOSYLATION	GOBP_PROTEIN_N_LINKED_GLYCOSYLATION	Details ...	65	0.468259	1.35941	0.0534653	0.172576	1	3190	tags=37%, list=11%, signal=42%
GOBP_TRIGLYCERIDE_METABOLIC_PROCESS	GOBP_TRIGLYCERIDE_METABOLIC_PROCESS	Details ...	112	0.438121	1.35916	0.0180832	0.172548	1	4219	tags=31%, list=15%, signal=37%
GOBP_POSITIVE_REGULATION_OF_SMALL_MOLECULE_METABOLIC_PROCESS	GOBP_POSITIVE_REGULATION_OF_SMALL_MOLECULE_METABOLIC_PROCESS	Details ...	185	0.414668	1.35889	0.00562852	0.172541	1	2616	tags=19%, list=9%, signal=21%
GOBP_MITOCHONDRIAL_RNA_METABOLIC_PROCESS	GOBP_MITOCHONDRIAL_RNA_METABOLIC_PROCESS	Details ...	52	0.457755	1.35857	0.0264766	0.17256	1	5208	tags=40%, list=19%, signal=49%
GOBP_ENGULFMENT_OF_APOPTOTIC_CELL	GOBP_ENGULFMENT_OF_APOPTOTIC_CELL	Details ...	15	0.591383	1.35845	0.0881226	0.172353	1	1	tags=7%, list=0%, signal=7%
GOBP_SPINDLE_CHECKPOINT_SIGNALING	GOBP_SPINDLE_CHECKPOINT_SIGNALING	Details ...	53	0.488835	1.35843	0.0529532	0.172006	1	5576	tags=55%, list=20%, signal=68%
GOBP_POSITIVE_REGULATION_OF_CYTOKINE_PRODUCTION_INVOLVED_IN_INFLAMMATORY_RESPONSE	GOBP_POSITIVE_REGULATION_OF_CYTOKINE_PRODUCTION_INVOLVED_IN_INFLAMMATORY_RESPONSE	Details ...	29	0.522749	1.35792	0.0404412	0.172305	1	2142	tags=17%, list=8%, signal=19%
GOBP_CLATHRIN_COAT_ASSEMBLY	GOBP_CLATHRIN_COAT_ASSEMBLY	Details ...	19	0.534326	1.35738	0.0705882	0.172625	1	5211	tags=42%, list=19%, signal=52%
GOBP_SHORT_TERM_MEMORY	GOBP_SHORT_TERM_MEMORY	Details ...	18	0.577562	1.35703	0.0859649	0.172717	1	4842	tags=44%, list=17%, signal=54%
GOBP_REGULATION_OF_FATTY_ACID_BETA_OXIDATION	GOBP_REGULATION_OF_FATTY_ACID_BETA_OXIDATION	Details ...	23	0.534517	1.3559	0.0770713	0.173969	1	3129	tags=30%, list=11%, signal=34%
GOCC_CHROMOSOMAL_REGION	GOCC_CHROMOSOMAL_REGION	Details ...	373	0.401758	1.3554	0.0118577	0.174276	1	5217	tags=39%, list=19%, signal=47%
GOBP_SISTER_CHROMATID_SEGREGATION	GOBP_SISTER_CHROMATID_SEGREGATION	Details ...	218	0.420729	1.35511	0.0222222	0.174285	1	5139	tags=41%, list=18%, signal=50%
GOBP_REGULATION_OF_NITRIC_OXIDE_METABOLIC_PROCESS	GOBP_REGULATION_OF_NITRIC_OXIDE_METABOLIC_PROCESS	Details ...	75	0.449586	1.35504	0.04	0.173991	1	2632	tags=29%, list=9%, signal=32%
GOBP_PROTEIN_INSERTION_INTO_ER_MEMBRANE	GOBP_PROTEIN_INSERTION_INTO_ER_MEMBRANE	Details ...	28	0.527612	1.35495	0.0691057	0.173703	1	3486	tags=43%, list=12%, signal=49%
GOBP_POSITIVE_REGULATION_OF_FATTY_ACID_OXIDATION	GOBP_POSITIVE_REGULATION_OF_FATTY_ACID_OXIDATION	Details ...	22	0.529851	1.35473	0.0750988	0.173619	1	3808	tags=41%, list=14%, signal=47%
GOBP_ACTIVATED_T_CELL_PROLIFERATION	GOBP_ACTIVATED_T_CELL_PROLIFERATION	Details ...	53	0.468477	1.35453	0.0474308	0.173516	1	2020	tags=19%, list=7%, signal=20%
GOBP_RETINAL_ROD_CELL_DIFFERENTIATION	GOBP_RETINAL_ROD_CELL_DIFFERENTIATION	Details ...	23	0.534229	1.35306	0.0570902	0.175175	1	669	tags=13%, list=2%, signal=13%
GOBP_EMBRYONIC_PLACENTA_MORPHOGENESIS	GOBP_EMBRYONIC_PLACENTA_MORPHOGENESIS	Details ...	33	0.497846	1.35305	0.0630975	0.174807	1	1402	tags=21%, list=5%, signal=22%
GOCC_IMMUNOGLOBULIN_COMPLEX_CIRCULATING	GOCC_IMMUNOGLOBULIN_COMPLEX_CIRCULATING	Details ...	19	0.877746	1.35223	0.0898438	0.175598	1	3441	tags=16%, list=12%, signal=18%
GOBP_REGULATION_OF_PHOSPHOLIPID_TRANSPORT	GOBP_REGULATION_OF_PHOSPHOLIPID_TRANSPORT	Details ...	15	0.573388	1.35188	0.0939335	0.175724	1	224	tags=13%, list=1%, signal=13%
GOBP_PROTEIN_TARGETING_TO_MEMBRANE	GOBP_PROTEIN_TARGETING_TO_MEMBRANE	Details ...	125	0.427498	1.35177	0.0299401	0.175512	1	3192	tags=26%, list=11%, signal=30%
GOBP_NUCLEOSOME_ORGANIZATION	GOBP_NUCLEOSOME_ORGANIZATION	Details ...	88	0.434132	1.3517	0.0255403	0.175252	1	5020	tags=35%, list=18%, signal=43%
GOCC_MEIOTIC_SPINDLE	GOCC_MEIOTIC_SPINDLE	Details ...	18	0.555378	1.35127	0.0812854	0.175485	1	7247	tags=56%, list=26%, signal=75%
GOBP_RESPONSE_TO_AMINO_ACID_STARVATION	GOBP_RESPONSE_TO_AMINO_ACID_STARVATION	Details ...	54	0.455726	1.35047	0.0368932	0.176239	1	3950	tags=31%, list=14%, signal=37%
GOCC_CONDENSED_CHROMOSOME_CENTROMERIC_REGION	GOCC_CONDENSED_CHROMOSOME_CENTROMERIC_REGION	Details ...	181	0.418645	1.3501	0.0309917	0.176405	1	4743	tags=40%, list=17%, signal=48%
GOBP_REGULATION_OF_INCLUSION_BODY_ASSEMBLY	GOBP_REGULATION_OF_INCLUSION_BODY_ASSEMBLY	Details ...	19	0.535738	1.34858	0.0666667	0.178186	1	2928	tags=32%, list=10%, signal=35%
GOBP_HYPEROSMOTIC_RESPONSE	GOBP_HYPEROSMOTIC_RESPONSE	Details ...	20	0.539439	1.34805	0.086	0.178605	1	4575	tags=55%, list=16%, signal=66%
GOBP_REGULATION_OF_SPROUTING_ANGIOGENESIS	GOBP_REGULATION_OF_SPROUTING_ANGIOGENESIS	Details ...	42	0.469882	1.34765	0.0575397	0.178795	1	384	tags=14%, list=1%, signal=14%
GOBP_COMPLEMENT_ACTIVATION	GOBP_COMPLEMENT_ACTIVATION	Details ...	64	0.491703	1.34544	0.0621572	0.181593	1	3940	tags=27%, list=14%, signal=31%
GOBP_RIBOSE_PHOSPHATE_BIOSYNTHETIC_PROCESS	GOBP_RIBOSE_PHOSPHATE_BIOSYNTHETIC_PROCESS	Details ...	216	0.415984	1.34529	0.0373281	0.181409	1	4571	tags=38%, list=16%, signal=45%
GOBP_FATTY_ACID_BETA_OXIDATION	GOBP_FATTY_ACID_BETA_OXIDATION	Details ...	77	0.444282	1.34481	0.0389864	0.181694	1	3816	tags=29%, list=14%, signal=33%
GOBP_RENAL_SODIUM_ION_TRANSPORT	GOBP_RENAL_SODIUM_ION_TRANSPORT	Details ...	16	0.592392	1.34418	0.0863454	0.182232	1	2420	tags=25%, list=9%, signal=27%
GOBP_INTRINSIC_APOPTOTIC_SIGNALING_PATHWAY_IN_RESPONSE_TO_ENDOPLASMIC_RETICULUM_STRESS	GOBP_INTRINSIC_APOPTOTIC_SIGNALING_PATHWAY_IN_RESPONSE_TO_ENDOPLASMIC_RETICULUM_STRESS	Details ...	67	0.459082	1.34362	0.0527383	0.182629	1	2961	tags=31%, list=11%, signal=35%
GOBP_MEIOTIC_CHROMOSOME_SEGREGATION	GOBP_MEIOTIC_CHROMOSOME_SEGREGATION	Details ...	100	0.446282	1.34362	0.026362	0.182251	1	7136	tags=45%, list=25%, signal=60%
GOBP_REGULATION_OF_MORPHOGENESIS_OF_A_BRANCHING_STRUCTURE	GOBP_REGULATION_OF_MORPHOGENESIS_OF_A_BRANCHING_STRUCTURE	Details ...	66	0.450781	1.3433	0.0537634	0.182319	1	669	tags=20%, list=2%, signal=20%
GOBP_REACTIVE_NITROGEN_SPECIES_METABOLIC_PROCESS	GOBP_REACTIVE_NITROGEN_SPECIES_METABOLIC_PROCESS	Details ...	91	0.439036	1.34303	0.0301318	0.182323	1	2632	tags=29%, list=9%, signal=31%
GOBP_POSITIVE_REGULATION_OF_ENDOTHELIAL_CELL_APOPTOTIC_PROCESS	GOBP_POSITIVE_REGULATION_OF_ENDOTHELIAL_CELL_APOPTOTIC_PROCESS	Details ...	25	0.543126	1.34277	0.0734127	0.182345	1	1116	tags=20%, list=4%, signal=21%
GOBP_POSITIVE_REGULATION_OF_NEURAL_PRECURSOR_CELL_PROLIFERATION	GOBP_POSITIVE_REGULATION_OF_NEURAL_PRECURSOR_CELL_PROLIFERATION	Details ...	83	0.441418	1.34251	0.0391791	0.182363	1	651	tags=14%, list=2%, signal=15%
GOBP_GOLGI_ORGANIZATION	GOBP_GOLGI_ORGANIZATION	Details ...	136	0.431504	1.34179	0.0327869	0.183065	1	2491	tags=24%, list=9%, signal=26%
GOBP_FATTY_ACID_TRANSMEMBRANE_TRANSPORT	GOBP_FATTY_ACID_TRANSMEMBRANE_TRANSPORT	Details ...	17	0.54582	1.34138	0.0692308	0.183293	1	954	tags=18%, list=3%, signal=18%
GOBP_CEREBROSPINAL_FLUID_CIRCULATION	GOBP_CEREBROSPINAL_FLUID_CIRCULATION	Details ...	19	0.583427	1.33957	0.0866551	0.185594	1	7157	tags=53%, list=25%, signal=71%
GOCC_SARCOPLASM	GOCC_SARCOPLASM	Details ...	101	0.42874	1.33899	0.0325497	0.186101	1	4807	tags=42%, list=17%, signal=50%
GOBP_TRNA_PROCESSING	GOBP_TRNA_PROCESSING	Details ...	123	0.410651	1.33898	0.0202429	0.185721	1	4755	tags=33%, list=17%, signal=39%
GOBP_REGULATION_OF_MULTICELLULAR_ORGANISM_GROWTH	GOBP_REGULATION_OF_MULTICELLULAR_ORGANISM_GROWTH	Details ...	88	0.430479	1.33763	0.0196078	0.187306	1	1670	tags=18%, list=6%, signal=19%
GOBP_TRABECULA_MORPHOGENESIS	GOBP_TRABECULA_MORPHOGENESIS	Details ...	57	0.45411	1.33732	0.0617284	0.187355	1	798	tags=18%, list=3%, signal=18%
GOBP_GLUCOSE_METABOLIC_PROCESS	GOBP_GLUCOSE_METABOLIC_PROCESS	Details ...	218	0.412525	1.33723	0.0150376	0.187096	1	3419	tags=23%, list=12%, signal=26%
GOMF_UBIQUITIN_LIKE_PROTEIN_CONJUGATING_ENZYME_BINDING	GOMF_UBIQUITIN_LIKE_PROTEIN_CONJUGATING_ENZYME_BINDING	Details ...	42	0.465391	1.33688	0.0583804	0.187237	1	3473	tags=31%, list=12%, signal=35%
GOMF_NADPLUS_BINDING	GOMF_NADPLUS_BINDING	Details ...	16	0.536093	1.33623	0.0967742	0.187842	1	1743	tags=25%, list=6%, signal=27%
GOBP_CEREBRAL_CORTEX_DEVELOPMENT	GOBP_CEREBRAL_CORTEX_DEVELOPMENT	Details ...	120	0.418902	1.33576	0.0156863	0.188164	1	2494	tags=23%, list=9%, signal=25%
GOBP_NEGATIVE_REGULATION_OF_CELL_MIGRATION_INVOLVED_IN_SPROUTING_ANGIOGENESIS	GOBP_NEGATIVE_REGULATION_OF_CELL_MIGRATION_INVOLVED_IN_SPROUTING_ANGIOGENESIS	Details ...	16	0.556909	1.33535	0.107356	0.188381	1	1	tags=6%, list=0%, signal=6%
GOBP_NEGATIVE_REGULATION_OF_FATTY_ACID_METABOLIC_PROCESS	GOBP_NEGATIVE_REGULATION_OF_FATTY_ACID_METABOLIC_PROCESS	Details ...	37	0.487205	1.33371	0.0626151	0.19038	1	3455	tags=24%, list=12%, signal=28%
GOBP_POSITIVE_REGULATION_OF_LIPID_METABOLIC_PROCESS	GOBP_POSITIVE_REGULATION_OF_LIPID_METABOLIC_PROCESS	Details ...	179	0.410847	1.3326	0.0232558	0.191694	1	2111	tags=16%, list=7%, signal=17%
GOBP_POSITIVE_REGULATION_OF_MORPHOGENESIS_OF_AN_EPITHELIUM	GOBP_POSITIVE_REGULATION_OF_MORPHOGENESIS_OF_AN_EPITHELIUM	Details ...	40	0.477295	1.33252	0.0850662	0.191418	1	669	tags=23%, list=2%, signal=23%
GOMF_OPSONIN_BINDING	GOMF_OPSONIN_BINDING	Details ...	22	0.561637	1.33233	0.103846	0.191304	1	124	tags=14%, list=0%, signal=14%
GOBP_POSITIVE_REGULATION_OF_GLYCOPROTEIN_METABOLIC_PROCESS	GOBP_POSITIVE_REGULATION_OF_GLYCOPROTEIN_METABOLIC_PROCESS	Details ...	26	0.508402	1.33228	0.0917603	0.191004	1	2348	tags=27%, list=8%, signal=29%
GOBP_REGULATION_OF_AMYLOID_BETA_CLEARANCE	GOBP_REGULATION_OF_AMYLOID_BETA_CLEARANCE	Details ...	18	0.573384	1.33144	0.100791	0.191827	1	4724	tags=50%, list=17%, signal=60%
GOBP_MODULATION_BY_HOST_OF_VIRAL_GENOME_REPLICATION	GOBP_MODULATION_BY_HOST_OF_VIRAL_GENOME_REPLICATION	Details ...	23	0.502959	1.33128	0.0731707	0.191692	1	3137	tags=30%, list=11%, signal=34%
GOBP_SUCKLING_BEHAVIOR	GOBP_SUCKLING_BEHAVIOR	Details ...	18	0.570509	1.33029	0.0715564	0.192814	1	6212	tags=50%, list=22%, signal=64%
GOCC_MHC_PROTEIN_COMPLEX	GOCC_MHC_PROTEIN_COMPLEX		36	0.538015	1.33007	0.0970874	0.192738	1	2001	tags=14%, list=7%, signal=15%
GOBP_REGULATION_OF_RIBONUCLEASE_ACTIVITY	GOBP_REGULATION_OF_RIBONUCLEASE_ACTIVITY		15	0.608128	1.33001	0.0818182	0.192431	1	1986	tags=20%, list=7%, signal=22%
GOBP_REGULATION_OF_ACTIVATED_T_CELL_PROLIFERATION	GOBP_REGULATION_OF_ACTIVATED_T_CELL_PROLIFERATION		44	0.470441	1.32997	0.0611855	0.192098	1	2020	tags=18%, list=7%, signal=20%
GOCC_ENDOPLASMIC_RETICULUM_EXIT_SITE	GOCC_ENDOPLASMIC_RETICULUM_EXIT_SITE		32	0.496147	1.32982	0.0744467	0.19194	1	2651	tags=44%, list=9%, signal=48%
GOBP_CHROMOSOME_ORGANIZATION_INVOLVED_IN_MEIOTIC_CELL_CYCLE	GOBP_CHROMOSOME_ORGANIZATION_INVOLVED_IN_MEIOTIC_CELL_CYCLE		72	0.457503	1.32964	0.0587248	0.191831	1	6960	tags=39%, list=25%, signal=52%
GOMF_ZINC_ION_TRANSMEMBRANE_TRANSPORTER_ACTIVITY	GOMF_ZINC_ION_TRANSMEMBRANE_TRANSPORTER_ACTIVITY		24	0.522527	1.32959	0.0916179	0.191537	1	2984	tags=25%, list=11%, signal=28%
GOBP_IRE1_MEDIATED_UNFOLDED_PROTEIN_RESPONSE	GOBP_IRE1_MEDIATED_UNFOLDED_PROTEIN_RESPONSE		15	0.57666	1.32882	0.124756	0.192274	1	3125	tags=33%, list=11%, signal=37%
GOMF_PHOSPHOTRANSFERASE_ACTIVITY_FOR_OTHER_SUBSTITUTED_PHOSPHATE_GROUPS	GOMF_PHOSPHOTRANSFERASE_ACTIVITY_FOR_OTHER_SUBSTITUTED_PHOSPHATE_GROUPS		21	0.522378	1.32805	0.0804124	0.193012	1	4921	tags=48%, list=17%, signal=58%
GOBP_MEIOSIS_I_CELL_CYCLE_PROCESS	GOBP_MEIOSIS_I_CELL_CYCLE_PROCESS		139	0.421674	1.32794	0.0239726	0.192794	1	5275	tags=31%, list=19%, signal=38%
GOBP_POST_FERTILIZATION_EPIGENETIC_REGULATION_OF_GENE_EXPRESSION	GOBP_POST_FERTILIZATION_EPIGENETIC_REGULATION_OF_GENE_EXPRESSION		23	0.52708	1.3279	0.0867052	0.192488	1	1409	tags=26%, list=5%, signal=27%
GOMF_SULFATE_TRANSMEMBRANE_TRANSPORTER_ACTIVITY	GOMF_SULFATE_TRANSMEMBRANE_TRANSPORTER_ACTIVITY		16	0.584439	1.32644	0.0968343	0.194348	1	5849	tags=44%, list=21%, signal=55%
GOBP_PROTEIN_TRIMERIZATION	GOBP_PROTEIN_TRIMERIZATION		17	0.54802	1.32603	0.0993915	0.194571	1	3091	tags=29%, list=11%, signal=33%
GOBP_ESTABLISHMENT_OF_MITOCHONDRION_LOCALIZATION_MICROTUBULE_MEDIATED	GOBP_ESTABLISHMENT_OF_MITOCHONDRION_LOCALIZATION_MICROTUBULE_MEDIATED		25	0.506486	1.32565	0.0826613	0.19479	1	2138	tags=24%, list=8%, signal=26%
GOBP_RESPONSE_TO_CAFFEINE	GOBP_RESPONSE_TO_CAFFEINE		15	0.549778	1.32403	0.0886525	0.19684	1	1107	tags=13%, list=4%, signal=14%
GOBP_EPITHELIAL_CELL_MORPHOGENESIS	GOBP_EPITHELIAL_CELL_MORPHOGENESIS		46	0.459559	1.32352	0.0417457	0.197277	1	3380	tags=35%, list=12%, signal=39%
GOBP_PROTEASOME_MEDIATED_UBIQUITIN_DEPENDENT_PROTEIN_CATABOLIC_PROCESS	GOBP_PROTEASOME_MEDIATED_UBIQUITIN_DEPENDENT_PROTEIN_CATABOLIC_PROCESS		449	0.395535	1.32314	0.0263692	0.19745	1	4780	tags=34%, list=17%, signal=41%
GOBP_GTP_METABOLIC_PROCESS	GOBP_GTP_METABOLIC_PROCESS		26	0.501868	1.3227	0.0929293	0.197804	1	1289	tags=23%, list=5%, signal=24%
GOBP_POSITIVE_REGULATION_OF_LIPID_BIOSYNTHETIC_PROCESS	GOBP_POSITIVE_REGULATION_OF_LIPID_BIOSYNTHETIC_PROCESS		113	0.42045	1.32222	0.027933	0.198143	1	2586	tags=18%, list=9%, signal=19%
GOCC_GOLGI_MEMBRANE	GOCC_GOLGI_MEMBRANE		266	0.401295	1.32096	0.0173745	0.199706	1	2953	tags=27%, list=10%, signal=30%
GOBP_CEREBELLAR_CORTEX_DEVELOPMENT	GOBP_CEREBELLAR_CORTEX_DEVELOPMENT		70	0.444806	1.32079	0.0608365	0.199582	1	2976	tags=30%, list=11%, signal=33%
GOBP_NUCLEOSIDE_PHOSPHATE_BIOSYNTHETIC_PROCESS	GOBP_NUCLEOSIDE_PHOSPHATE_BIOSYNTHETIC_PROCESS		267	0.401457	1.32005	0.0385356	0.200377	1	4571	tags=35%, list=16%, signal=42%
GOBP_MITOTIC_SISTER_CHROMATID_SEGREGATION	GOBP_MITOTIC_SISTER_CHROMATID_SEGREGATION		177	0.41443	1.31981	0.0363636	0.200328	1	4998	tags=42%, list=18%, signal=51%
GOBP_ANTIGEN_PROCESSING_AND_PRESENTATION_OF_EXOGENOUS_ANTIGEN	GOBP_ANTIGEN_PROCESSING_AND_PRESENTATION_OF_EXOGENOUS_ANTIGEN		54	0.478127	1.31819	0.0859375	0.20245	1	4922	tags=30%, list=17%, signal=36%
GOBP_NEGATIVE_REGULATION_OF_GLYCOPROTEIN_METABOLIC_PROCESS	GOBP_NEGATIVE_REGULATION_OF_GLYCOPROTEIN_METABOLIC_PROCESS		16	0.560098	1.31786	0.129817	0.202557	1	1098	tags=25%, list=4%, signal=26%
GOBP_NEGATIVE_REGULATION_OF_REACTIVE_OXYGEN_SPECIES_BIOSYNTHETIC_PROCESS	GOBP_NEGATIVE_REGULATION_OF_REACTIVE_OXYGEN_SPECIES_BIOSYNTHETIC_PROCESS		21	0.52346	1.31737	0.0968992	0.202976	1	4090	tags=52%, list=15%, signal=61%
GOBP_MITOTIC_SPINDLE_ASSEMBLY	GOBP_MITOTIC_SPINDLE_ASSEMBLY		71	0.435171	1.317	0.0654397	0.203142	1	2348	tags=30%, list=8%, signal=32%
GOCC_ENDOPLASMIC_RETICULUM_GOLGI_INTERMEDIATE_COMPARTMENT	GOCC_ENDOPLASMIC_RETICULUM_GOLGI_INTERMEDIATE_COMPARTMENT		79	0.460579	1.31641	0.0694445	0.203664	1	2953	tags=37%, list=10%, signal=41%
GOBP_NEGATIVE_REGULATION_OF_WNT_SIGNALING_PATHWAY	GOBP_NEGATIVE_REGULATION_OF_WNT_SIGNALING_PATHWAY		170	0.400125	1.31532	0.0486815	0.205026	1	1340	tags=20%, list=5%, signal=21%
GOMF_GROWTH_FACTOR_BINDING	GOMF_GROWTH_FACTOR_BINDING		144	0.429463	1.3151	0.0573614	0.204986	1	1728	tags=24%, list=6%, signal=25%
GOMF_PEPTIDE_N_ACETYLTRANSFERASE_ACTIVITY	GOMF_PEPTIDE_N_ACETYLTRANSFERASE_ACTIVITY		52	0.453274	1.31365	0.0670732	0.206965	1	4940	tags=35%, list=18%, signal=42%
GOBP_ASPARTATE_FAMILY_AMINO_ACID_BIOSYNTHETIC_PROCESS	GOBP_ASPARTATE_FAMILY_AMINO_ACID_BIOSYNTHETIC_PROCESS		22	0.532155	1.31196	0.112621	0.209203	1	2766	tags=36%, list=10%, signal=40%
GOBP_CELLULAR_RESPONSE_TO_PROSTAGLANDIN_STIMULUS	GOBP_CELLULAR_RESPONSE_TO_PROSTAGLANDIN_STIMULUS		20	0.5562	1.31186	0.108481	0.20898	1	2893	tags=30%, list=10%, signal=33%
GOBP_NEUTRAL_LIPID_CATABOLIC_PROCESS	GOBP_NEUTRAL_LIPID_CATABOLIC_PROCESS		40	0.488894	1.31164	0.08	0.208932	1	1876	tags=15%, list=7%, signal=16%
GOBP_REGULATION_OF_CELLULAR_RESPONSE_TO_INSULIN_STIMULUS	GOBP_REGULATION_OF_CELLULAR_RESPONSE_TO_INSULIN_STIMULUS		90	0.427087	1.31162	0.0531496	0.208566	1	2463	tags=27%, list=9%, signal=29%
GOBP_REGULATION_OF_GLYCOLYTIC_PROCESS	GOBP_REGULATION_OF_GLYCOLYTIC_PROCESS		58	0.446542	1.31056	0.0742972	0.209844	1	1352	tags=14%, list=5%, signal=14%
GOBP_ALTERNATIVE_MRNA_SPLICING_VIA_SPLICEOSOME	GOBP_ALTERNATIVE_MRNA_SPLICING_VIA_SPLICEOSOME		76	0.435708	1.31015	0.0583658	0.210132	1	5082	tags=38%, list=18%, signal=46%
GOCC_MYOSIN_II_COMPLEX	GOCC_MYOSIN_II_COMPLEX		26	0.548498	1.30995	0.112871	0.210032	1	2767	tags=27%, list=10%, signal=30%
GOBP_REGULATION_OF_CHROMOSOME_SEGREGATION	GOBP_REGULATION_OF_CHROMOSOME_SEGREGATION		131	0.425266	1.30994	0.0497925	0.209664	1	5139	tags=40%, list=18%, signal=49%
GOBP_VIRION_ASSEMBLY	GOBP_VIRION_ASSEMBLY		26	0.501934	1.30966	0.0919765	0.209723	1	602	tags=19%, list=2%, signal=20%
GOCC_FEMALE_GERM_CELL_NUCLEUS	GOCC_FEMALE_GERM_CELL_NUCLEUS		27	0.550596	1.30912	0.105925	0.2102	1	1002	tags=15%, list=4%, signal=15%
GOBP_MRNA_MODIFICATION	GOBP_MRNA_MODIFICATION		37	0.462711	1.30847	0.0673077	0.210891	1	7542	tags=51%, list=27%, signal=70%
GOCC_EUKARYOTIC_TRANSLATION_INITIATION_FACTOR_3_COMPLEX	GOCC_EUKARYOTIC_TRANSLATION_INITIATION_FACTOR_3_COMPLEX		16	0.555174	1.30813	0.129817	0.211	1	1170	tags=25%, list=4%, signal=26%
GOBP_RESPONSE_TO_NICOTINE	GOBP_RESPONSE_TO_NICOTINE		33	0.507333	1.30753	0.0806452	0.211561	1	80	tags=6%, list=0%, signal=6%
GOBP_INCLUSION_BODY_ASSEMBLY	GOBP_INCLUSION_BODY_ASSEMBLY		27	0.493739	1.30737	0.0866142	0.211424	1	2928	tags=30%, list=10%, signal=33%
GOMF_VITAMIN_B6_BINDING	GOMF_VITAMIN_B6_BINDING		53	0.466431	1.30678	0.0791897	0.211997	1	2705	tags=23%, list=10%, signal=25%
GOBP_REGULATION_OF_AUTOPHAGY_OF_MITOCHONDRION	GOBP_REGULATION_OF_AUTOPHAGY_OF_MITOCHONDRION		32	0.484023	1.30653	0.0646465	0.211994	1	1285	tags=19%, list=5%, signal=20%
GOBP_REGULATION_OF_SKELETAL_MUSCLE_TISSUE_DEVELOPMENT	GOBP_REGULATION_OF_SKELETAL_MUSCLE_TISSUE_DEVELOPMENT		31	0.493885	1.30591	0.0936903	0.212612	1	1812	tags=26%, list=6%, signal=28%
GOBP_INHIBITORY_SYNAPSE_ASSEMBLY	GOBP_INHIBITORY_SYNAPSE_ASSEMBLY		20	0.564211	1.30586	0.107914	0.212293	1	2088	tags=25%, list=7%, signal=27%
GOBP_NUCLEAR_CHROMOSOME_SEGREGATION	GOBP_NUCLEAR_CHROMOSOME_SEGREGATION		312	0.395865	1.30528	0.0249042	0.212817	1	5139	tags=37%, list=18%, signal=44%
GOBP_TETRAPYRROLE_BIOSYNTHETIC_PROCESS	GOBP_TETRAPYRROLE_BIOSYNTHETIC_PROCESS		31	0.483721	1.30449	0.0939335	0.213709	1	1343	tags=19%, list=5%, signal=20%
GOBP_REGULATION_OF_OSTEOBLAST_PROLIFERATION	GOBP_REGULATION_OF_OSTEOBLAST_PROLIFERATION		31	0.484798	1.30415	0.0847108	0.213848	1	1972	tags=29%, list=7%, signal=31%
GOBP_CYTOKINE_PRODUCTION_INVOLVED_IN_INFLAMMATORY_RESPONSE	GOBP_CYTOKINE_PRODUCTION_INVOLVED_IN_INFLAMMATORY_RESPONSE		68	0.440778	1.30413	0.0684411	0.213486	1	4839	tags=34%, list=17%, signal=41%
GOMF_AMINO_ACID_TRANSMEMBRANE_TRANSPORTER_ACTIVITY	GOMF_AMINO_ACID_TRANSMEMBRANE_TRANSPORTER_ACTIVITY		90	0.434615	1.30265	0.0460993	0.215383	1	3438	tags=28%, list=12%, signal=32%
GOMF_PHOSPHATIDYLSERINE_BINDING	GOMF_PHOSPHATIDYLSERINE_BINDING		69	0.451439	1.30218	0.057554	0.215797	1	2535	tags=20%, list=9%, signal=22%
GOCC_PROTON_TRANSPORTING_TWO_SECTOR_ATPASE_COMPLEX_PROTON_TRANSPORTING_DOMAIN	GOCC_PROTON_TRANSPORTING_TWO_SECTOR_ATPASE_COMPLEX_PROTON_TRANSPORTING_DOMAIN		22	0.53279	1.30185	0.137597	0.215915	1	3230	tags=45%, list=11%, signal=51%
GOBP_REGULATION_OF_ACTIN_NUCLEATION	GOBP_REGULATION_OF_ACTIN_NUCLEATION		38	0.470804	1.30055	0.0749507	0.217673	1	3797	tags=34%, list=13%, signal=39%
GOBP_NEGATIVE_REGULATION_OF_PROGRAMMED_NECROTIC_CELL_DEATH	GOBP_NEGATIVE_REGULATION_OF_PROGRAMMED_NECROTIC_CELL_DEATH		18	0.509871	1.30054	0.102823	0.217285	1	126	tags=11%, list=0%, signal=11%
GOBP_NEUTRAL_LIPID_BIOSYNTHETIC_PROCESS	GOBP_NEUTRAL_LIPID_BIOSYNTHETIC_PROCESS		58	0.450477	1.30036	0.0622711	0.217194	1	4219	tags=31%, list=15%, signal=36%
GOBP_CELL_PROLIFERATION_IN_HINDBRAIN	GOBP_CELL_PROLIFERATION_IN_HINDBRAIN		20	0.548721	1.30025	0.109641	0.216965	1	651	tags=25%, list=2%, signal=26%
GOBP_GLYCOPROTEIN_BIOSYNTHETIC_PROCESS	GOBP_GLYCOPROTEIN_BIOSYNTHETIC_PROCESS		289	0.39462	1.29994	0.0294118	0.217067	1	3248	tags=26%, list=12%, signal=29%
GOBP_NEGATIVE_REGULATION_OF_CHROMOSOME_ORGANIZATION	GOBP_NEGATIVE_REGULATION_OF_CHROMOSOME_ORGANIZATION		97	0.424543	1.29909	0.0646465	0.218118	1	5139	tags=42%, list=18%, signal=52%
GOBP_GLYCOSIDE_METABOLIC_PROCESS	GOBP_GLYCOSIDE_METABOLIC_PROCESS		21	0.546292	1.29867	0.124046	0.218408	1	2798	tags=33%, list=10%, signal=37%
GOBP_TRIGLYCERIDE_BIOSYNTHETIC_PROCESS	GOBP_TRIGLYCERIDE_BIOSYNTHETIC_PROCESS		45	0.460043	1.29838	0.0773381	0.218482	1	4219	tags=33%, list=15%, signal=39%
GOBP_ORGANELLE_FISSION	GOBP_ORGANELLE_FISSION		500	0.380124	1.29816	0.0185529	0.218427	1	5021	tags=33%, list=18%, signal=40%
GOBP_CORTICOSTEROID_HORMONE_SECRETION	GOBP_CORTICOSTEROID_HORMONE_SECRETION		23	0.529141	1.29748	0.0892532	0.21914	1	3464	tags=43%, list=12%, signal=50%
GOMF_AMYLOID_BETA_BINDING	GOMF_AMYLOID_BETA_BINDING		71	0.437034	1.29593	0.06	0.221285	1	2859	tags=28%, list=10%, signal=31%
GOBP_EXOCRINE_SYSTEM_DEVELOPMENT	GOBP_EXOCRINE_SYSTEM_DEVELOPMENT		54	0.448438	1.29417	0.0604396	0.223758	1	1916	tags=19%, list=7%, signal=20%
GOBP_RIBOSOMAL_SUBUNIT_EXPORT_FROM_NUCLEUS	GOBP_RIBOSOMAL_SUBUNIT_EXPORT_FROM_NUCLEUS		17	0.527162	1.29334	0.125498	0.224772	1	1136	tags=24%, list=4%, signal=25%
GOBP_POSITIVE_REGULATION_OF_CARTILAGE_DEVELOPMENT	GOBP_POSITIVE_REGULATION_OF_CARTILAGE_DEVELOPMENT		32	0.478942	1.29306	0.092559	0.224839	1	696	tags=25%, list=2%, signal=26%
GOBP_SHORT_CHAIN_FATTY_ACID_METABOLIC_PROCESS	GOBP_SHORT_CHAIN_FATTY_ACID_METABOLIC_PROCESS		15	0.558727	1.29305	0.118674	0.224448	1	1597	tags=20%, list=6%, signal=21%
GOBP_REGULATION_OF_CELLULAR_RESPONSE_TO_VASCULAR_ENDOTHELIAL_GROWTH_FACTOR_STIMULUS	GOBP_REGULATION_OF_CELLULAR_RESPONSE_TO_VASCULAR_ENDOTHELIAL_GROWTH_FACTOR_STIMULUS		25	0.496656	1.29289	0.119843	0.224353	1	2040	tags=28%, list=7%, signal=30%
GOBP_REGULATION_OF_MITOTIC_SISTER_CHROMATID_SEGREGATION	GOBP_REGULATION_OF_MITOTIC_SISTER_CHROMATID_SEGREGATION		57	0.455397	1.2928	0.074	0.22411	1	5576	tags=51%, list=20%, signal=63%
GOMF_OXIDOREDUCTASE_ACTIVITY_ACTING_ON_THE_CH_NH2_GROUP_OF_DONORS	GOMF_OXIDOREDUCTASE_ACTIVITY_ACTING_ON_THE_CH_NH2_GROUP_OF_DONORS		23	0.530044	1.29257	0.121673	0.224103	1	2466	tags=26%, list=9%, signal=29%
GOBP_PTERIDINE_CONTAINING_COMPOUND_METABOLIC_PROCESS	GOBP_PTERIDINE_CONTAINING_COMPOUND_METABOLIC_PROCESS		30	0.488505	1.29224	0.102296	0.224293	1	3551	tags=30%, list=13%, signal=34%
GOBP_CHROMOSOME_SEGREGATION	GOBP_CHROMOSOME_SEGREGATION		416	0.385006	1.29197	0.03125	0.224336	1	5139	tags=37%, list=18%, signal=45%
GOBP_POSITIVE_REGULATION_OF_MACROPHAGE_DERIVED_FOAM_CELL_DIFFERENTIATION	GOBP_POSITIVE_REGULATION_OF_MACROPHAGE_DERIVED_FOAM_CELL_DIFFERENTIATION		15	0.573999	1.29121	0.127103	0.225152	1	478	tags=13%, list=2%, signal=14%
GOMF_METALLOCARBOXYPEPTIDASE_ACTIVITY	GOMF_METALLOCARBOXYPEPTIDASE_ACTIVITY		28	0.510227	1.29099	0.0863724	0.225149	1	2136	tags=25%, list=8%, signal=27%
GOBP_AMINO_ACID_CATABOLIC_PROCESS	GOBP_AMINO_ACID_CATABOLIC_PROCESS		96	0.415978	1.29087	0.0499139	0.224947	1	4917	tags=31%, list=17%, signal=38%
GOCC_ATPASE_COMPLEX	GOCC_ATPASE_COMPLEX		148	0.405848	1.29066	0.0473251	0.224893	1	3230	tags=25%, list=11%, signal=28%
GOBP_REGULATION_OF_STEROID_HORMONE_BIOSYNTHETIC_PROCESS	GOBP_REGULATION_OF_STEROID_HORMONE_BIOSYNTHETIC_PROCESS		20	0.522912	1.29032	0.121901	0.225081	1	3179	tags=40%, list=11%, signal=45%
GOBP_MUCOPOLYSACCHARIDE_METABOLIC_PROCESS	GOBP_MUCOPOLYSACCHARIDE_METABOLIC_PROCESS		80	0.426959	1.29012	0.0693069	0.224974	1	2418	tags=25%, list=9%, signal=27%
GOBP_NITRIC_OXIDE_MEDIATED_SIGNAL_TRANSDUCTION	GOBP_NITRIC_OXIDE_MEDIATED_SIGNAL_TRANSDUCTION		32	0.501505	1.28939	0.106618	0.225809	1	2158	tags=22%, list=8%, signal=24%
GOBP_CYTOPLASMIC_TRANSLATIONAL_INITIATION	GOBP_CYTOPLASMIC_TRANSLATIONAL_INITIATION		29	0.479936	1.28899	0.0979167	0.22611	1	4871	tags=52%, list=17%, signal=62%
GOBP_GENITALIA_MORPHOGENESIS	GOBP_GENITALIA_MORPHOGENESIS		17	0.547514	1.28899	0.126654	0.225731	1	3474	tags=35%, list=12%, signal=40%
GOBP_PROTEIN_IMPORT_INTO_MITOCHONDRIAL_MATRIX	GOBP_PROTEIN_IMPORT_INTO_MITOCHONDRIAL_MATRIX		20	0.520957	1.28871	0.125	0.225825	1	3165	tags=25%, list=11%, signal=28%
GOBP_ANTIGEN_PROCESSING_AND_PRESENTATION_OF_PEPTIDE_ANTIGEN	GOBP_ANTIGEN_PROCESSING_AND_PRESENTATION_OF_PEPTIDE_ANTIGEN		73	0.450958	1.28808	0.0736648	0.226458	1	5062	tags=32%, list=18%, signal=38%
GOMF_UBIQUITIN_LIKE_PROTEIN_CONJUGATING_ENZYME_ACTIVITY	GOMF_UBIQUITIN_LIKE_PROTEIN_CONJUGATING_ENZYME_ACTIVITY		43	0.455005	1.28801	0.0770791	0.226178	1	5014	tags=37%, list=18%, signal=45%
GOMF_NUCLEOSIDE_MONOPHOSPHATE_KINASE_ACTIVITY	GOMF_NUCLEOSIDE_MONOPHOSPHATE_KINASE_ACTIVITY		17	0.533721	1.28515	0.139489	0.230586	1	1826	tags=35%, list=6%, signal=38%
GOBP_EMBRYONIC_SKELETAL_SYSTEM_MORPHOGENESIS	GOBP_EMBRYONIC_SKELETAL_SYSTEM_MORPHOGENESIS		109	0.40788	1.28511	0.0449438	0.230287	1	525	tags=10%, list=2%, signal=10%
GOMF_QUINONE_BINDING	GOMF_QUINONE_BINDING		17	0.555154	1.28491	0.124498	0.230195	1	2798	tags=24%, list=10%, signal=26%
GOBP_EXIT_FROM_MITOSIS	GOBP_EXIT_FROM_MITOSIS		28	0.471812	1.28489	0.10119	0.229827	1	2947	tags=36%, list=10%, signal=40%
GOBP_REGULATION_OF_MITOCHONDRIAL_FISSION	GOBP_REGULATION_OF_MITOCHONDRIAL_FISSION		37	0.448379	1.28424	0.0895522	0.230546	1	1957	tags=22%, list=7%, signal=23%
GOCC_INTRACILIARY_TRANSPORT_PARTICLE	GOCC_INTRACILIARY_TRANSPORT_PARTICLE		28	0.482016	1.28374	0.09	0.230996	1	2962	tags=29%, list=11%, signal=32%
GOBP_NUCLEOSIDE_TRIPHOSPHATE_METABOLIC_PROCESS	GOBP_NUCLEOSIDE_TRIPHOSPHATE_METABOLIC_PROCESS		182	0.408904	1.28339	0.0798319	0.231179	1	3589	tags=34%, list=13%, signal=39%
GOMF_PHOSPHOTRANSFERASE_ACTIVITY_PHOSPHATE_GROUP_AS_ACCEPTOR	GOMF_PHOSPHOTRANSFERASE_ACTIVITY_PHOSPHATE_GROUP_AS_ACCEPTOR		31	0.469746	1.283	0.0951456	0.231424	1	1826	tags=26%, list=6%, signal=28%
GOBP_ANTIFUNGAL_HUMORAL_RESPONSE	GOBP_ANTIFUNGAL_HUMORAL_RESPONSE		15	0.641705	1.28197	0.163107	0.2327	1	2633	tags=13%, list=9%, signal=15%
GOBP_REGULATION_OF_TRANSLATION_IN_RESPONSE_TO_STRESS	GOBP_REGULATION_OF_TRANSLATION_IN_RESPONSE_TO_STRESS		24	0.488231	1.28136	0.121272	0.233323	1	3950	tags=50%, list=14%, signal=58%
GOBP_ANTIGEN_PROCESSING_AND_PRESENTATION	GOBP_ANTIGEN_PROCESSING_AND_PRESENTATION		123	0.418539	1.28088	0.0699816	0.233695	1	4443	tags=26%, list=16%, signal=31%
GOBP_SPONGIOTROPHOBLAST_LAYER_DEVELOPMENT	GOBP_SPONGIOTROPHOBLAST_LAYER_DEVELOPMENT		18	0.508548	1.28061	0.134387	0.233768	1	1740	tags=22%, list=6%, signal=24%
GOBP_OUTFLOW_TRACT_MORPHOGENESIS	GOBP_OUTFLOW_TRACT_MORPHOGENESIS		88	0.415267	1.28056	0.0743494	0.233458	1	1004	tags=15%, list=4%, signal=15%
GOBP_REGULATION_OF_NEURAL_PRECURSOR_CELL_PROLIFERATION	GOBP_REGULATION_OF_NEURAL_PRECURSOR_CELL_PROLIFERATION		136	0.400339	1.2804	0.0331492	0.233335	1	1340	tags=16%, list=5%, signal=17%
GOBP_OSTEOBLAST_PROLIFERATION	GOBP_OSTEOBLAST_PROLIFERATION		38	0.453451	1.28005	0.097561	0.233527	1	1972	tags=29%, list=7%, signal=31%
GOBP_PHOSPHOLIPID_CATABOLIC_PROCESS	GOBP_PHOSPHOLIPID_CATABOLIC_PROCESS		56	0.438099	1.27774	0.0836576	0.23713	1	1591	tags=18%, list=6%, signal=19%
GOMF_METAL_CATION_PROTON_ANTIPORTER_ACTIVITY	GOMF_METAL_CATION_PROTON_ANTIPORTER_ACTIVITY		24	0.505296	1.27732	0.110294	0.237417	1	1550	tags=21%, list=6%, signal=22%
GOBP_CYTOCHROME_COMPLEX_ASSEMBLY	GOBP_CYTOCHROME_COMPLEX_ASSEMBLY		38	0.447995	1.27728	0.107143	0.237111	1	4814	tags=47%, list=17%, signal=57%
GOMF_MOLECULAR_CONDENSATE_SCAFFOLD_ACTIVITY	GOMF_MOLECULAR_CONDENSATE_SCAFFOLD_ACTIVITY		31	0.476545	1.27677	0.107075	0.237593	1	5382	tags=42%, list=19%, signal=52%
GOMF_MHC_PROTEIN_COMPLEX_BINDING	GOMF_MHC_PROTEIN_COMPLEX_BINDING		22	0.572542	1.27668	0.14902	0.237353	1	336	tags=14%, list=1%, signal=14%
GOBP_NEGATIVE_REGULATION_OF_RESPONSE_TO_ENDOPLASMIC_RETICULUM_STRESS	GOBP_NEGATIVE_REGULATION_OF_RESPONSE_TO_ENDOPLASMIC_RETICULUM_STRESS		41	0.447284	1.2763	0.0923379	0.237639	1	2288	tags=29%, list=8%, signal=32%
GOBP_MORPHOGENESIS_OF_A_POLARIZED_EPITHELIUM	GOBP_MORPHOGENESIS_OF_A_POLARIZED_EPITHELIUM		90	0.402035	1.27628	0.0563107	0.237276	1	3484	tags=30%, list=12%, signal=34%
GOBP_APPENDAGE_MORPHOGENESIS	GOBP_APPENDAGE_MORPHOGENESIS		177	0.401099	1.27592	0.054717	0.237525	1	1645	tags=18%, list=6%, signal=19%
GOBP_NEGATIVE_REGULATION_OF_STRIATED_MUSCLE_CELL_APOPTOTIC_PROCESS	GOBP_NEGATIVE_REGULATION_OF_STRIATED_MUSCLE_CELL_APOPTOTIC_PROCESS		40	0.44934	1.27552	0.0965795	0.237787	1	387	tags=13%, list=1%, signal=13%
GOBP_REGULATION_OF_EXTRACELLULAR_MATRIX_ASSEMBLY	GOBP_REGULATION_OF_EXTRACELLULAR_MATRIX_ASSEMBLY		17	0.520325	1.2752	0.134653	0.237956	1	1829	tags=35%, list=6%, signal=38%
GOBP_SOMATIC_DIVERSIFICATION_OF_IMMUNE_RECEPTORS_VIA_SOMATIC_MUTATION	GOBP_SOMATIC_DIVERSIFICATION_OF_IMMUNE_RECEPTORS_VIA_SOMATIC_MUTATION		16	0.522319	1.27323	0.121094	0.240989	1	5902	tags=50%, list=21%, signal=63%
GOBP_DNA_DAMAGE_RESPONSE_SIGNAL_TRANSDUCTION_RESULTING_IN_TRANSCRIPTION	GOBP_DNA_DAMAGE_RESPONSE_SIGNAL_TRANSDUCTION_RESULTING_IN_TRANSCRIPTION		20	0.492076	1.27306	0.126	0.240907	1	3245	tags=40%, list=12%, signal=45%
GOBP_CATECHOLAMINE_UPTAKE	GOBP_CATECHOLAMINE_UPTAKE		18	0.54772	1.27282	0.126143	0.240901	1	2288	tags=17%, list=8%, signal=18%
GOBP_REGULATION_OF_NEUROBLAST_PROLIFERATION	GOBP_REGULATION_OF_NEUROBLAST_PROLIFERATION		66	0.436183	1.27245	0.0924214	0.241164	1	1340	tags=17%, list=5%, signal=17%
GOBP_EXTRACELLULAR_TRANSPORT	GOBP_EXTRACELLULAR_TRANSPORT		48	0.451899	1.27219	0.0715447	0.241253	1	7364	tags=50%, list=26%, signal=68%
GOBP_REGULATION_OF_DENDRITIC_SPINE_MAINTENANCE	GOBP_REGULATION_OF_DENDRITIC_SPINE_MAINTENANCE		16	0.551753	1.27149	0.155172	0.242013	1	2889	tags=31%, list=10%, signal=35%
GOCC_PROTON_TRANSPORTING_TWO_SECTOR_ATPASE_COMPLEX	GOCC_PROTON_TRANSPORTING_TWO_SECTOR_ATPASE_COMPLEX		50	0.468854	1.27119	0.134	0.242075	1	2072	tags=30%, list=7%, signal=32%
GOCC_GOLGI_MEDIAL_CISTERNA	GOCC_GOLGI_MEDIAL_CISTERNA		24	0.493394	1.27064	0.122047	0.242579	1	4947	tags=54%, list=18%, signal=66%
GOBP_MONOSACCHARIDE_BIOSYNTHETIC_PROCESS	GOBP_MONOSACCHARIDE_BIOSYNTHETIC_PROCESS		108	0.409759	1.2701	0.0794824	0.243103	1	3419	tags=27%, list=12%, signal=30%
GOCC_NURD_COMPLEX	GOCC_NURD_COMPLEX		18	0.50911	1.26942	0.144869	0.243858	1	3123	tags=39%, list=11%, signal=44%
GOBP_REGULATION_OF_ALCOHOL_BIOSYNTHETIC_PROCESS	GOBP_REGULATION_OF_ALCOHOL_BIOSYNTHETIC_PROCESS		53	0.445209	1.26837	0.0701403	0.24525	1	2104	tags=21%, list=7%, signal=22%
GOBP_HEME_BIOSYNTHETIC_PROCESS	GOBP_HEME_BIOSYNTHETIC_PROCESS		26	0.485564	1.26746	0.101626	0.24645	1	4809	tags=35%, list=17%, signal=42%
GOBP_MEIOTIC_SPINDLE_ORGANIZATION	GOBP_MEIOTIC_SPINDLE_ORGANIZATION		22	0.494515	1.26729	0.117296	0.246357	1	7136	tags=68%, list=25%, signal=91%
GOBP_PYRAMIDAL_NEURON_DIFFERENTIATION	GOBP_PYRAMIDAL_NEURON_DIFFERENTIATION		18	0.537137	1.26713	0.144385	0.246248	1	1189	tags=22%, list=4%, signal=23%
GOBP_POSITIVE_REGULATION_OF_STRIATED_MUSCLE_CELL_DIFFERENTIATION	GOBP_POSITIVE_REGULATION_OF_STRIATED_MUSCLE_CELL_DIFFERENTIATION		59	0.44186	1.26604	0.0909091	0.247745	1	4246	tags=27%, list=15%, signal=32%
GOCC_AXONEMAL_MICROTUBULE	GOCC_AXONEMAL_MICROTUBULE		41	0.470323	1.26573	0.103918	0.247913	1	6424	tags=37%, list=23%, signal=47%
GOBP_POSITIVE_REGULATION_OF_MITOCHONDRIAL_MEMBRANE_POTENTIAL	GOBP_POSITIVE_REGULATION_OF_MITOCHONDRIAL_MEMBRANE_POTENTIAL		17	0.524382	1.26519	0.15261	0.248501	1	3075	tags=35%, list=11%, signal=40%
GOBP_POSITIVE_REGULATION_OF_NEUROBLAST_PROLIFERATION	GOBP_POSITIVE_REGULATION_OF_NEUROBLAST_PROLIFERATION		44	0.458682	1.26507	0.108159	0.248334	1	1340	tags=18%, list=5%, signal=19%
GOBP_NEGATIVE_REGULATION_OF_CYTOKINE_PRODUCTION_INVOLVED_IN_INFLAMMATORY_RESPONSE	GOBP_NEGATIVE_REGULATION_OF_CYTOKINE_PRODUCTION_INVOLVED_IN_INFLAMMATORY_RESPONSE		25	0.503264	1.26485	0.147773	0.248291	1	3940	tags=48%, list=14%, signal=56%
GOBP_PROTEIN_TARGETING	GOBP_PROTEIN_TARGETING		301	0.381142	1.26374	0.040404	0.249803	1	3653	tags=26%, list=13%, signal=29%
GOBP_NEGATIVE_REGULATION_OF_MUSCLE_CELL_APOPTOTIC_PROCESS	GOBP_NEGATIVE_REGULATION_OF_MUSCLE_CELL_APOPTOTIC_PROCESS		68	0.411596	1.26374	0.0671785	0.249424	1	1837	tags=21%, list=7%, signal=22%
GOMF_ACYLGLYCEROL_O_ACYLTRANSFERASE_ACTIVITY	GOMF_ACYLGLYCEROL_O_ACYLTRANSFERASE_ACTIVITY		21	0.503062	1.26348	0.131528	0.249472	1	4219	tags=38%, list=15%, signal=45%
GOMF_DAMAGED_DNA_BINDING	GOMF_DAMAGED_DNA_BINDING		64	0.41808	1.2634	0.0852391	0.249218	1	4572	tags=36%, list=16%, signal=43%
GOBP_REGULATION_OF_TRIGLYCERIDE_METABOLIC_PROCESS	GOBP_REGULATION_OF_TRIGLYCERIDE_METABOLIC_PROCESS		52	0.437785	1.26318	0.0982659	0.249211	1	1416	tags=15%, list=5%, signal=16%
GOBP_SIGNAL_PEPTIDE_PROCESSING	GOBP_SIGNAL_PEPTIDE_PROCESSING		15	0.534057	1.26313	0.164969	0.248909	1	2557	tags=53%, list=9%, signal=59%
GOMF_PROTEIN_KINASE_A_REGULATORY_SUBUNIT_BINDING	GOMF_PROTEIN_KINASE_A_REGULATORY_SUBUNIT_BINDING		25	0.496134	1.26308	0.128353	0.248592	1	1641	tags=24%, list=6%, signal=25%
GOBP_NEUTRAL_LIPID_METABOLIC_PROCESS	GOBP_NEUTRAL_LIPID_METABOLIC_PROCESS		149	0.398392	1.26246	0.0579439	0.24929	1	2133	tags=19%, list=8%, signal=20%
GOMF_TRANSLATION_REGULATOR_ACTIVITY_NUCLEIC_ACID_BINDING	GOMF_TRANSLATION_REGULATOR_ACTIVITY_NUCLEIC_ACID_BINDING		109	0.414175	1.26225	0.083871	0.249263	1	3245	tags=25%, list=12%, signal=28%
GOBP_NATURAL_KILLER_CELL_CYTOKINE_PRODUCTION	GOBP_NATURAL_KILLER_CELL_CYTOKINE_PRODUCTION		29	0.557985	1.26194	0.162362	0.249431	1	4650	tags=14%, list=17%, signal=17%
GOBP_ENSHEATHMENT_OF_NEURONS	GOBP_ENSHEATHMENT_OF_NEURONS		175	0.384774	1.26171	0.0563636	0.249467	1	2946	tags=30%, list=10%, signal=34%
GOBP_POSITIVE_REGULATION_OF_MESENCHYMAL_CELL_PROLIFERATION	GOBP_POSITIVE_REGULATION_OF_MESENCHYMAL_CELL_PROLIFERATION		33	0.465961	1.2609	0.118868	0.250502	1	2249	tags=36%, list=8%, signal=39%
GOBP_POSITIVE_REGULATION_OF_ACTIN_NUCLEATION	GOBP_POSITIVE_REGULATION_OF_ACTIN_NUCLEATION		15	0.527585	1.26054	0.169291	0.250724	1	2730	tags=40%, list=10%, signal=44%
GOBP_PROTEIN_MONOUBIQUITINATION	GOBP_PROTEIN_MONOUBIQUITINATION		58	0.428238	1.26051	0.085595	0.250384	1	4603	tags=29%, list=16%, signal=35%
GOBP_NEURON_REMODELING	GOBP_NEURON_REMODELING		19	0.520224	1.25962	0.154297	0.251521	1	2959	tags=32%, list=11%, signal=35%
GOBP_LIPID_OXIDATION	GOBP_LIPID_OXIDATION		123	0.396447	1.25914	0.0695489	0.251974	1	3816	tags=26%, list=14%, signal=30%
GOBP_HEMOGLOBIN_BIOSYNTHETIC_PROCESS	GOBP_HEMOGLOBIN_BIOSYNTHETIC_PROCESS		15	0.526153	1.25811	0.163498	0.253435	1	1735	tags=20%, list=6%, signal=21%
GOBP_GPI_ANCHOR_METABOLIC_PROCESS	GOBP_GPI_ANCHOR_METABOLIC_PROCESS		34	0.448626	1.2573	0.10325	0.254494	1	4921	tags=50%, list=17%, signal=61%
GOBP_VESICLE_BUDDING_FROM_MEMBRANE	GOBP_VESICLE_BUDDING_FROM_MEMBRANE		76	0.424075	1.25672	0.10101	0.255156	1	1862	tags=21%, list=7%, signal=22%
GOBP_POSITIVE_REGULATION_OF_COLD_INDUCED_THERMOGENESIS	GOBP_POSITIVE_REGULATION_OF_COLD_INDUCED_THERMOGENESIS		101	0.409622	1.25577	0.0642722	0.256448	1	1592	tags=17%, list=6%, signal=18%
GOBP_POSITIVE_REGULATION_OF_MUSCLE_HYPERTROPHY	GOBP_POSITIVE_REGULATION_OF_MUSCLE_HYPERTROPHY		45	0.438198	1.2556	0.0970874	0.256351	1	3555	tags=33%, list=13%, signal=38%
GOMF_PRIMARY_ACTIVE_TRANSMEMBRANE_TRANSPORTER_ACTIVITY	GOMF_PRIMARY_ACTIVE_TRANSMEMBRANE_TRANSPORTER_ACTIVITY		141	0.406498	1.25524	0.0787546	0.256624	1	3834	tags=28%, list=14%, signal=33%
GOMF_CARBOHYDRATE_BINDING	GOMF_CARBOHYDRATE_BINDING		279	0.387638	1.25341	0.0440917	0.259399	1	2488	tags=18%, list=9%, signal=19%
GOBP_PHYSIOLOGICAL_CARDIAC_MUSCLE_HYPERTROPHY	GOBP_PHYSIOLOGICAL_CARDIAC_MUSCLE_HYPERTROPHY		48	0.434144	1.25297	0.0930233	0.259756	1	651	tags=13%, list=2%, signal=13%
GOBP_REGULATION_OF_VACUOLE_ORGANIZATION	GOBP_REGULATION_OF_VACUOLE_ORGANIZATION		56	0.421945	1.25269	0.0840164	0.259853	1	2070	tags=16%, list=7%, signal=17%
GOBP_POSITIVE_REGULATION_OF_TRANSLATIONAL_INITIATION	GOBP_POSITIVE_REGULATION_OF_TRANSLATIONAL_INITIATION		23	0.488998	1.25228	0.130769	0.260277	1	4314	tags=35%, list=15%, signal=41%
GOMF_TRANSLATION_REPRESSOR_ACTIVITY	GOMF_TRANSLATION_REPRESSOR_ACTIVITY		30	0.454945	1.252	0.112205	0.260379	1	3954	tags=37%, list=14%, signal=43%
GOBP_STRIATED_MUSCLE_CELL_APOPTOTIC_PROCESS	GOBP_STRIATED_MUSCLE_CELL_APOPTOTIC_PROCESS		76	0.408183	1.25196	0.0736434	0.260085	1	1553	tags=16%, list=6%, signal=17%
GOCC_ORGANELLE_ENVELOPE_LUMEN	GOCC_ORGANELLE_ENVELOPE_LUMEN		89	0.412539	1.25186	0.104082	0.259879	1	3643	tags=27%, list=13%, signal=31%
GOBP_MICROTUBULE_ORGANIZING_CENTER_ORGANIZATION	GOBP_MICROTUBULE_ORGANIZING_CENTER_ORGANIZATION		151	0.381036	1.25165	0.0591837	0.259877	1	5238	tags=37%, list=19%, signal=45%
GOBP_POSITIVE_REGULATION_OF_GLUCOSE_TRANSMEMBRANE_TRANSPORT	GOBP_POSITIVE_REGULATION_OF_GLUCOSE_TRANSMEMBRANE_TRANSPORT		55	0.423877	1.25038	0.0897436	0.261707	1	3777	tags=27%, list=13%, signal=31%
GOBP_MONOSACCHARIDE_METABOLIC_PROCESS	GOBP_MONOSACCHARIDE_METABOLIC_PROCESS		280	0.378292	1.25023	0.0501931	0.2616	1	3802	tags=26%, list=14%, signal=29%
GOMF_PROTEOGLYCAN_BINDING	GOMF_PROTEOGLYCAN_BINDING		43	0.462743	1.25014	0.137014	0.261375	1	1839	tags=28%, list=7%, signal=30%
GOBP_INSULIN_LIKE_GROWTH_FACTOR_RECEPTOR_SIGNALING_PATHWAY	GOBP_INSULIN_LIKE_GROWTH_FACTOR_RECEPTOR_SIGNALING_PATHWAY		52	0.436836	1.24955	0.120763	0.26202	1	2631	tags=29%, list=9%, signal=32%
GOBP_POSITIVE_REGULATION_OF_MITOCHONDRION_ORGANIZATION	GOBP_POSITIVE_REGULATION_OF_MITOCHONDRION_ORGANIZATION		78	0.396939	1.2495	0.0794574	0.261719	1	2414	tags=26%, list=9%, signal=28%
GOBP_POSITIVE_REGULATION_OF_CHOLESTEROL_METABOLIC_PROCESS	GOBP_POSITIVE_REGULATION_OF_CHOLESTEROL_METABOLIC_PROCESS		22	0.531669	1.24931	0.141454	0.261692	1	3838	tags=27%, list=14%, signal=32%
GOBP_CELLULAR_RESPONSE_TO_COLD	GOBP_CELLULAR_RESPONSE_TO_COLD		19	0.535021	1.2492	0.150094	0.261505	1	1258	tags=21%, list=4%, signal=22%
GOMF_DICARBOXYLIC_ACID_TRANSMEMBRANE_TRANSPORTER_ACTIVITY	GOMF_DICARBOXYLIC_ACID_TRANSMEMBRANE_TRANSPORTER_ACTIVITY		31	0.478413	1.24827	0.111304	0.262837	1	3401	tags=23%, list=12%, signal=26%
GOBP_NEGATIVE_REGULATION_OF_FIBROBLAST_GROWTH_FACTOR_RECEPTOR_SIGNALING_PATHWAY	GOBP_NEGATIVE_REGULATION_OF_FIBROBLAST_GROWTH_FACTOR_RECEPTOR_SIGNALING_PATHWAY		19	0.501472	1.24826	0.154959	0.262469	1	1066	tags=26%, list=4%, signal=27%
GOBP_ENDOTHELIAL_CELL_PROLIFERATION	GOBP_ENDOTHELIAL_CELL_PROLIFERATION		173	0.393415	1.24716	0.0760668	0.264069	1	1033	tags=13%, list=4%, signal=13%
GOBP_MUSCLE_CELL_APOPTOTIC_PROCESS	GOBP_MUSCLE_CELL_APOPTOTIC_PROCESS		121	0.388257	1.24562	0.0530452	0.266504	1	1837	tags=19%, list=7%, signal=20%
GOBP_TRANSLATIONAL_INITIATION	GOBP_TRANSLATIONAL_INITIATION		125	0.400814	1.2456	0.0882957	0.266139	1	3955	tags=30%, list=14%, signal=34%
GOBP_MRNA_SPLICE_SITE_RECOGNITION	GOBP_MRNA_SPLICE_SITE_RECOGNITION		27	0.465695	1.24538	0.150943	0.266143	1	4357	tags=37%, list=15%, signal=44%
GOCC_MYOSIN_FILAMENT	GOCC_MYOSIN_FILAMENT		22	0.548206	1.24482	0.151899	0.266816	1	2767	tags=23%, list=10%, signal=25%
GOBP_HOMOLOGOUS_RECOMBINATION	GOBP_HOMOLOGOUS_RECOMBINATION		64	0.422729	1.24451	0.0709343	0.266974	1	6064	tags=33%, list=22%, signal=42%
GOBP_REGULATION_OF_GTP_BINDING	GOBP_REGULATION_OF_GTP_BINDING		21	0.478367	1.24358	0.133197	0.26827	1	2905	tags=43%, list=10%, signal=48%
GOCC_CYTOPLASMIC_MICROTUBULE	GOCC_CYTOPLASMIC_MICROTUBULE		114	0.398518	1.24352	0.0812854	0.267984	1	4549	tags=29%, list=16%, signal=34%
GOBP_ALPHA_AMINO_ACID_METABOLIC_PROCESS	GOBP_ALPHA_AMINO_ACID_METABOLIC_PROCESS		194	0.37849	1.24329	0.0376712	0.267991	1	3288	tags=21%, list=12%, signal=24%
GOBP_SMOOTHENED_SIGNALING_PATHWAY	GOBP_SMOOTHENED_SIGNALING_PATHWAY		168	0.381575	1.24311	0.0589391	0.267913	1	3010	tags=23%, list=11%, signal=25%
GOBP_PROTEIN_DNA_COMPLEX_ASSEMBLY	GOBP_PROTEIN_DNA_COMPLEX_ASSEMBLY		175	0.378393	1.24307	0.0627615	0.26758	1	4906	tags=34%, list=17%, signal=41%
GOBP_TRABECULA_FORMATION	GOBP_TRABECULA_FORMATION		30	0.469158	1.24255	0.147573	0.268212	1	1812	tags=27%, list=6%, signal=28%
GOCC_CUL2_RING_UBIQUITIN_LIGASE_COMPLEX	GOCC_CUL2_RING_UBIQUITIN_LIGASE_COMPLEX		61	0.483281	1.24209	0.150713	0.26868	1	3604	tags=16%, list=13%, signal=19%
GOMF_ISOMERASE_ACTIVITY	GOMF_ISOMERASE_ACTIVITY		174	0.384756	1.24186	0.0872093	0.268719	1	3221	tags=24%, list=11%, signal=26%
GOBP_PROSTATE_GLAND_MORPHOGENESIS	GOBP_PROSTATE_GLAND_MORPHOGENESIS		34	0.462626	1.24169	0.149338	0.268646	1	2552	tags=38%, list=9%, signal=42%
GOCC_CARBOXY_TERMINAL_DOMAIN_PROTEIN_KINASE_COMPLEX	GOCC_CARBOXY_TERMINAL_DOMAIN_PROTEIN_KINASE_COMPLEX		22	0.485117	1.24077	0.158859	0.269888	1	3853	tags=36%, list=14%, signal=42%
GOMF_TRANSFORMING_GROWTH_FACTOR_BETA_BINDING	GOMF_TRANSFORMING_GROWTH_FACTOR_BETA_BINDING		25	0.474228	1.23987	0.143137	0.271143	1	726	tags=20%, list=3%, signal=21%
GOMF_OXIDOREDUCTASE_ACTIVITY_ACTING_ON_PAIRED_DONORS_WITH_INCORPORATION_OR_REDUCTION_OF_MOLECULAR_OXYGEN	GOMF_OXIDOREDUCTASE_ACTIVITY_ACTING_ON_PAIRED_DONORS_WITH_INCORPORATION_OR_REDUCTION_OF_MOLECULAR_OXYGEN		230	0.380527	1.23901	0.0572391	0.272342	1	2005	tags=13%, list=7%, signal=14%
GOBP_FIBROBLAST_GROWTH_FACTOR_RECEPTOR_SIGNALING_PATHWAY	GOBP_FIBROBLAST_GROWTH_FACTOR_RECEPTOR_SIGNALING_PATHWAY		83	0.41686	1.23853	0.0833333	0.272844	1	1233	tags=14%, list=4%, signal=15%
GOBP_SENSORY_PERCEPTION_OF_LIGHT_STIMULUS	GOBP_SENSORY_PERCEPTION_OF_LIGHT_STIMULUS		161	0.389923	1.23836	0.0599721	0.272738	1	4360	tags=22%, list=15%, signal=26%
GOMF_C_ACYLTRANSFERASE_ACTIVITY	GOMF_C_ACYLTRANSFERASE_ACTIVITY		22	0.518976	1.23823	0.149813	0.272584	1	3659	tags=27%, list=13%, signal=31%
GOBP_PLATELET_MORPHOGENESIS	GOBP_PLATELET_MORPHOGENESIS		24	0.481204	1.23796	0.146535	0.272704	1	3856	tags=29%, list=14%, signal=34%
GOMF_MODIFIED_AMINO_ACID_BINDING	GOMF_MODIFIED_AMINO_ACID_BINDING		94	0.417425	1.2372	0.0755396	0.273665	1	2766	tags=18%, list=10%, signal=20%
GOBP_MITOCHONDRIAL_CYTOCHROME_C_OXIDASE_ASSEMBLY	GOBP_MITOCHONDRIAL_CYTOCHROME_C_OXIDASE_ASSEMBLY		24	0.467401	1.23708	0.150313	0.273519	1	3724	tags=38%, list=13%, signal=43%
GOBP_CALCIUM_ION_IMPORT_ACROSS_PLASMA_MEMBRANE	GOBP_CALCIUM_ION_IMPORT_ACROSS_PLASMA_MEMBRANE		42	0.461501	1.23686	0.138225	0.2735	1	3464	tags=29%, list=12%, signal=33%
GOBP_POSITIVE_REGULATION_OF_NUCLEAR_DIVISION	GOBP_POSITIVE_REGULATION_OF_NUCLEAR_DIVISION		65	0.407995	1.23547	0.0821678	0.275717	1	2529	tags=22%, list=9%, signal=24%
GOBP_COLLAGEN_METABOLIC_PROCESS	GOBP_COLLAGEN_METABOLIC_PROCESS		122	0.409498	1.23531	0.104082	0.275614	1	1354	tags=20%, list=5%, signal=21%
GOBP_NEPHRON_TUBULE_FORMATION	GOBP_NEPHRON_TUBULE_FORMATION		20	0.521124	1.23427	0.149123	0.277147	1	669	tags=20%, list=2%, signal=20%
GOBP_ENDOPLASMIC_RETICULUM_ORGANIZATION	GOBP_ENDOPLASMIC_RETICULUM_ORGANIZATION		96	0.404141	1.23393	0.116505	0.27743	1	3203	tags=31%, list=11%, signal=35%
GOBP_NEGATIVE_REGULATION_OF_TRANSMEMBRANE_RECEPTOR_PROTEIN_SERINE_THREONINE_KINASE_SIGNALING_PATHWAY	GOBP_NEGATIVE_REGULATION_OF_TRANSMEMBRANE_RECEPTOR_PROTEIN_SERINE_THREONINE_KINASE_SIGNALING_PATHWAY		147	0.383827	1.23282	0.0790021	0.279069	1	1791	tags=24%, list=6%, signal=25%
GOMF_SINGLE_STRANDED_DNA_HELICASE_ACTIVITY	GOMF_SINGLE_STRANDED_DNA_HELICASE_ACTIVITY		23	0.468353	1.23277	0.158103	0.27878	1	4633	tags=39%, list=16%, signal=47%
GOBP_NEGATIVE_REGULATION_OF_DOUBLE_STRAND_BREAK_REPAIR_VIA_HOMOLOGOUS_RECOMBINATION	GOBP_NEGATIVE_REGULATION_OF_DOUBLE_STRAND_BREAK_REPAIR_VIA_HOMOLOGOUS_RECOMBINATION		22	0.460556	1.23246	0.146771	0.278929	1	6407	tags=55%, list=23%, signal=71%
GOBP_MORPHOGENESIS_OF_AN_EPITHELIAL_FOLD	GOBP_MORPHOGENESIS_OF_AN_EPITHELIAL_FOLD		29	0.477248	1.23131	0.148352	0.280711	1	332	tags=14%, list=1%, signal=14%
GOBP_VASCULAR_ENDOTHELIAL_GROWTH_FACTOR_RECEPTOR_SIGNALING_PATHWAY	GOBP_VASCULAR_ENDOTHELIAL_GROWTH_FACTOR_RECEPTOR_SIGNALING_PATHWAY		51	0.422281	1.23068	0.105948	0.281498	1	2096	tags=22%, list=7%, signal=23%
GOBP_FATTY_ACID_CATABOLIC_PROCESS	GOBP_FATTY_ACID_CATABOLIC_PROCESS		108	0.394727	1.23065	0.092803	0.281169	1	4094	tags=27%, list=15%, signal=31%
GOBP_SKIN_MORPHOGENESIS	GOBP_SKIN_MORPHOGENESIS		15	0.521368	1.23022	0.165703	0.281621	1	36	tags=20%, list=0%, signal=20%
GOBP_CELL_DIFFERENTIATION_INVOLVED_IN_KIDNEY_DEVELOPMENT	GOBP_CELL_DIFFERENTIATION_INVOLVED_IN_KIDNEY_DEVELOPMENT		51	0.42843	1.23013	0.11753	0.281377	1	1733	tags=20%, list=6%, signal=21%
GOMF_CD8_RECEPTOR_BINDING	GOMF_CD8_RECEPTOR_BINDING		19	0.551492	1.23011	0.188571	0.281008	1	4650	tags=26%, list=17%, signal=32%
GOMF_SINGLE_STRANDED_DNA_BINDING	GOMF_SINGLE_STRANDED_DNA_BINDING		123	0.381075	1.22991	0.0820312	0.281002	1	4998	tags=37%, list=18%, signal=44%
GOBP_PHOSPHOLIPID_HOMEOSTASIS	GOBP_PHOSPHOLIPID_HOMEOSTASIS		17	0.509208	1.22971	0.16185	0.280981	1	2188	tags=24%, list=8%, signal=25%
GOBP_IMPORT_ACROSS_PLASMA_MEMBRANE	GOBP_IMPORT_ACROSS_PLASMA_MEMBRANE		207	0.385825	1.22867	0.0533118	0.282591	1	3464	tags=25%, list=12%, signal=28%
GOBP_REVERSE_CHOLESTEROL_TRANSPORT	GOBP_REVERSE_CHOLESTEROL_TRANSPORT		20	0.558911	1.22857	0.167279	0.282376	1	579	tags=10%, list=2%, signal=10%
GOCC_SWI_SNF_SUPERFAMILY_TYPE_COMPLEX	GOCC_SWI_SNF_SUPERFAMILY_TYPE_COMPLEX		94	0.388023	1.22806	0.0969072	0.282971	1	3827	tags=24%, list=14%, signal=28%
GOBP_COPPER_ION_HOMEOSTASIS	GOBP_COPPER_ION_HOMEOSTASIS		17	0.511927	1.22797	0.168378	0.282771	1	1998	tags=35%, list=7%, signal=38%
GOBP_MITOCHONDRION_LOCALIZATION	GOBP_MITOCHONDRION_LOCALIZATION		56	0.416379	1.22637	0.121032	0.285444	1	2194	tags=18%, list=8%, signal=19%
GOBP_REGULATION_OF_CILIUM_MOVEMENT	GOBP_REGULATION_OF_CILIUM_MOVEMENT		43	0.477565	1.22573	0.149371	0.286244	1	5600	tags=23%, list=20%, signal=29%
GOMF_CYCLASE_ACTIVITY	GOMF_CYCLASE_ACTIVITY		26	0.47983	1.22538	0.137755	0.286528	1	4737	tags=38%, list=17%, signal=46%
GOBP_PROTEIN_HOMOTETRAMERIZATION	GOBP_PROTEIN_HOMOTETRAMERIZATION		53	0.42299	1.22537	0.104449	0.286158	1	2798	tags=32%, list=10%, signal=36%
GOBP_REGULATION_OF_LIPID_KINASE_ACTIVITY	GOBP_REGULATION_OF_LIPID_KINASE_ACTIVITY		40	0.441102	1.22524	0.119141	0.286009	1	1080	tags=18%, list=4%, signal=18%
GOCC_MEMBRANE_COAT	GOCC_MEMBRANE_COAT		98	0.402022	1.22523	0.11875	0.285613	1	2151	tags=24%, list=8%, signal=26%
GOMF_AMIDE_BINDING	GOMF_AMIDE_BINDING		438	0.371563	1.22514	0.0440141	0.285402	1	3251	tags=18%, list=12%, signal=20%
GOMF_TRANSLATION_INITIATION_FACTOR_BINDING	GOMF_TRANSLATION_INITIATION_FACTOR_BINDING		38	0.432612	1.22476	0.133612	0.285754	1	3035	tags=32%, list=11%, signal=35%
GOBP_GERM_CELL_PROLIFERATION	GOBP_GERM_CELL_PROLIFERATION		15	0.516374	1.22356	0.159844	0.287619	1	3581	tags=33%, list=13%, signal=38%
GOMF_RIBONUCLEOPROTEIN_COMPLEX_BINDING	GOMF_RIBONUCLEOPROTEIN_COMPLEX_BINDING		190	0.378614	1.22342	0.0852391	0.287499	1	3950	tags=27%, list=14%, signal=32%
GOBP_PERIPHERAL_NERVOUS_SYSTEM_AXON_ENSHEATHMENT	GOBP_PERIPHERAL_NERVOUS_SYSTEM_AXON_ENSHEATHMENT		32	0.444543	1.22281	0.143116	0.288275	1	2914	tags=34%, list=10%, signal=38%
GOMF_ATP_DEPENDENT_PROTEIN_FOLDING_CHAPERONE	GOMF_ATP_DEPENDENT_PROTEIN_FOLDING_CHAPERONE		26	0.484406	1.22243	0.157895	0.288561	1	1994	tags=31%, list=7%, signal=33%
GOMF_TRANSLATION_FACTOR_ACTIVITY_RNA_BINDING	GOMF_TRANSLATION_FACTOR_ACTIVITY_RNA_BINDING		90	0.407864	1.22196	0.12527	0.289101	1	3955	tags=27%, list=14%, signal=31%
GOBP_CARBOHYDRATE_TRANSPORT	GOBP_CARBOHYDRATE_TRANSPORT		159	0.381583	1.2212	0.0631769	0.290136	1	3075	tags=21%, list=11%, signal=23%
GOBP_POSITIVE_REGULATION_OF_VIRAL_GENOME_REPLICATION	GOBP_POSITIVE_REGULATION_OF_VIRAL_GENOME_REPLICATION		30	0.448217	1.22103	0.175601	0.290058	1	1797	tags=20%, list=6%, signal=21%
GOBP_COLLAGEN_BIOSYNTHETIC_PROCESS	GOBP_COLLAGEN_BIOSYNTHETIC_PROCESS		65	0.420845	1.22042	0.128421	0.290855	1	1354	tags=23%, list=5%, signal=24%
GOBP_REGULATION_OF_FATTY_ACID_TRANSPORT	GOBP_REGULATION_OF_FATTY_ACID_TRANSPORT		38	0.435747	1.21948	0.130125	0.292222	1	2741	tags=29%, list=10%, signal=32%
GOMF_ORGANIC_ACID_TRANSMEMBRANE_TRANSPORTER_ACTIVITY	GOMF_ORGANIC_ACID_TRANSMEMBRANE_TRANSPORTER_ACTIVITY		176	0.384989	1.21931	0.0686427	0.292147	1	3502	tags=22%, list=12%, signal=25%
GOMF_ANTIGEN_BINDING	GOMF_ANTIGEN_BINDING		211	0.423021	1.21866	0.12963	0.293079	1	4650	tags=9%, list=17%, signal=10%
GOCC_TRANSCRIPTION_FACTOR_TFIID_COMPLEX	GOCC_TRANSCRIPTION_FACTOR_TFIID_COMPLEX		33	0.438713	1.21822	0.125483	0.293554	1	1465	tags=15%, list=5%, signal=16%
GOBP_POSITIVE_REGULATION_OF_AUTOPHAGY	GOBP_POSITIVE_REGULATION_OF_AUTOPHAGY		159	0.374312	1.21812	0.0889328	0.293362	1	3282	tags=22%, list=12%, signal=25%
GOBP_GLYCOSYLATION	GOBP_GLYCOSYLATION		225	0.372101	1.21583	0.100379	0.297427	1	3248	tags=26%, list=12%, signal=29%
GOBP_POSITIVE_REGULATION_OF_TRANSCRIPTION_BY_RNA_POLYMERASE_I	GOBP_POSITIVE_REGULATION_OF_TRANSCRIPTION_BY_RNA_POLYMERASE_I		34	0.445531	1.21563	0.166324	0.297431	1	2028	tags=18%, list=7%, signal=19%
GOBP_SPINAL_CORD_DEVELOPMENT	GOBP_SPINAL_CORD_DEVELOPMENT		99	0.388545	1.21542	0.0853432	0.297428	1	2919	tags=19%, list=10%, signal=21%
GOBP_EMBRYONIC_APPENDAGE_MORPHOGENESIS	GOBP_EMBRYONIC_APPENDAGE_MORPHOGENESIS		144	0.382023	1.21529	0.0988593	0.297287	1	1429	tags=16%, list=5%, signal=17%
GOBP_NEGATIVE_REGULATION_OF_PHOSPHATASE_ACTIVITY	GOBP_NEGATIVE_REGULATION_OF_PHOSPHATASE_ACTIVITY		35	0.432117	1.21487	0.146045	0.297705	1	2028	tags=23%, list=7%, signal=25%
GOBP_RESOLUTION_OF_MEIOTIC_RECOMBINATION_INTERMEDIATES	GOBP_RESOLUTION_OF_MEIOTIC_RECOMBINATION_INTERMEDIATES		17	0.506109	1.21467	0.181159	0.2977	1	3764	tags=35%, list=13%, signal=41%
GOBP_ACTIVATION_OF_JANUS_KINASE_ACTIVITY	GOBP_ACTIVATION_OF_JANUS_KINASE_ACTIVITY		15	0.536486	1.21427	0.195382	0.298099	1	828	tags=20%, list=3%, signal=21%
GOBP_CHROMOSOME_SEPARATION	GOBP_CHROMOSOME_SEPARATION		84	0.408646	1.21381	0.13834	0.2986	1	5139	tags=44%, list=18%, signal=54%
GOBP_REGULATION_OF_TOLL_LIKE_RECEPTOR_SIGNALING_PATHWAY	GOBP_REGULATION_OF_TOLL_LIKE_RECEPTOR_SIGNALING_PATHWAY		29	0.454622	1.21347	0.173828	0.298869	1	3289	tags=28%, list=12%, signal=31%
GOBP_REGULATION_OF_TRANSLATIONAL_INITIATION_IN_RESPONSE_TO_STRESS	GOBP_REGULATION_OF_TRANSLATIONAL_INITIATION_IN_RESPONSE_TO_STRESS		15	0.489661	1.21337	0.189796	0.298667	1	2229	tags=47%, list=8%, signal=51%
GOMF_DIOXYGENASE_ACTIVITY	GOMF_DIOXYGENASE_ACTIVITY		94	0.392359	1.21308	0.120075	0.29883	1	5137	tags=39%, list=18%, signal=48%
GOBP_POSITIVE_REGULATION_OF_MACROPHAGE_CHEMOTAXIS	GOBP_POSITIVE_REGULATION_OF_MACROPHAGE_CHEMOTAXIS		25	0.47612	1.21273	0.133962	0.299086	1	1081	tags=16%, list=4%, signal=17%
GOMF_PHOSPHOLIPASE_ACTIVITY	GOMF_PHOSPHOLIPASE_ACTIVITY		96	0.387595	1.21247	0.0965392	0.299207	1	1704	tags=15%, list=6%, signal=15%
GOBP_REGULATION_OF_FLAGELLATED_SPERM_MOTILITY	GOBP_REGULATION_OF_FLAGELLATED_SPERM_MOTILITY		23	0.576822	1.21204	0.20098	0.299631	1	4245	tags=17%, list=15%, signal=20%
GOBP_FATTY_ACID_DERIVATIVE_CATABOLIC_PROCESS	GOBP_FATTY_ACID_DERIVATIVE_CATABOLIC_PROCESS		19	0.499176	1.21195	0.19186	0.299397	1	4027	tags=32%, list=14%, signal=37%
GOBP_REGULATION_OF_MACROPHAGE_CHEMOTAXIS	GOBP_REGULATION_OF_MACROPHAGE_CHEMOTAXIS		34	0.450483	1.21066	0.136704	0.301562	1	2918	tags=26%, list=10%, signal=29%
GOMF_BETA_2_MICROGLOBULIN_BINDING	GOMF_BETA_2_MICROGLOBULIN_BINDING		25	0.521781	1.21012	0.203065	0.302248	1	4650	tags=20%, list=17%, signal=24%
GOMF_PRE_MRNA_BINDING	GOMF_PRE_MRNA_BINDING		38	0.444753	1.20947	0.160396	0.303143	1	4851	tags=42%, list=17%, signal=51%
GOBP_REGULATION_OF_POSTSYNAPTIC_NEUROTRANSMITTER_RECEPTOR_INTERNALIZATION	GOBP_REGULATION_OF_POSTSYNAPTIC_NEUROTRANSMITTER_RECEPTOR_INTERNALIZATION		28	0.456118	1.20905	0.166667	0.303595	1	407	tags=11%, list=1%, signal=11%
GOBP_CANONICAL_WNT_SIGNALING_PATHWAY	GOBP_CANONICAL_WNT_SIGNALING_PATHWAY		303	0.361157	1.2088	0.0903614	0.303705	1	2420	tags=21%, list=9%, signal=23%
GOBP_REGULATION_OF_FIBROBLAST_APOPTOTIC_PROCESS	GOBP_REGULATION_OF_FIBROBLAST_APOPTOTIC_PROCESS		24	0.447838	1.20843	0.151093	0.30404	1	2999	tags=25%, list=11%, signal=28%
GOBP_REGULATION_OF_GONAD_DEVELOPMENT	GOBP_REGULATION_OF_GONAD_DEVELOPMENT		18	0.514167	1.20803	0.192523	0.304467	1	934	tags=17%, list=3%, signal=17%
GOBP_EXPORT_ACROSS_PLASMA_MEMBRANE	GOBP_EXPORT_ACROSS_PLASMA_MEMBRANE		71	0.412355	1.20797	0.134831	0.304208	1	2457	tags=25%, list=9%, signal=28%
GOBP_PROTECTION_FROM_NATURAL_KILLER_CELL_MEDIATED_CYTOTOXICITY	GOBP_PROTECTION_FROM_NATURAL_KILLER_CELL_MEDIATED_CYTOTOXICITY		33	0.512863	1.20768	0.188825	0.304373	1	5062	tags=18%, list=18%, signal=22%
GOBP_PHOSPHATIDYLCHOLINE_BIOSYNTHETIC_PROCESS	GOBP_PHOSPHATIDYLCHOLINE_BIOSYNTHETIC_PROCESS		21	0.456468	1.2076	0.155102	0.304145	1	2768	tags=29%, list=10%, signal=32%
GOCC_PROTON_TRANSPORTING_TWO_SECTOR_ATPASE_COMPLEX_CATALYTIC_DOMAIN	GOCC_PROTON_TRANSPORTING_TWO_SECTOR_ATPASE_COMPLEX_CATALYTIC_DOMAIN		17	0.531742	1.20737	0.195519	0.304175	1	2071	tags=29%, list=7%, signal=32%
GOCC_PRONUCLEUS	GOCC_PRONUCLEUS		24	0.467446	1.20702	0.169291	0.304471	1	2582	tags=33%, list=9%, signal=37%
GOMF_LIGASE_ACTIVITY	GOMF_LIGASE_ACTIVITY		165	0.36784	1.207	0.0841683	0.304102	1	3050	tags=26%, list=11%, signal=29%
GOBP_RNA_MODIFICATION	GOBP_RNA_MODIFICATION		155	0.368393	1.20679	0.097166	0.304116	1	7149	tags=43%, list=25%, signal=57%
GOCC_RNA_POLYMERASE_II_HOLOENZYME	GOCC_RNA_POLYMERASE_II_HOLOENZYME		71	0.395745	1.20645	0.109533	0.30442	1	4768	tags=30%, list=17%, signal=36%
GOBP_POSITIVE_REGULATION_OF_MUSCLE_CELL_APOPTOTIC_PROCESS	GOBP_POSITIVE_REGULATION_OF_MUSCLE_CELL_APOPTOTIC_PROCESS		41	0.429566	1.20445	0.154158	0.308042	1	1553	tags=22%, list=6%, signal=23%
GOBP_NEGATIVE_REGULATION_OF_SODIUM_ION_TRANSMEMBRANE_TRANSPORT	GOBP_NEGATIVE_REGULATION_OF_SODIUM_ION_TRANSMEMBRANE_TRANSPORT		16	0.511052	1.20317	0.167308	0.310184	1	1044	tags=19%, list=4%, signal=19%
GOBP_SPINDLE_ASSEMBLY	GOBP_SPINDLE_ASSEMBLY		124	0.378791	1.2021	0.129897	0.311983	1	3213	tags=29%, list=11%, signal=33%
GOBP_NEGATIVE_REGULATION_OF_SMOOTH_MUSCLE_CELL_APOPTOTIC_PROCESS	GOBP_NEGATIVE_REGULATION_OF_SMOOTH_MUSCLE_CELL_APOPTOTIC_PROCESS		17	0.48925	1.20184	0.183206	0.312117	1	3464	tags=35%, list=12%, signal=40%
GOBP_RESPONSE_TO_FATTY_ACID	GOBP_RESPONSE_TO_FATTY_ACID		47	0.439594	1.20168	0.18835	0.312021	1	3231	tags=28%, list=11%, signal=31%
GOBP_CAMERA_TYPE_EYE_PHOTORECEPTOR_CELL_DIFFERENTIATION	GOBP_CAMERA_TYPE_EYE_PHOTORECEPTOR_CELL_DIFFERENTIATION		39	0.436827	1.20055	0.157439	0.313889	1	669	tags=10%, list=2%, signal=10%
GOBP_NEGATIVE_REGULATION_OF_RNA_SPLICING	GOBP_NEGATIVE_REGULATION_OF_RNA_SPLICING		29	0.451006	1.20017	0.188797	0.314263	1	5082	tags=45%, list=18%, signal=55%
GOBP_POSITIVE_REGULATION_OF_TRIGLYCERIDE_BIOSYNTHETIC_PROCESS	GOBP_POSITIVE_REGULATION_OF_TRIGLYCERIDE_BIOSYNTHETIC_PROCESS		19	0.487349	1.19971	0.186538	0.314802	1	1330	tags=21%, list=5%, signal=22%
GOCC_MICROTUBULE_PLUS_END	GOCC_MICROTUBULE_PLUS_END		26	0.444588	1.1989	0.185263	0.316004	1	2714	tags=38%, list=10%, signal=43%
GOBP_MITOCHONDRIAL_CALCIUM_ION_TRANSMEMBRANE_TRANSPORT	GOBP_MITOCHONDRIAL_CALCIUM_ION_TRANSMEMBRANE_TRANSPORT		19	0.465793	1.19866	0.197556	0.316081	1	2408	tags=26%, list=9%, signal=29%
GOBP_FACE_DEVELOPMENT	GOBP_FACE_DEVELOPMENT		63	0.39878	1.19856	0.136546	0.31589	1	1066	tags=19%, list=4%, signal=20%
GOBP_REGULATION_OF_ORGAN_GROWTH	GOBP_REGULATION_OF_ORGAN_GROWTH		121	0.375193	1.19773	0.104882	0.317182	1	2420	tags=21%, list=9%, signal=23%
GOBP_DICARBOXYLIC_ACID_METABOLIC_PROCESS	GOBP_DICARBOXYLIC_ACID_METABOLIC_PROCESS		95	0.385584	1.19747	0.124324	0.317266	1	3288	tags=23%, list=12%, signal=26%
GOBP_METANEPHRIC_NEPHRON_MORPHOGENESIS	GOBP_METANEPHRIC_NEPHRON_MORPHOGENESIS		22	0.498949	1.19729	0.168856	0.317188	1	669	tags=23%, list=2%, signal=23%
GOBP_FATTY_ACID_DERIVATIVE_METABOLIC_PROCESS	GOBP_FATTY_ACID_DERIVATIVE_METABOLIC_PROCESS		45	0.418433	1.197	0.137746	0.317336	1	4856	tags=31%, list=17%, signal=38%
GOBP_MULTICELLULAR_ORGANISMAL_LEVEL_IRON_ION_HOMEOSTASIS	GOBP_MULTICELLULAR_ORGANISMAL_LEVEL_IRON_ION_HOMEOSTASIS		30	0.455661	1.19686	0.176591	0.317216	1	1082	tags=17%, list=4%, signal=17%
GOBP_REGULATION_OF_FATTY_ACID_METABOLIC_PROCESS	GOBP_REGULATION_OF_FATTY_ACID_METABOLIC_PROCESS		108	0.376352	1.19668	0.105455	0.317204	1	2626	tags=22%, list=9%, signal=24%
GOBP_HOMOLOGOUS_CHROMOSOME_SEGREGATION	GOBP_HOMOLOGOUS_CHROMOSOME_SEGREGATION		71	0.41514	1.19658	0.142857	0.317042	1	6804	tags=37%, list=24%, signal=48%
GOBP_NEGATIVE_REGULATION_OF_INSULIN_SECRETION	GOBP_NEGATIVE_REGULATION_OF_INSULIN_SECRETION		60	0.410623	1.19633	0.139576	0.317161	1	1683	tags=18%, list=6%, signal=19%
GOBP_GLUTAMINE_FAMILY_AMINO_ACID_METABOLIC_PROCESS	GOBP_GLUTAMINE_FAMILY_AMINO_ACID_METABOLIC_PROCESS		70	0.395636	1.19593	0.135659	0.317547	1	842	tags=13%, list=3%, signal=13%
GOBP_RESPONSE_TO_ACIDIC_PH	GOBP_RESPONSE_TO_ACIDIC_PH		23	0.533763	1.19512	0.194745	0.318808	1	5518	tags=39%, list=20%, signal=49%
GOBP_AMINOGLYCAN_METABOLIC_PROCESS	GOBP_AMINOGLYCAN_METABOLIC_PROCESS		115	0.381523	1.19166	0.136802	0.325519	1	2418	tags=21%, list=9%, signal=23%
GOBP_APPENDAGE_DEVELOPMENT	GOBP_APPENDAGE_DEVELOPMENT		209	0.369071	1.19156	0.114019	0.325307	1	1645	tags=17%, list=6%, signal=18%
GOBP_CELLULAR_RESPONSE_TO_INSULIN_STIMULUS	GOBP_CELLULAR_RESPONSE_TO_INSULIN_STIMULUS		216	0.362329	1.19087	0.106796	0.326294	1	2826	tags=25%, list=10%, signal=28%
GOBP_NEGATIVE_REGULATION_OF_CELLULAR_RESPONSE_TO_INSULIN_STIMULUS	GOBP_NEGATIVE_REGULATION_OF_CELLULAR_RESPONSE_TO_INSULIN_STIMULUS		49	0.416645	1.19068	0.152642	0.326284	1	2070	tags=24%, list=7%, signal=26%
GOMF_DNA_POLYMERASE_BINDING	GOMF_DNA_POLYMERASE_BINDING		23	0.467628	1.19057	0.208925	0.326124	1	2290	tags=35%, list=8%, signal=38%
GOBP_POSITIVE_REGULATION_OF_FIBROBLAST_MIGRATION	GOBP_POSITIVE_REGULATION_OF_FIBROBLAST_MIGRATION		24	0.460441	1.18968	0.197211	0.327524	1	220	tags=8%, list=1%, signal=8%
GOBP_REGULATION_OF_CENTRIOLE_REPLICATION	GOBP_REGULATION_OF_CENTRIOLE_REPLICATION		22	0.455108	1.18935	0.172023	0.32779	1	4250	tags=36%, list=15%, signal=43%
GOBP_SENSORY_PERCEPTION_OF_MECHANICAL_STIMULUS	GOBP_SENSORY_PERCEPTION_OF_MECHANICAL_STIMULUS		212	0.361907	1.18851	0.0888889	0.329213	1	1500	tags=14%, list=5%, signal=15%
GOBP_RECOMBINATIONAL_REPAIR	GOBP_RECOMBINATIONAL_REPAIR		170	0.355379	1.1879	0.0909091	0.330035	1	5190	tags=35%, list=18%, signal=42%
GOBP_DNA_TEMPLATED_DNA_REPLICATION_MAINTENANCE_OF_FIDELITY	GOBP_DNA_TEMPLATED_DNA_REPLICATION_MAINTENANCE_OF_FIDELITY		54	0.39366	1.1878	0.143434	0.329849	1	7022	tags=46%, list=25%, signal=62%
GOBP_DOPAMINERGIC_NEURON_DIFFERENTIATION	GOBP_DOPAMINERGIC_NEURON_DIFFERENTIATION		47	0.44494	1.18762	0.166355	0.329814	1	3164	tags=32%, list=11%, signal=36%
GOBP_REGULATION_OF_CHROMOSOME_ORGANIZATION	GOBP_REGULATION_OF_CHROMOSOME_ORGANIZATION		242	0.36087	1.18712	0.113636	0.330421	1	5209	tags=35%, list=19%, signal=43%
GOCC_RESPIRATORY_CHAIN_COMPLEX_IV	GOCC_RESPIRATORY_CHAIN_COMPLEX_IV		27	0.4579	1.18667	0.188119	0.330979	1	3936	tags=44%, list=14%, signal=52%
GOBP_EYE_MORPHOGENESIS	GOBP_EYE_MORPHOGENESIS		181	0.361129	1.18645	0.0940171	0.33101	1	1778	tags=14%, list=6%, signal=15%
GOMF_CYCLIN_BINDING	GOMF_CYCLIN_BINDING		34	0.427518	1.186	0.187956	0.331554	1	3966	tags=26%, list=14%, signal=31%
GOBP_EMBRYONIC_PATTERN_SPECIFICATION	GOBP_EMBRYONIC_PATTERN_SPECIFICATION		84	0.39184	1.18564	0.135957	0.331901	1	2068	tags=17%, list=7%, signal=18%
GOMF_CATALYTIC_ACTIVITY_ACTING_ON_RNA	GOMF_CATALYTIC_ACTIVITY_ACTING_ON_RNA		386	0.346342	1.1855	0.083004	0.331764	1	5064	tags=30%, list=18%, signal=36%
GOBP_NEGATIVE_REGULATION_OF_PROTEIN_MATURATION	GOBP_NEGATIVE_REGULATION_OF_PROTEIN_MATURATION		29	0.443352	1.18525	0.195531	0.331873	1	2028	tags=24%, list=7%, signal=26%
GOBP_NEUROMUSCULAR_JUNCTION_DEVELOPMENT	GOBP_NEUROMUSCULAR_JUNCTION_DEVELOPMENT		62	0.400612	1.18524	0.151277	0.331476	1	1839	tags=18%, list=7%, signal=19%
GOBP_SENSORY_ORGAN_MORPHOGENESIS	GOBP_SENSORY_ORGAN_MORPHOGENESIS		318	0.349371	1.185	0.0788591	0.331579	1	2433	tags=16%, list=9%, signal=18%
GOBP_EMBRYONIC_AXIS_SPECIFICATION	GOBP_EMBRYONIC_AXIS_SPECIFICATION		47	0.428728	1.184	0.175824	0.33323	1	3413	tags=26%, list=12%, signal=29%
GOBP_NUCLEOTIDE_EXCISION_REPAIR	GOBP_NUCLEOTIDE_EXCISION_REPAIR		78	0.37776	1.18344	0.148649	0.333974	1	5201	tags=33%, list=18%, signal=41%
GOMF_DNA_DAMAGE_SENSOR_ACTIVITY	GOMF_DNA_DAMAGE_SENSOR_ACTIVITY		17	0.481582	1.18318	0.213552	0.334099	1	4914	tags=35%, list=17%, signal=43%
GOBP_COCHLEA_DEVELOPMENT	GOBP_COCHLEA_DEVELOPMENT		50	0.413346	1.18299	0.183178	0.334098	1	2509	tags=26%, list=9%, signal=28%
GOBP_POSITIVE_REGULATION_OF_VASCULAR_ENDOTHELIAL_CELL_PROLIFERATION	GOBP_POSITIVE_REGULATION_OF_VASCULAR_ENDOTHELIAL_CELL_PROLIFERATION		20	0.488144	1.18283	0.200803	0.334031	1	651	tags=15%, list=2%, signal=15%
GOBP_REGULATION_OF_STEM_CELL_DIVISION	GOBP_REGULATION_OF_STEM_CELL_DIVISION		15	0.505288	1.18274	0.217391	0.333805	1	1791	tags=27%, list=6%, signal=28%
GOBP_EMBRYONIC_DIGESTIVE_TRACT_DEVELOPMENT	GOBP_EMBRYONIC_DIGESTIVE_TRACT_DEVELOPMENT		33	0.447369	1.1811	0.172589	0.336904	1	4455	tags=45%, list=16%, signal=54%
GOBP_RNA_LOCALIZATION	GOBP_RNA_LOCALIZATION		173	0.361288	1.18061	0.131959	0.337535	1	5055	tags=35%, list=18%, signal=42%
GOBP_POSITIVE_REGULATION_OF_MONOOXYGENASE_ACTIVITY	GOBP_POSITIVE_REGULATION_OF_MONOOXYGENASE_ACTIVITY		29	0.441325	1.18032	0.196691	0.33773	1	4523	tags=41%, list=16%, signal=49%
GOBP_AMYLOID_FIBRIL_FORMATION	GOBP_AMYLOID_FIBRIL_FORMATION		30	0.442314	1.17965	0.188525	0.338787	1	1470	tags=23%, list=5%, signal=25%
GOBP_NEGATIVE_REGULATION_OF_PEPTIDE_SECRETION	GOBP_NEGATIVE_REGULATION_OF_PEPTIDE_SECRETION		73	0.396009	1.17885	0.126496	0.34006	1	1683	tags=16%, list=6%, signal=17%
GOBP_NEGATIVE_REGULATION_OF_NATURAL_KILLER_CELL_MEDIATED_IMMUNITY	GOBP_NEGATIVE_REGULATION_OF_NATURAL_KILLER_CELL_MEDIATED_IMMUNITY		48	0.445552	1.17879	0.202652	0.339769	1	2254	tags=8%, list=8%, signal=9%
GOBP_REGULATION_OF_GLUCOSE_IMPORT	GOBP_REGULATION_OF_GLUCOSE_IMPORT		70	0.38681	1.17879	0.134215	0.339367	1	2516	tags=20%, list=9%, signal=22%
GOBP_POSITIVE_REGULATION_OF_EXTRINSIC_APOPTOTIC_SIGNALING_PATHWAY	GOBP_POSITIVE_REGULATION_OF_EXTRINSIC_APOPTOTIC_SIGNALING_PATHWAY		63	0.395807	1.17833	0.146	0.339979	1	1694	tags=19%, list=6%, signal=20%
GOMF_PHOSPHORIC_DIESTER_HYDROLASE_ACTIVITY	GOMF_PHOSPHORIC_DIESTER_HYDROLASE_ACTIVITY		86	0.376412	1.17797	0.133212	0.340302	1	1704	tags=14%, list=6%, signal=15%
GOBP_REGULATION_OF_GLUCOSE_TRANSMEMBRANE_TRANSPORT	GOBP_REGULATION_OF_GLUCOSE_TRANSMEMBRANE_TRANSPORT		91	0.377276	1.17796	0.138258	0.33991	1	2516	tags=20%, list=9%, signal=22%
GOBP_CYCLIC_NUCLEOTIDE_BIOSYNTHETIC_PROCESS	GOBP_CYCLIC_NUCLEOTIDE_BIOSYNTHETIC_PROCESS		23	0.490202	1.17792	0.221088	0.339573	1	4737	tags=39%, list=17%, signal=47%
GOBP_PROTEIN_QUALITY_CONTROL_FOR_MISFOLDED_OR_INCOMPLETELY_SYNTHESIZED_PROTEINS	GOBP_PROTEIN_QUALITY_CONTROL_FOR_MISFOLDED_OR_INCOMPLETELY_SYNTHESIZED_PROTEINS		29	0.441259	1.1778	0.214286	0.339391	1	3895	tags=34%, list=14%, signal=40%
GOBP_MEMBRANE_HYPERPOLARIZATION	GOBP_MEMBRANE_HYPERPOLARIZATION		20	0.494657	1.17768	0.209472	0.339244	1	2667	tags=30%, list=9%, signal=33%
GOBP_CELLULAR_LIPID_CATABOLIC_PROCESS	GOBP_CELLULAR_LIPID_CATABOLIC_PROCESS		231	0.357805	1.17734	0.119048	0.339575	1	1604	tags=13%, list=6%, signal=14%
GOBP_REGULATION_OF_MRNA_SPLICING_VIA_SPLICEOSOME	GOBP_REGULATION_OF_MRNA_SPLICING_VIA_SPLICEOSOME		115	0.382006	1.17697	0.157787	0.339943	1	5082	tags=35%, list=18%, signal=42%
GOBP_INNER_EAR_MORPHOGENESIS	GOBP_INNER_EAR_MORPHOGENESIS		122	0.371994	1.17677	0.133446	0.339981	1	2137	tags=18%, list=8%, signal=19%
GOBP_HUMORAL_IMMUNE_RESPONSE_MEDIATED_BY_CIRCULATING_IMMUNOGLOBULIN	GOBP_HUMORAL_IMMUNE_RESPONSE_MEDIATED_BY_CIRCULATING_IMMUNOGLOBULIN		54	0.432223	1.17637	0.190114	0.340397	1	5070	tags=33%, list=18%, signal=41%
GOBP_POSITIVE_REGULATION_OF_SMOOTHENED_SIGNALING_PATHWAY	GOBP_POSITIVE_REGULATION_OF_SMOOTHENED_SIGNALING_PATHWAY		45	0.410561	1.17584	0.183468	0.341113	1	2024	tags=27%, list=7%, signal=29%
GOMF_G_PROTEIN_BETA_GAMMA_SUBUNIT_COMPLEX_BINDING	GOMF_G_PROTEIN_BETA_GAMMA_SUBUNIT_COMPLEX_BINDING		24	0.460728	1.1758	0.21	0.340776	1	3653	tags=25%, list=13%, signal=29%
GOCC_CULLIN_RING_UBIQUITIN_LIGASE_COMPLEX	GOCC_CULLIN_RING_UBIQUITIN_LIGASE_COMPLEX		223	0.354858	1.17554	0.0997963	0.340903	1	3925	tags=23%, list=14%, signal=26%
GOBP_SPINAL_CORD_PATTERNING	GOBP_SPINAL_CORD_PATTERNING		24	0.474224	1.17527	0.188433	0.341058	1	2919	tags=21%, list=10%, signal=23%
GOBP_NEGATIVE_REGULATION_OF_CELL_CYCLE_G2_M_PHASE_TRANSITION	GOBP_NEGATIVE_REGULATION_OF_CELL_CYCLE_G2_M_PHASE_TRANSITION		70	0.379307	1.1744	0.161616	0.342502	1	5238	tags=37%, list=19%, signal=46%
GOBP_TRNA_MODIFICATION	GOBP_TRNA_MODIFICATION		85	0.370131	1.1738	0.129293	0.343401	1	4755	tags=28%, list=17%, signal=34%
GOBP_NEUROBLAST_PROLIFERATION	GOBP_NEUROBLAST_PROLIFERATION		98	0.383157	1.17319	0.155556	0.344257	1	1968	tags=18%, list=7%, signal=20%
GOCC_NUCLEAR_UBIQUITIN_LIGASE_COMPLEX	GOCC_NUCLEAR_UBIQUITIN_LIGASE_COMPLEX		46	0.40598	1.17289	0.189349	0.344446	1	3637	tags=35%, list=13%, signal=40%
GOCC_NUCLEAR_MATRIX	GOCC_NUCLEAR_MATRIX		107	0.376171	1.17282	0.178054	0.344178	1	3186	tags=23%, list=11%, signal=26%
GOBP_ISOPRENOID_METABOLIC_PROCESS	GOBP_ISOPRENOID_METABOLIC_PROCESS		107	0.384104	1.1724	0.143939	0.344672	1	3034	tags=22%, list=11%, signal=25%
GOBP_POLYSACCHARIDE_CATABOLIC_PROCESS	GOBP_POLYSACCHARIDE_CATABOLIC_PROCESS		30	0.453929	1.17213	0.20983	0.344875	1	4090	tags=27%, list=15%, signal=31%
GOMF_PROTEIN_CARRIER_CHAPERONE	GOMF_PROTEIN_CARRIER_CHAPERONE		34	0.435727	1.1714	0.203704	0.346086	1	4460	tags=32%, list=16%, signal=38%
GOBP_REGULATION_OF_SPINDLE_CHECKPOINT	GOBP_REGULATION_OF_SPINDLE_CHECKPOINT		23	0.475633	1.17007	0.223819	0.348522	1	3141	tags=35%, list=11%, signal=39%
GOBP_PEROXISOME_ORGANIZATION	GOBP_PEROXISOME_ORGANIZATION		38	0.408503	1.16955	0.202429	0.349203	1	4982	tags=37%, list=18%, signal=45%
GOBP_CEREBELLAR_PURKINJE_CELL_LAYER_DEVELOPMENT	GOBP_CEREBELLAR_PURKINJE_CELL_LAYER_DEVELOPMENT		39	0.422867	1.16897	0.211027	0.35007	1	2938	tags=26%, list=10%, signal=29%
GOBP_PROTEIN_N_LINKED_GLYCOSYLATION_VIA_ASPARAGINE	GOBP_PROTEIN_N_LINKED_GLYCOSYLATION_VIA_ASPARAGINE		18	0.484075	1.16858	0.240246	0.350518	1	3190	tags=56%, list=11%, signal=63%
GOBP_RETINOIC_ACID_RECEPTOR_SIGNALING_PATHWAY	GOBP_RETINOIC_ACID_RECEPTOR_SIGNALING_PATHWAY		36	0.420787	1.16788	0.183236	0.351626	1	2745	tags=28%, list=10%, signal=31%
GOCC_DYSTROPHIN_ASSOCIATED_GLYCOPROTEIN_COMPLEX	GOCC_DYSTROPHIN_ASSOCIATED_GLYCOPROTEIN_COMPLEX		20	0.465351	1.16695	0.239351	0.353258	1	4665	tags=55%, list=17%, signal=66%
GOBP_CARDIAC_VENTRICLE_MORPHOGENESIS	GOBP_CARDIAC_VENTRICLE_MORPHOGENESIS		82	0.384962	1.16644	0.165785	0.353964	1	312	tags=10%, list=1%, signal=10%
GOMF_SODIUM_CHANNEL_REGULATOR_ACTIVITY	GOMF_SODIUM_CHANNEL_REGULATOR_ACTIVITY		36	0.419964	1.16598	0.196691	0.354514	1	519	tags=17%, list=2%, signal=17%
GOBP_POSITIVE_REGULATION_OF_STRIATED_MUSCLE_CELL_APOPTOTIC_PROCESS	GOBP_POSITIVE_REGULATION_OF_STRIATED_MUSCLE_CELL_APOPTOTIC_PROCESS		27	0.444131	1.16572	0.21611	0.354624	1	1553	tags=22%, list=6%, signal=23%
GOBP_REGULATION_OF_CARDIAC_MUSCLE_CELL_DIFFERENTIATION	GOBP_REGULATION_OF_CARDIAC_MUSCLE_CELL_DIFFERENTIATION		19	0.468314	1.16356	0.208897	0.358868	1	995	tags=26%, list=4%, signal=27%
GOCC_MHC_CLASS_I_PEPTIDE_LOADING_COMPLEX	GOCC_MHC_CLASS_I_PEPTIDE_LOADING_COMPLEX		15	0.488973	1.16324	0.22619	0.359167	1	2001	tags=27%, list=7%, signal=29%
GOBP_MITOCHONDRIAL_CALCIUM_ION_HOMEOSTASIS	GOBP_MITOCHONDRIAL_CALCIUM_ION_HOMEOSTASIS		29	0.423451	1.16308	0.202335	0.359103	1	3171	tags=24%, list=11%, signal=27%
GOBP_MITOTIC_CHROMOSOME_CONDENSATION	GOBP_MITOTIC_CHROMOSOME_CONDENSATION		15	0.485588	1.16276	0.238004	0.35937	1	2896	tags=33%, list=10%, signal=37%
GOBP_NEGATIVE_REGULATION_OF_TISSUE_REMODELING	GOBP_NEGATIVE_REGULATION_OF_TISSUE_REMODELING		29	0.43966	1.16252	0.211321	0.359479	1	1664	tags=21%, list=6%, signal=22%
GOBP_HINDLIMB_MORPHOGENESIS	GOBP_HINDLIMB_MORPHOGENESIS		48	0.418034	1.16242	0.196007	0.359296	1	3916	tags=29%, list=14%, signal=34%
GOBP_RESPONSE_TO_ANTIBIOTIC	GOBP_RESPONSE_TO_ANTIBIOTIC		35	0.415202	1.16099	0.171484	0.362002	1	2582	tags=23%, list=9%, signal=25%
GOBP_ENDOTHELIAL_CELL_MORPHOGENESIS	GOBP_ENDOTHELIAL_CELL_MORPHOGENESIS		15	0.482651	1.16096	0.220238	0.361644	1	1645	tags=33%, list=6%, signal=35%
GOCC_ENDOPEPTIDASE_COMPLEX	GOCC_ENDOPEPTIDASE_COMPLEX		85	0.391368	1.16053	0.186235	0.362168	1	4672	tags=42%, list=17%, signal=51%
GOBP_NEGATIVE_REGULATION_OF_JNK_CASCADE	GOBP_NEGATIVE_REGULATION_OF_JNK_CASCADE		38	0.404423	1.15807	0.194981	0.367238	1	3240	tags=26%, list=12%, signal=30%
GOBP_NEGATIVE_REGULATION_OF_SODIUM_ION_TRANSPORT	GOBP_NEGATIVE_REGULATION_OF_SODIUM_ION_TRANSPORT		21	0.458534	1.1571	0.208812	0.368988	1	1088	tags=24%, list=4%, signal=25%
GOMF_ENDONUCLEASE_ACTIVITY_ACTIVE_WITH_EITHER_RIBO_OR_DEOXYRIBONUCLEIC_ACIDS_AND_PRODUCING_5_PHOSPHOMONOESTERS	GOMF_ENDONUCLEASE_ACTIVITY_ACTIVE_WITH_EITHER_RIBO_OR_DEOXYRIBONUCLEIC_ACIDS_AND_PRODUCING_5_PHOSPHOMONOESTERS		39	0.414043	1.15696	0.225152	0.368835	1	5056	tags=38%, list=18%, signal=47%
GOMF_TRANSLATION_INITIATION_FACTOR_ACTIVITY	GOMF_TRANSLATION_INITIATION_FACTOR_ACTIVITY		61	0.411661	1.1569	0.218029	0.368531	1	3955	tags=25%, list=14%, signal=29%
GOBP_POSITIVE_REGULATION_OF_RESPONSE_TO_ENDOPLASMIC_RETICULUM_STRESS	GOBP_POSITIVE_REGULATION_OF_RESPONSE_TO_ENDOPLASMIC_RETICULUM_STRESS		35	0.410799	1.15617	0.206226	0.369732	1	2057	tags=29%, list=7%, signal=31%
GOBP_POSITIVE_REGULATION_OF_CARDIOCYTE_DIFFERENTIATION	GOBP_POSITIVE_REGULATION_OF_CARDIOCYTE_DIFFERENTIATION		16	0.495217	1.15604	0.230769	0.369584	1	407	tags=25%, list=1%, signal=25%
GOBP_ORGANIC_ACID_CATABOLIC_PROCESS	GOBP_ORGANIC_ACID_CATABOLIC_PROCESS		240	0.351414	1.15575	0.126812	0.369789	1	3133	tags=19%, list=11%, signal=21%
GOBP_METENCEPHALON_DEVELOPMENT	GOBP_METENCEPHALON_DEVELOPMENT		125	0.364386	1.15559	0.166667	0.369714	1	2976	tags=22%, list=11%, signal=25%
GOBP_REGULATION_OF_SMOOTHENED_SIGNALING_PATHWAY	GOBP_REGULATION_OF_SMOOTHENED_SIGNALING_PATHWAY		100	0.366438	1.15553	0.162835	0.36942	1	1765	tags=18%, list=6%, signal=19%
GOMF_PROTEIN_DISULFIDE_ISOMERASE_ACTIVITY	GOMF_PROTEIN_DISULFIDE_ISOMERASE_ACTIVITY		18	0.488861	1.15545	0.248555	0.369201	1	1694	tags=39%, list=6%, signal=41%
GOBP_VENTRICULAR_SYSTEM_DEVELOPMENT	GOBP_VENTRICULAR_SYSTEM_DEVELOPMENT		38	0.419526	1.15538	0.201905	0.368926	1	1705	tags=24%, list=6%, signal=25%
GOBP_ATP_METABOLIC_PROCESS	GOBP_ATP_METABOLIC_PROCESS		135	0.378621	1.15515	0.197095	0.369024	1	3501	tags=34%, list=12%, signal=39%
GOBP_PROTEIN_REFOLDING	GOBP_PROTEIN_REFOLDING		24	0.451914	1.15411	0.227823	0.370935	1	1594	tags=25%, list=6%, signal=26%
GOBP_PHAGOCYTOSIS_RECOGNITION	GOBP_PHAGOCYTOSIS_RECOGNITION		29	0.470611	1.15376	0.232877	0.371324	1	1200	tags=17%, list=4%, signal=18%
GOBP_NEURON_FATE_SPECIFICATION	GOBP_NEURON_FATE_SPECIFICATION		40	0.451844	1.1529	0.211704	0.372793	1	4208	tags=25%, list=15%, signal=29%
GOBP_MEIOTIC_CELL_CYCLE_PROCESS	GOBP_MEIOTIC_CELL_CYCLE_PROCESS		237	0.349453	1.15273	0.12709	0.372754	1	6064	tags=36%, list=22%, signal=46%
GOMF_4_IRON_4_SULFUR_CLUSTER_BINDING	GOMF_4_IRON_4_SULFUR_CLUSTER_BINDING		40	0.400367	1.15217	0.214575	0.373627	1	4288	tags=33%, list=15%, signal=38%
GOMF_STEROL_TRANSFER_ACTIVITY	GOMF_STEROL_TRANSFER_ACTIVITY		22	0.471783	1.15197	0.222222	0.37365	1	2133	tags=27%, list=8%, signal=29%
GOBP_ACETYL_COA_METABOLIC_PROCESS	GOBP_ACETYL_COA_METABOLIC_PROCESS		36	0.413648	1.1511	0.218	0.37523	1	5399	tags=44%, list=19%, signal=55%
GOBP_METAPHASE_CHROMOSOME_ALIGNMENT	GOBP_METAPHASE_CHROMOSOME_ALIGNMENT		93	0.3742	1.15093	0.162602	0.375208	1	4766	tags=42%, list=17%, signal=50%
GOBP_REGULATION_OF_MACROPHAGE_MIGRATION	GOBP_REGULATION_OF_MACROPHAGE_MIGRATION		49	0.41527	1.15045	0.206767	0.375865	1	1081	tags=14%, list=4%, signal=15%
GOBP_VITAMIN_BIOSYNTHETIC_PROCESS	GOBP_VITAMIN_BIOSYNTHETIC_PROCESS		26	0.441376	1.14946	0.220149	0.377684	1	2711	tags=35%, list=10%, signal=38%
GOBP_BLOOD_VESSEL_ENDOTHELIAL_CELL_PROLIFERATION_INVOLVED_IN_SPROUTING_ANGIOGENESIS	GOBP_BLOOD_VESSEL_ENDOTHELIAL_CELL_PROLIFERATION_INVOLVED_IN_SPROUTING_ANGIOGENESIS		23	0.444537	1.14884	0.232075	0.378633	1	282	tags=9%, list=1%, signal=9%
GOMF_ATP_HYDROLYSIS_ACTIVITY	GOMF_ATP_HYDROLYSIS_ACTIVITY		284	0.340817	1.14856	0.13308	0.378862	1	5171	tags=31%, list=18%, signal=38%
GOBP_REGULATION_OF_AUTOPHAGY	GOBP_REGULATION_OF_AUTOPHAGY		298	0.342322	1.14691	0.139265	0.382169	1	2690	tags=18%, list=10%, signal=20%
GOBP_MYELIN_ASSEMBLY	GOBP_MYELIN_ASSEMBLY		26	0.42674	1.14681	0.234733	0.381956	1	4949	tags=46%, list=18%, signal=56%
GOBP_MAMMARY_GLAND_EPITHELIAL_CELL_DIFFERENTIATION	GOBP_MAMMARY_GLAND_EPITHELIAL_CELL_DIFFERENTIATION		18	0.479784	1.14649	0.25089	0.382293	1	1627	tags=39%, list=6%, signal=41%
GOBP_POSITIVE_REGULATION_OF_EPITHELIAL_CELL_APOPTOTIC_PROCESS	GOBP_POSITIVE_REGULATION_OF_EPITHELIAL_CELL_APOPTOTIC_PROCESS		48	0.398345	1.1464	0.200772	0.382064	1	1116	tags=13%, list=4%, signal=13%
GOBP_PHAGOLYSOSOME_ASSEMBLY	GOBP_PHAGOLYSOSOME_ASSEMBLY		17	0.459765	1.14617	0.257202	0.382128	1	1706	tags=12%, list=6%, signal=13%
GOBP_RESPONSE_TO_INSULIN	GOBP_RESPONSE_TO_INSULIN		257	0.345057	1.14557	0.13852	0.383078	1	3035	tags=25%, list=11%, signal=28%
GOBP_ESTABLISHMENT_OF_RNA_LOCALIZATION	GOBP_ESTABLISHMENT_OF_RNA_LOCALIZATION		148	0.355485	1.1455	0.159329	0.38279	1	5055	tags=34%, list=18%, signal=42%
GOBP_REGULATION_OF_ERAD_PATHWAY	GOBP_REGULATION_OF_ERAD_PATHWAY		24	0.434369	1.14501	0.2334	0.383436	1	844	tags=17%, list=3%, signal=17%
GOMF_N_ACETYLTRANSFERASE_ACTIVITY	GOMF_N_ACETYLTRANSFERASE_ACTIVITY		75	0.376149	1.14472	0.174081	0.383688	1	4940	tags=33%, list=18%, signal=40%
GOBP_PHOTORECEPTOR_CELL_OUTER_SEGMENT_ORGANIZATION	GOBP_PHOTORECEPTOR_CELL_OUTER_SEGMENT_ORGANIZATION		15	0.494845	1.14429	0.22963	0.384251	1	800	tags=13%, list=3%, signal=14%
GOBP_HEPATIC_STELLATE_CELL_ACTIVATION	GOBP_HEPATIC_STELLATE_CELL_ACTIVATION		16	0.482881	1.144	0.252874	0.384464	1	1214	tags=25%, list=4%, signal=26%
GOBP_PROTEIN_HOMOOLIGOMERIZATION	GOBP_PROTEIN_HOMOOLIGOMERIZATION		189	0.351509	1.1434	0.132007	0.385369	1	3216	tags=23%, list=11%, signal=26%
GOBP_RESPONSE_TO_ESTROGEN	GOBP_RESPONSE_TO_ESTROGEN		55	0.399462	1.14323	0.229478	0.385341	1	3464	tags=24%, list=12%, signal=27%
GOMF_SH2_DOMAIN_BINDING	GOMF_SH2_DOMAIN_BINDING		45	0.396287	1.14311	0.184071	0.385207	1	1861	tags=18%, list=7%, signal=19%
GOBP_NEGATIVE_REGULATION_OF_FATTY_ACID_OXIDATION	GOBP_NEGATIVE_REGULATION_OF_FATTY_ACID_OXIDATION		16	0.487489	1.14295	0.271095	0.385172	1	3231	tags=31%, list=11%, signal=35%
GOBP_GLANDULAR_EPITHELIAL_CELL_DEVELOPMENT	GOBP_GLANDULAR_EPITHELIAL_CELL_DEVELOPMENT		34	0.42555	1.14268	0.2423	0.385346	1	1022	tags=15%, list=4%, signal=15%
GOBP_SKELETAL_MUSCLE_CELL_DIFFERENTIATION	GOBP_SKELETAL_MUSCLE_CELL_DIFFERENTIATION		89	0.3749	1.14179	0.19224	0.38699	1	1467	tags=16%, list=5%, signal=17%
GOBP_NEGATIVE_REGULATION_OF_NEURAL_PRECURSOR_CELL_PROLIFERATION	GOBP_NEGATIVE_REGULATION_OF_NEURAL_PRECURSOR_CELL_PROLIFERATION		34	0.417405	1.1417	0.231047	0.38677	1	344	tags=15%, list=1%, signal=15%
GOCC_CUL4_RING_E3_UBIQUITIN_LIGASE_COMPLEX	GOCC_CUL4_RING_E3_UBIQUITIN_LIGASE_COMPLEX		33	0.412538	1.14158	0.249027	0.386601	1	7136	tags=48%, list=25%, signal=65%
GOMF_TRANSFERASE_ACTIVITY_TRANSFERRING_ONE_CARBON_GROUPS	GOMF_TRANSFERASE_ACTIVITY_TRANSFERRING_ONE_CARBON_GROUPS		211	0.334999	1.14113	0.130604	0.387208	1	5205	tags=29%, list=18%, signal=36%
GOMF_TRANSLATION_REGULATOR_ACTIVITY	GOMF_TRANSLATION_REGULATOR_ACTIVITY		140	0.364774	1.14044	0.201699	0.388364	1	3955	tags=26%, list=14%, signal=31%
GOBP_REGULATION_OF_GLIAL_CELL_APOPTOTIC_PROCESS	GOBP_REGULATION_OF_GLIAL_CELL_APOPTOTIC_PROCESS		15	0.481894	1.14038	0.268145	0.388071	1	1974	tags=20%, list=7%, signal=21%
GOBP_REGULATION_OF_SKELETAL_MUSCLE_CELL_DIFFERENTIATION	GOBP_REGULATION_OF_SKELETAL_MUSCLE_CELL_DIFFERENTIATION		22	0.447311	1.14037	0.248047	0.387653	1	1004	tags=23%, list=4%, signal=24%
GOBP_HYALURONAN_BIOSYNTHETIC_PROCESS	GOBP_HYALURONAN_BIOSYNTHETIC_PROCESS		15	0.478044	1.14036	0.25	0.387264	1	8	tags=7%, list=0%, signal=7%
GOMF_TAP_BINDING	GOMF_TAP_BINDING		19	0.502803	1.14022	0.245714	0.387146	1	5062	tags=26%, list=18%, signal=32%
GOBP_NUCLEOSIDE_BISPHOSPHATE_BIOSYNTHETIC_PROCESS	GOBP_NUCLEOSIDE_BISPHOSPHATE_BIOSYNTHETIC_PROCESS		40	0.399998	1.13992	0.231237	0.387386	1	3504	tags=28%, list=12%, signal=31%
GOBP_POSITIVE_REGULATION_OF_CALCIUM_MEDIATED_SIGNALING	GOBP_POSITIVE_REGULATION_OF_CALCIUM_MEDIATED_SIGNALING		46	0.406793	1.13976	0.199269	0.387312	1	3942	tags=24%, list=14%, signal=28%
GOBP_PROTEIN_ACETYLATION	GOBP_PROTEIN_ACETYLATION		116	0.361526	1.1396	0.169043	0.38725	1	3250	tags=23%, list=12%, signal=26%
GOBP_RESPONSE_TO_MISFOLDED_PROTEIN	GOBP_RESPONSE_TO_MISFOLDED_PROTEIN		25	0.437131	1.13952	0.252964	0.387012	1	6539	tags=56%, list=23%, signal=73%
GOMF_LIPOPROTEIN_PARTICLE_RECEPTOR_BINDING	GOMF_LIPOPROTEIN_PARTICLE_RECEPTOR_BINDING		33	0.430779	1.13885	0.233266	0.38811	1	1470	tags=21%, list=5%, signal=22%
GOBP_EMBRYONIC_DIGIT_MORPHOGENESIS	GOBP_EMBRYONIC_DIGIT_MORPHOGENESIS		72	0.370244	1.13828	0.195122	0.388984	1	1277	tags=13%, list=5%, signal=13%
GOBP_GERM_CELL_DEVELOPMENT	GOBP_GERM_CELL_DEVELOPMENT		451	0.334618	1.13745	0.0837209	0.390458	1	5303	tags=23%, list=19%, signal=28%
GOBP_REGULATION_OF_NUCLEASE_ACTIVITY	GOBP_REGULATION_OF_NUCLEASE_ACTIVITY		27	0.452289	1.13689	0.248047	0.391299	1	2408	tags=22%, list=9%, signal=24%
GOBP_REGULATION_OF_DOUBLE_STRAND_BREAK_REPAIR_VIA_HOMOLOGOUS_RECOMBINATION	GOBP_REGULATION_OF_DOUBLE_STRAND_BREAK_REPAIR_VIA_HOMOLOGOUS_RECOMBINATION		73	0.363445	1.13625	0.205179	0.392324	1	5190	tags=40%, list=18%, signal=49%
GOMF_TELOMERIC_DNA_BINDING	GOMF_TELOMERIC_DNA_BINDING		38	0.398439	1.13623	0.221766	0.391933	1	5199	tags=42%, list=18%, signal=52%
GOBP_EAR_MORPHOGENESIS	GOBP_EAR_MORPHOGENESIS		146	0.353797	1.13607	0.162671	0.391869	1	2420	tags=18%, list=9%, signal=20%
GOBP_REGULATION_OF_DNA_METHYLATION_DEPENDENT_HETEROCHROMATIN_FORMATION	GOBP_REGULATION_OF_DNA_METHYLATION_DEPENDENT_HETEROCHROMATIN_FORMATION		18	0.452747	1.13605	0.253359	0.391515	1	7391	tags=61%, list=26%, signal=83%
GOBP_POSITIVE_REGULATION_OF_CARDIAC_MUSCLE_CELL_PROLIFERATION	GOBP_POSITIVE_REGULATION_OF_CARDIAC_MUSCLE_CELL_PROLIFERATION		30	0.434722	1.13598	0.235935	0.391229	1	1627	tags=27%, list=6%, signal=28%
GOBP_POSITIVE_REGULATION_OF_MYOBLAST_DIFFERENTIATION	GOBP_POSITIVE_REGULATION_OF_MYOBLAST_DIFFERENTIATION		50	0.401791	1.13581	0.224231	0.39117	1	2679	tags=20%, list=10%, signal=22%
GOBP_PHOSPHATIDYLCHOLINE_METABOLIC_PROCESS	GOBP_PHOSPHATIDYLCHOLINE_METABOLIC_PROCESS		61	0.37392	1.1358	0.198925	0.390762	1	2996	tags=26%, list=11%, signal=29%
GOBP_SULFUR_COMPOUND_TRANSPORT	GOBP_SULFUR_COMPOUND_TRANSPORT		43	0.402302	1.13568	0.222635	0.390609	1	3746	tags=30%, list=13%, signal=35%
GOMF_HORMONE_ACTIVITY	GOMF_HORMONE_ACTIVITY		139	0.387025	1.13531	0.156832	0.391021	1	2842	tags=15%, list=10%, signal=17%
GOBP_MITOCHONDRIAL_GENE_EXPRESSION	GOBP_MITOCHONDRIAL_GENE_EXPRESSION		166	0.348074	1.13488	0.181263	0.391621	1	5208	tags=33%, list=19%, signal=40%
GOBP_CARDIAC_LEFT_VENTRICLE_MORPHOGENESIS	GOBP_CARDIAC_LEFT_VENTRICLE_MORPHOGENESIS		20	0.478513	1.13485	0.256932	0.391256	1	312	tags=15%, list=1%, signal=15%
GOBP_REGULATION_OF_LIPID_METABOLIC_PROCESS	GOBP_REGULATION_OF_LIPID_METABOLIC_PROCESS		390	0.332742	1.13453	0.137615	0.391546	1	2663	tags=18%, list=9%, signal=20%
GOCC_LUMENAL_SIDE_OF_MEMBRANE	GOCC_LUMENAL_SIDE_OF_MEMBRANE		22	0.443151	1.13442	0.256729	0.391371	1	4795	tags=41%, list=17%, signal=49%
GOBP_DORSAL_VENTRAL_NEURAL_TUBE_PATTERNING	GOBP_DORSAL_VENTRAL_NEURAL_TUBE_PATTERNING		34	0.412203	1.13435	0.234592	0.391123	1	1277	tags=15%, list=5%, signal=15%
GOBP_ESTABLISHMENT_OF_PROTEIN_LOCALIZATION_TO_MEMBRANE	GOBP_ESTABLISHMENT_OF_PROTEIN_LOCALIZATION_TO_MEMBRANE		268	0.344838	1.13432	0.183838	0.390765	1	3212	tags=21%, list=11%, signal=24%
GOBP_NEGATIVE_REGULATION_OF_LIPID_TRANSPORT	GOBP_NEGATIVE_REGULATION_OF_LIPID_TRANSPORT		35	0.423256	1.13428	0.242647	0.390444	1	1781	tags=20%, list=6%, signal=21%
GOCC_PEPTIDASE_COMPLEX	GOCC_PEPTIDASE_COMPLEX		121	0.367848	1.13416	0.198	0.390313	1	4748	tags=39%, list=17%, signal=47%
GOBP_REGULATION_OF_CELL_CYCLE_CHECKPOINT	GOBP_REGULATION_OF_CELL_CYCLE_CHECKPOINT		49	0.38956	1.13394	0.226069	0.390402	1	3853	tags=33%, list=14%, signal=38%
GOBP_DNA_TEMPLATED_DNA_REPLICATION	GOBP_DNA_TEMPLATED_DNA_REPLICATION		150	0.344348	1.13393	0.180198	0.390011	1	5181	tags=33%, list=18%, signal=40%
GOBP_NOTOCHORD_DEVELOPMENT	GOBP_NOTOCHORD_DEVELOPMENT		25	0.439724	1.13393	0.266537	0.389595	1	669	tags=24%, list=2%, signal=25%
GOBP_TOR_SIGNALING	GOBP_TOR_SIGNALING		180	0.344355	1.13281	0.169661	0.39177	1	3075	tags=19%, list=11%, signal=22%
GOMF_ALPHA_TUBULIN_BINDING	GOMF_ALPHA_TUBULIN_BINDING		49	0.379279	1.13241	0.213611	0.392273	1	2712	tags=35%, list=10%, signal=38%
GOBP_NEGATIVE_REGULATION_OF_REACTIVE_OXYGEN_SPECIES_METABOLIC_PROCESS	GOBP_NEGATIVE_REGULATION_OF_REACTIVE_OXYGEN_SPECIES_METABOLIC_PROCESS		55	0.38308	1.13229	0.208577	0.392126	1	4090	tags=31%, list=15%, signal=36%
GOBP_POSITIVE_REGULATION_OF_COAGULATION	GOBP_POSITIVE_REGULATION_OF_COAGULATION		29	0.442009	1.13228	0.244565	0.391736	1	242	tags=7%, list=1%, signal=7%
GOCC_SWI_SNF_COMPLEX	GOCC_SWI_SNF_COMPLEX		28	0.423501	1.13187	0.254582	0.392252	1	3827	tags=29%, list=14%, signal=33%
GOBP_POSITIVE_REGULATION_OF_RESPONSE_TO_WOUNDING	GOBP_POSITIVE_REGULATION_OF_RESPONSE_TO_WOUNDING		79	0.379444	1.13161	0.213894	0.39243	1	1179	tags=13%, list=4%, signal=13%
GOMF_NEUTRAL_L_AMINO_ACID_TRANSMEMBRANE_TRANSPORTER_ACTIVITY	GOMF_NEUTRAL_L_AMINO_ACID_TRANSMEMBRANE_TRANSPORTER_ACTIVITY		45	0.40631	1.13073	0.23227	0.394069	1	4188	tags=33%, list=15%, signal=39%
GOBP_ALDITOL_METABOLIC_PROCESS	GOBP_ALDITOL_METABOLIC_PROCESS		25	0.438781	1.13018	0.252747	0.394924	1	4219	tags=48%, list=15%, signal=56%
GOBP_ALPHA_AMINO_ACID_CATABOLIC_PROCESS	GOBP_ALPHA_AMINO_ACID_CATABOLIC_PROCESS		77	0.374803	1.12904	0.200704	0.397178	1	3133	tags=21%, list=11%, signal=23%
GOMF_DOUBLE_STRANDED_RNA_BINDING	GOMF_DOUBLE_STRANDED_RNA_BINDING		81	0.376149	1.12896	0.220339	0.396949	1	2914	tags=22%, list=10%, signal=25%
GOBP_ANTIGEN_PROCESSING_AND_PRESENTATION_OF_PEPTIDE_ANTIGEN_VIA_MHC_CLASS_I	GOBP_ANTIGEN_PROCESSING_AND_PRESENTATION_OF_PEPTIDE_ANTIGEN_VIA_MHC_CLASS_I		50	0.413467	1.12887	0.253188	0.396758	1	5062	tags=30%, list=18%, signal=37%
GOBP_CELLULAR_RESPONSE_TO_MECHANICAL_STIMULUS	GOBP_CELLULAR_RESPONSE_TO_MECHANICAL_STIMULUS		36	0.417331	1.12867	0.262042	0.396809	1	2408	tags=25%, list=9%, signal=27%
GOBP_TRANSLESION_SYNTHESIS	GOBP_TRANSLESION_SYNTHESIS		21	0.441166	1.12805	0.268627	0.397789	1	5173	tags=43%, list=18%, signal=52%
GOBP_RESPONSE_TO_NITRIC_OXIDE	GOBP_RESPONSE_TO_NITRIC_OXIDE		17	0.461036	1.12713	0.249541	0.399404	1	804	tags=12%, list=3%, signal=12%
GOBP_MITOCHONDRIAL_FISSION	GOBP_MITOCHONDRIAL_FISSION		50	0.375634	1.12635	0.220588	0.400759	1	1957	tags=16%, list=7%, signal=17%
GOBP_RESPONSE_TO_STARVATION	GOBP_RESPONSE_TO_STARVATION		209	0.344214	1.12602	0.173745	0.401088	1	2620	tags=17%, list=9%, signal=19%
GOBP_CELLULAR_RESPONSE_TO_NUTRIENT	GOBP_CELLULAR_RESPONSE_TO_NUTRIENT		37	0.404621	1.12571	0.263158	0.401396	1	3071	tags=41%, list=11%, signal=45%
GOBP_VASCULAR_ENDOTHELIAL_CELL_PROLIFERATION	GOBP_VASCULAR_ENDOTHELIAL_CELL_PROLIFERATION		30	0.42659	1.12463	0.245059	0.403495	1	651	tags=13%, list=2%, signal=14%
GOBP_POSITIVE_REGULATION_OF_PROTEIN_UBIQUITINATION	GOBP_POSITIVE_REGULATION_OF_PROTEIN_UBIQUITINATION		116	0.351355	1.1245	0.199593	0.403379	1	3616	tags=28%, list=13%, signal=33%
GOBP_NEGATIVE_REGULATION_OF_PHOSPHOPROTEIN_PHOSPHATASE_ACTIVITY	GOBP_NEGATIVE_REGULATION_OF_PHOSPHOPROTEIN_PHOSPHATASE_ACTIVITY		22	0.436365	1.12429	0.261044	0.403443	1	2945	tags=27%, list=10%, signal=30%
GOBP_REGULATION_OF_CAMP_MEDIATED_SIGNALING	GOBP_REGULATION_OF_CAMP_MEDIATED_SIGNALING		48	0.412411	1.1239	0.247849	0.403897	1	3389	tags=19%, list=12%, signal=21%
GOCC_POLYSOME	GOCC_POLYSOME		76	0.421693	1.12311	0.268499	0.40529	1	2344	tags=22%, list=8%, signal=24%
GOBP_MACROMOLECULE_METHYLATION	GOBP_MACROMOLECULE_METHYLATION		219	0.335505	1.12247	0.200393	0.406364	1	4805	tags=26%, list=17%, signal=31%
GOBP_ANATOMICAL_STRUCTURE_MATURATION	GOBP_ANATOMICAL_STRUCTURE_MATURATION		313	0.334683	1.1224	0.150729	0.406094	1	3690	tags=23%, list=13%, signal=27%
GOBP_REGULATION_OF_INOSITOL_PHOSPHATE_BIOSYNTHETIC_PROCESS	GOBP_REGULATION_OF_INOSITOL_PHOSPHATE_BIOSYNTHETIC_PROCESS		18	0.487651	1.12234	0.27451	0.405829	1	1386	tags=17%, list=5%, signal=18%
GOBP_LENS_FIBER_CELL_DEVELOPMENT	GOBP_LENS_FIBER_CELL_DEVELOPMENT		15	0.474284	1.12221	0.294	0.405716	1	995	tags=33%, list=4%, signal=35%
GOBP_REGULATION_OF_LIPID_BIOSYNTHETIC_PROCESS	GOBP_REGULATION_OF_LIPID_BIOSYNTHETIC_PROCESS		221	0.342135	1.1221	0.156425	0.405558	1	2663	tags=17%, list=9%, signal=19%
GOCC_MITOCHONDRIAL_MATRIX	GOCC_MITOCHONDRIAL_MATRIX		301	0.338539	1.12201	0.179435	0.405336	1	5208	tags=34%, list=19%, signal=41%
GOBP_DNA_METHYLATION_DEPENDENT_HETEROCHROMATIN_FORMATION	GOBP_DNA_METHYLATION_DEPENDENT_HETEROCHROMATIN_FORMATION		33	0.407166	1.12126	0.225549	0.406687	1	7391	tags=52%, list=26%, signal=70%
GOBP_MRNA_CIS_SPLICING_VIA_SPLICEOSOME	GOBP_MRNA_CIS_SPLICING_VIA_SPLICEOSOME		21	0.435865	1.12029	0.267748	0.408535	1	2777	tags=33%, list=10%, signal=37%
GOBP_RESPONSE_TO_PH	GOBP_RESPONSE_TO_PH		44	0.419055	1.11939	0.25	0.410206	1	4009	tags=30%, list=14%, signal=34%
GOBP_PURINE_DEOXYRIBONUCLEOTIDE_METABOLIC_PROCESS	GOBP_PURINE_DEOXYRIBONUCLEOTIDE_METABOLIC_PROCESS		22	0.437136	1.11923	0.276008	0.410158	1	4761	tags=50%, list=17%, signal=60%
GOBP_VESICLE_COATING	GOBP_VESICLE_COATING		33	0.418126	1.11838	0.282158	0.411711	1	1862	tags=24%, list=7%, signal=26%
GOBP_POSITIVE_REGULATION_OF_STEM_CELL_POPULATION_MAINTENANCE	GOBP_POSITIVE_REGULATION_OF_STEM_CELL_POPULATION_MAINTENANCE		50	0.382146	1.11835	0.23614	0.411343	1	3281	tags=22%, list=12%, signal=25%
GOBP_REGULATION_OF_CALCIUM_MEDIATED_SIGNALING	GOBP_REGULATION_OF_CALCIUM_MEDIATED_SIGNALING		88	0.361599	1.11822	0.210339	0.411211	1	2961	tags=23%, list=11%, signal=25%
GOBP_TETRAHYDROFOLATE_METABOLIC_PROCESS	GOBP_TETRAHYDROFOLATE_METABOLIC_PROCESS		17	0.464111	1.11808	0.3	0.411075	1	4352	tags=29%, list=15%, signal=35%
GOBP_LIPOPROTEIN_BIOSYNTHETIC_PROCESS	GOBP_LIPOPROTEIN_BIOSYNTHETIC_PROCESS		102	0.352173	1.11803	0.212185	0.410763	1	4588	tags=32%, list=16%, signal=39%
GOBP_HOMOLOGOUS_CHROMOSOME_PAIRING_AT_MEIOSIS	GOBP_HOMOLOGOUS_CHROMOSOME_PAIRING_AT_MEIOSIS		57	0.400491	1.11668	0.260434	0.413553	1	6762	tags=32%, list=24%, signal=41%
GOCC_PHOSPHATASE_COMPLEX	GOCC_PHOSPHATASE_COMPLEX		52	0.383868	1.11618	0.230612	0.414276	1	2961	tags=19%, list=11%, signal=21%
GOBP_MITOCHONDRIAL_TRANSLATION	GOBP_MITOCHONDRIAL_TRANSLATION		130	0.353264	1.11616	0.197505	0.413896	1	5207	tags=32%, list=18%, signal=39%
GOBP_CELL_FATE_SPECIFICATION	GOBP_CELL_FATE_SPECIFICATION		115	0.365578	1.11609	0.205575	0.413656	1	4614	tags=30%, list=16%, signal=35%
GOBP_REGULATION_OF_STEROID_BIOSYNTHETIC_PROCESS	GOBP_REGULATION_OF_STEROID_BIOSYNTHETIC_PROCESS		96	0.375491	1.11608	0.218147	0.413257	1	2772	tags=19%, list=10%, signal=21%
GOBP_ERYTHROCYTE_MATURATION	GOBP_ERYTHROCYTE_MATURATION		21	0.443799	1.11556	0.278752	0.41404	1	3757	tags=38%, list=13%, signal=44%
GOBP_CAMP_MEDIATED_SIGNALING	GOBP_CAMP_MEDIATED_SIGNALING		71	0.384	1.11551	0.256944	0.413753	1	3389	tags=18%, list=12%, signal=21%
GOCC_UBIQUITIN_LIGASE_COMPLEX	GOCC_UBIQUITIN_LIGASE_COMPLEX		348	0.330188	1.11535	0.184805	0.413687	1	3925	tags=23%, list=14%, signal=26%
GOBP_NEUTRAL_AMINO_ACID_TRANSPORT	GOBP_NEUTRAL_AMINO_ACID_TRANSPORT		53	0.393213	1.11522	0.236615	0.413553	1	4302	tags=36%, list=15%, signal=42%
GOBP_CORTICOSTEROID_RECEPTOR_SIGNALING_PATHWAY	GOBP_CORTICOSTEROID_RECEPTOR_SIGNALING_PATHWAY		17	0.452791	1.11492	0.281437	0.413893	1	3064	tags=41%, list=11%, signal=46%
GOBP_PEPTIDYL_LYSINE_MODIFICATION	GOBP_PEPTIDYL_LYSINE_MODIFICATION		226	0.339359	1.1146	0.217742	0.414191	1	3250	tags=21%, list=12%, signal=24%
GOBP_NEGATIVE_REGULATION_OF_CARBOHYDRATE_METABOLIC_PROCESS	GOBP_NEGATIVE_REGULATION_OF_CARBOHYDRATE_METABOLIC_PROCESS		63	0.371913	1.11429	0.234848	0.414485	1	1066	tags=10%, list=4%, signal=10%
GOBP_SPERM_MOTILITY	GOBP_SPERM_MOTILITY		172	0.364087	1.11363	0.20029	0.415628	1	6427	tags=27%, list=23%, signal=34%
GOBP_REGULATION_OF_SISTER_CHROMATID_COHESION	GOBP_REGULATION_OF_SISTER_CHROMATID_COHESION		17	0.444758	1.11357	0.289796	0.41535	1	6682	tags=59%, list=24%, signal=77%
GOBP_LONG_CHAIN_FATTY_ACID_TRANSPORT	GOBP_LONG_CHAIN_FATTY_ACID_TRANSPORT		67	0.382776	1.11319	0.231598	0.415822	1	1610	tags=18%, list=6%, signal=19%
GOBP_MALE_MEIOTIC_NUCLEAR_DIVISION	GOBP_MALE_MEIOTIC_NUCLEAR_DIVISION		61	0.408922	1.11272	0.23252	0.416489	1	5871	tags=38%, list=21%, signal=48%
GOBP_REGULATION_OF_SKELETAL_MUSCLE_ADAPTATION	GOBP_REGULATION_OF_SKELETAL_MUSCLE_ADAPTATION		15	0.469675	1.1127	0.297619	0.416104	1	2945	tags=33%, list=10%, signal=37%
GOCC_MYOSIN_COMPLEX	GOCC_MYOSIN_COMPLEX		56	0.392127	1.11237	0.265421	0.416437	1	2767	tags=20%, list=10%, signal=22%
GOBP_INTRACILIARY_TRANSPORT	GOBP_INTRACILIARY_TRANSPORT		53	0.378385	1.11224	0.249027	0.416355	1	6625	tags=42%, list=24%, signal=54%
GOBP_PLASMA_LIPOPROTEIN_PARTICLE_CLEARANCE	GOBP_PLASMA_LIPOPROTEIN_PARTICLE_CLEARANCE		38	0.414385	1.11104	0.273764	0.418732	1	5582	tags=42%, list=20%, signal=52%
GOMF_GABA_RECEPTOR_BINDING	GOMF_GABA_RECEPTOR_BINDING		18	0.475989	1.11097	0.291115	0.418484	1	1627	tags=28%, list=6%, signal=29%
GOBP_HEPARAN_SULFATE_PROTEOGLYCAN_BIOSYNTHETIC_PROCESS	GOBP_HEPARAN_SULFATE_PROTEOGLYCAN_BIOSYNTHETIC_PROCESS		31	0.412264	1.11012	0.271186	0.420066	1	2996	tags=32%, list=11%, signal=36%
GOBP_POSITIVE_REGULATION_OF_VASCULAR_ENDOTHELIAL_GROWTH_FACTOR_PRODUCTION	GOBP_POSITIVE_REGULATION_OF_VASCULAR_ENDOTHELIAL_GROWTH_FACTOR_PRODUCTION		27	0.433539	1.10966	0.273743	0.420721	1	874	tags=15%, list=3%, signal=15%
GOCC_NUCLEAR_PERIPHERY	GOCC_NUCLEAR_PERIPHERY		136	0.348698	1.10961	0.258475	0.420403	1	3186	tags=21%, list=11%, signal=24%
GOBP_NEGATIVE_REGULATION_OF_SYNAPSE_ORGANIZATION	GOBP_NEGATIVE_REGULATION_OF_SYNAPSE_ORGANIZATION		18	0.449963	1.10952	0.297665	0.420214	1	2293	tags=33%, list=8%, signal=36%
GOMF_MRNA_5_UTR_BINDING	GOMF_MRNA_5_UTR_BINDING		26	0.439213	1.10947	0.298056	0.419933	1	3226	tags=31%, list=11%, signal=35%
GOBP_NEGATIVE_REGULATION_OF_CELL_KILLING	GOBP_NEGATIVE_REGULATION_OF_CELL_KILLING		58	0.406463	1.10899	0.271845	0.420623	1	5302	tags=22%, list=19%, signal=28%
GOBP_DNA_REPLICATION	GOBP_DNA_REPLICATION		274	0.325311	1.10858	0.195219	0.421144	1	5181	tags=32%, list=18%, signal=39%
GOBP_LIPID_DROPLET_ORGANIZATION	GOBP_LIPID_DROPLET_ORGANIZATION		37	0.402338	1.10855	0.266917	0.420782	1	2088	tags=19%, list=7%, signal=20%
GOBP_MULTICELLULAR_ORGANISMAL_RESPONSE_TO_STRESS	GOBP_MULTICELLULAR_ORGANISMAL_RESPONSE_TO_STRESS		120	0.361972	1.10812	0.212871	0.421342	1	1775	tags=12%, list=6%, signal=12%
GOBP_FIBROBLAST_APOPTOTIC_PROCESS	GOBP_FIBROBLAST_APOPTOTIC_PROCESS		31	0.393718	1.10755	0.258799	0.422276	1	2999	tags=23%, list=11%, signal=25%
GOCC_CHROMOSOME_TELOMERIC_REGION	GOCC_CHROMOSOME_TELOMERIC_REGION		122	0.342999	1.10724	0.217565	0.422635	1	5199	tags=35%, list=18%, signal=43%
GOBP_INTERFERON_BETA_PRODUCTION	GOBP_INTERFERON_BETA_PRODUCTION		72	0.357437	1.1072	0.226592	0.42229	1	3250	tags=22%, list=12%, signal=25%
GOMF_UBIQUITIN_LIKE_PROTEIN_BINDING	GOMF_UBIQUITIN_LIKE_PROTEIN_BINDING		120	0.345642	1.10716	0.244444	0.42197	1	3800	tags=27%, list=13%, signal=31%
GOBP_VISUAL_BEHAVIOR	GOBP_VISUAL_BEHAVIOR		81	0.367919	1.10697	0.229242	0.421977	1	1827	tags=14%, list=6%, signal=14%
GOBP_REGULATION_OF_ANIMAL_ORGAN_MORPHOGENESIS	GOBP_REGULATION_OF_ANIMAL_ORGAN_MORPHOGENESIS		133	0.349158	1.10691	0.220217	0.421699	1	1196	tags=16%, list=4%, signal=16%
GOBP_SPINDLE_ORGANIZATION	GOBP_SPINDLE_ORGANIZATION		194	0.338421	1.10639	0.223553	0.422488	1	3213	tags=28%, list=11%, signal=31%
GOBP_PROTEIN_TETRAMERIZATION	GOBP_PROTEIN_TETRAMERIZATION		86	0.357102	1.10638	0.208647	0.422111	1	2816	tags=23%, list=10%, signal=26%
GOBP_BIOLOGICAL_PHASE	GOBP_BIOLOGICAL_PHASE		51	0.395603	1.10571	0.254113	0.423302	1	3350	tags=27%, list=12%, signal=31%
GOBP_POSITIVE_REGULATION_OF_TELOMERASE_ACTIVITY	GOBP_POSITIVE_REGULATION_OF_TELOMERASE_ACTIVITY		33	0.400314	1.10545	0.272908	0.423491	1	5199	tags=36%, list=18%, signal=45%
GOBP_POSITIVE_REGULATION_OF_STEM_CELL_DIFFERENTIATION	GOBP_POSITIVE_REGULATION_OF_STEM_CELL_DIFFERENTIATION		24	0.420187	1.10539	0.275049	0.423243	1	669	tags=21%, list=2%, signal=21%
GOBP_SKELETAL_MUSCLE_ORGAN_DEVELOPMENT	GOBP_SKELETAL_MUSCLE_ORGAN_DEVELOPMENT		214	0.340612	1.10463	0.205128	0.424592	1	2021	tags=17%, list=7%, signal=18%
GOMF_DNA_REPLICATION_ORIGIN_BINDING	GOMF_DNA_REPLICATION_ORIGIN_BINDING		15	0.459763	1.1046	0.317365	0.424262	1	6047	tags=47%, list=21%, signal=59%
GOBP_STRESS_GRANULE_ASSEMBLY	GOBP_STRESS_GRANULE_ASSEMBLY		32	0.406992	1.10424	0.301556	0.42467	1	4498	tags=31%, list=16%, signal=37%
GOBP_SULFUR_COMPOUND_METABOLIC_PROCESS	GOBP_SULFUR_COMPOUND_METABOLIC_PROCESS		296	0.332136	1.10371	0.190291	0.425544	1	3595	tags=25%, list=13%, signal=28%
GOBP_NEURON_MATURATION	GOBP_NEURON_MATURATION		63	0.379232	1.10354	0.251376	0.425526	1	2137	tags=17%, list=8%, signal=19%
GOBP_GLYCEROLIPID_METABOLIC_PROCESS	GOBP_GLYCEROLIPID_METABOLIC_PROCESS		376	0.321243	1.10338	0.192237	0.425464	1	4398	tags=28%, list=16%, signal=32%
GOBP_ECTODERMAL_PLACODE_DEVELOPMENT	GOBP_ECTODERMAL_PLACODE_DEVELOPMENT		18	0.457411	1.1027	0.3	0.426667	1	3929	tags=39%, list=14%, signal=45%
GOBP_CELLULAR_RESPONSE_TO_CHOLESTEROL	GOBP_CELLULAR_RESPONSE_TO_CHOLESTEROL		22	0.460214	1.10248	0.296364	0.426772	1	426	tags=14%, list=2%, signal=14%
GOBP_REGULATION_OF_TELOMERASE_ACTIVITY	GOBP_REGULATION_OF_TELOMERASE_ACTIVITY		47	0.379497	1.10231	0.262646	0.426753	1	7177	tags=49%, list=25%, signal=66%
GOMF_ACETYLTRANSFERASE_ACTIVITY	GOMF_ACETYLTRANSFERASE_ACTIVITY		102	0.352866	1.10203	0.238	0.426955	1	4940	tags=33%, list=18%, signal=40%
GOBP_PROTEIN_ACYLATION	GOBP_PROTEIN_ACYLATION		158	0.340992	1.10198	0.206681	0.426677	1	2626	tags=20%, list=9%, signal=22%
GOBP_MONOCARBOXYLIC_ACID_CATABOLIC_PROCESS	GOBP_MONOCARBOXYLIC_ACID_CATABOLIC_PROCESS		137	0.348743	1.10196	0.215238	0.426281	1	3830	tags=24%, list=14%, signal=28%
GOBP_EPIGENETIC_PROGRAMMING_IN_THE_ZYGOTIC_PRONUCLEI	GOBP_EPIGENETIC_PROGRAMMING_IN_THE_ZYGOTIC_PRONUCLEI		17	0.459785	1.10175	0.299256	0.426386	1	1409	tags=24%, list=5%, signal=25%
GOBP_POSITIVE_REGULATION_OF_OLIGODENDROCYTE_DIFFERENTIATION	GOBP_POSITIVE_REGULATION_OF_OLIGODENDROCYTE_DIFFERENTIATION		32	0.407475	1.10146	0.285429	0.426693	1	2824	tags=22%, list=10%, signal=24%
GOBP_SNO_S_RNA_PROCESSING	GOBP_SNO_S_RNA_PROCESSING		15	0.481741	1.10094	0.316973	0.427468	1	5015	tags=40%, list=18%, signal=49%
GOBP_METHYLATION	GOBP_METHYLATION		276	0.32246	1.10018	0.194981	0.428816	1	5205	tags=29%, list=18%, signal=35%
GOBP_REGULATION_OF_PLASMA_LIPOPROTEIN_PARTICLE_LEVELS	GOBP_REGULATION_OF_PLASMA_LIPOPROTEIN_PARTICLE_LEVELS		69	0.374065	1.09991	0.265537	0.429032	1	3404	tags=22%, list=12%, signal=25%
GOBP_REGULATION_OF_RNA_SPLICING	GOBP_REGULATION_OF_RNA_SPLICING		187	0.339742	1.09978	0.234	0.428916	1	5203	tags=33%, list=18%, signal=40%
GOBP_COPPER_ION_TRANSPORT	GOBP_COPPER_ION_TRANSPORT		16	0.459274	1.09935	0.304951	0.429524	1	7138	tags=75%, list=25%, signal=100%
GOCC_SIN3_TYPE_COMPLEX	GOCC_SIN3_TYPE_COMPLEX		22	0.422584	1.099	0.297297	0.429942	1	4639	tags=41%, list=16%, signal=49%
GOBP_NEURONAL_ACTION_POTENTIAL	GOBP_NEURONAL_ACTION_POTENTIAL		60	0.40048	1.09884	0.285714	0.429918	1	4355	tags=25%, list=15%, signal=30%
GOMF_T_CELL_RECEPTOR_BINDING	GOMF_T_CELL_RECEPTOR_BINDING		32	0.45278	1.09769	0.321293	0.432256	1	4650	tags=22%, list=17%, signal=26%
GOBP_CELL_DIFFERENTIATION_IN_HINDBRAIN	GOBP_CELL_DIFFERENTIATION_IN_HINDBRAIN		31	0.419398	1.09739	0.289568	0.432538	1	3010	tags=19%, list=11%, signal=22%
GOBP_REGULATION_OF_HEPATOCYTE_PROLIFERATION	GOBP_REGULATION_OF_HEPATOCYTE_PROLIFERATION		25	0.423645	1.09723	0.287594	0.432531	1	1022	tags=24%, list=4%, signal=25%
GOBP_NUCLEOSIDE_DIPHOSPHATE_METABOLIC_PROCESS	GOBP_NUCLEOSIDE_DIPHOSPHATE_METABOLIC_PROCESS		31	0.400964	1.0966	0.292181	0.433598	1	2380	tags=32%, list=8%, signal=35%
GOBP_FOREBRAIN_NEURON_DEVELOPMENT	GOBP_FOREBRAIN_NEURON_DEVELOPMENT		30	0.419018	1.09646	0.297723	0.433515	1	1189	tags=20%, list=4%, signal=21%
GOBP_CAMERA_TYPE_EYE_MORPHOGENESIS	GOBP_CAMERA_TYPE_EYE_MORPHOGENESIS		151	0.338269	1.09626	0.201426	0.433567	1	1743	tags=13%, list=6%, signal=13%
GOMF_HISTONE_H4_METHYLTRANSFERASE_ACTIVITY	GOMF_HISTONE_H4_METHYLTRANSFERASE_ACTIVITY		15	0.447509	1.09625	0.314402	0.433173	1	3396	tags=27%, list=12%, signal=30%
GOBP_GLYCINE_METABOLIC_PROCESS	GOBP_GLYCINE_METABOLIC_PROCESS		15	0.47775	1.09614	0.310987	0.433016	1	3184	tags=20%, list=11%, signal=23%
GOBP_NEGATIVE_REGULATION_OF_NEUROBLAST_PROLIFERATION	GOBP_NEGATIVE_REGULATION_OF_NEUROBLAST_PROLIFERATION		16	0.463159	1.09479	0.320298	0.435755	1	286	tags=19%, list=1%, signal=19%
GOBP_STEROL_BIOSYNTHETIC_PROCESS	GOBP_STEROL_BIOSYNTHETIC_PROCESS		65	0.390321	1.0941	0.291165	0.436973	1	2095	tags=17%, list=7%, signal=18%
GOBP_AMINO_ACID_IMPORT_ACROSS_PLASMA_MEMBRANE	GOBP_AMINO_ACID_IMPORT_ACROSS_PLASMA_MEMBRANE		55	0.38368	1.0937	0.266087	0.437515	1	614	tags=16%, list=2%, signal=17%
GOBP_REGULATION_OF_ALTERNATIVE_MRNA_SPLICING_VIA_SPLICEOSOME	GOBP_REGULATION_OF_ALTERNATIVE_MRNA_SPLICING_VIA_SPLICEOSOME		57	0.372837	1.0936	0.269962	0.437311	1	4973	tags=35%, list=18%, signal=43%
GOBP_ORGANELLE_TRANSPORT_ALONG_MICROTUBULE	GOBP_ORGANELLE_TRANSPORT_ALONG_MICROTUBULE		87	0.350437	1.09246	0.251485	0.439662	1	4486	tags=30%, list=16%, signal=35%
GOBP_POSITIVE_REGULATION_OF_PHOSPHOLIPASE_ACTIVITY	GOBP_POSITIVE_REGULATION_OF_PHOSPHOLIPASE_ACTIVITY		50	0.395958	1.09196	0.281481	0.440429	1	3464	tags=28%, list=12%, signal=32%
GOBP_PROTEIN_LOCALIZATION_TO_CHROMOSOME	GOBP_PROTEIN_LOCALIZATION_TO_CHROMOSOME		112	0.343114	1.09139	0.261134	0.441367	1	5139	tags=34%, list=18%, signal=41%
GOBP_NEGATIVE_REGULATION_OF_STRESS_ACTIVATED_PROTEIN_KINASE_SIGNALING_CASCADE	GOBP_NEGATIVE_REGULATION_OF_STRESS_ACTIVATED_PROTEIN_KINASE_SIGNALING_CASCADE		48	0.370941	1.0912	0.280943	0.441394	1	4603	tags=38%, list=16%, signal=45%
GOBP_COLLATERAL_SPROUTING	GOBP_COLLATERAL_SPROUTING		33	0.393029	1.09111	0.294007	0.441171	1	2925	tags=27%, list=10%, signal=30%
GOBP_HORMONE_METABOLIC_PROCESS	GOBP_HORMONE_METABOLIC_PROCESS		244	0.34114	1.09086	0.239714	0.441365	1	1743	tags=15%, list=6%, signal=16%
GOBP_POSITIVE_REGULATION_BY_HOST_OF_VIRAL_PROCESS	GOBP_POSITIVE_REGULATION_BY_HOST_OF_VIRAL_PROCESS		22	0.418731	1.09072	0.300203	0.441262	1	1762	tags=27%, list=6%, signal=29%
GOMF_RNA_STEM_LOOP_BINDING	GOMF_RNA_STEM_LOOP_BINDING		19	0.44643	1.09052	0.313853	0.441297	1	5581	tags=53%, list=20%, signal=66%
GOBP_PROTEIN_LOCALIZATION_TO_GOLGI_APPARATUS	GOBP_PROTEIN_LOCALIZATION_TO_GOLGI_APPARATUS		30	0.407928	1.09041	0.278788	0.441131	1	2491	tags=27%, list=9%, signal=29%
GOCC_SAGA_TYPE_COMPLEX	GOCC_SAGA_TYPE_COMPLEX		37	0.383658	1.08968	0.294004	0.442448	1	1859	tags=19%, list=7%, signal=20%
GOBP_GLYCEROLIPID_CATABOLIC_PROCESS	GOBP_GLYCEROLIPID_CATABOLIC_PROCESS		66	0.365843	1.08968	0.26454	0.442044	1	1876	tags=17%, list=7%, signal=18%
GOBP_MITOTIC_SPINDLE_ORGANIZATION	GOBP_MITOTIC_SPINDLE_ORGANIZATION		127	0.34244	1.08953	0.257937	0.441967	1	2548	tags=27%, list=9%, signal=29%
GOBP_REGULATION_OF_CELL_DIVISION	GOBP_REGULATION_OF_CELL_DIVISION		186	0.334745	1.08882	0.212524	0.443279	1	2449	tags=19%, list=9%, signal=20%
GOBP_REGULATION_OF_MODIFICATION_OF_POSTSYNAPTIC_STRUCTURE	GOBP_REGULATION_OF_MODIFICATION_OF_POSTSYNAPTIC_STRUCTURE		18	0.439792	1.08882	0.297297	0.44287	1	1705	tags=22%, list=6%, signal=24%
GOBP_CHROMATIN_REMODELING	GOBP_CHROMATIN_REMODELING		484	0.315853	1.08824	0.210526	0.443849	1	5209	tags=30%, list=19%, signal=36%
GOBP_LIPOPROTEIN_CATABOLIC_PROCESS	GOBP_LIPOPROTEIN_CATABOLIC_PROCESS		17	0.445796	1.08814	0.314583	0.443641	1	5582	tags=47%, list=20%, signal=59%
GOMF_MANNOSYLTRANSFERASE_ACTIVITY	GOMF_MANNOSYLTRANSFERASE_ACTIVITY		24	0.406346	1.08795	0.326087	0.443679	1	4574	tags=46%, list=16%, signal=55%
GOBP_PANCREAS_DEVELOPMENT	GOBP_PANCREAS_DEVELOPMENT		84	0.357377	1.08772	0.250877	0.443824	1	1470	tags=15%, list=5%, signal=16%
GOBP_SMOOTH_MUSCLE_CELL_APOPTOTIC_PROCESS	GOBP_SMOOTH_MUSCLE_CELL_APOPTOTIC_PROCESS		34	0.39513	1.08762	0.290874	0.443647	1	1323	tags=18%, list=5%, signal=18%
GOBP_MACROAUTOPHAGY	GOBP_MACROAUTOPHAGY		268	0.329729	1.0874	0.253608	0.443767	1	4115	tags=26%, list=15%, signal=31%
GOBP_RESPONSE_TO_MECHANICAL_STIMULUS	GOBP_RESPONSE_TO_MECHANICAL_STIMULUS		163	0.342992	1.08722	0.273381	0.44377	1	1036	tags=9%, list=4%, signal=9%
GOBP_MOLTING_CYCLE_PROCESS	GOBP_MOLTING_CYCLE_PROCESS		122	0.33531	1.08673	0.269581	0.444506	1	2914	tags=21%, list=10%, signal=24%
GOBP_POSITIVE_REGULATION_OF_CHOLESTEROL_EFFLUX	GOBP_POSITIVE_REGULATION_OF_CHOLESTEROL_EFFLUX		33	0.41897	1.08613	0.311412	0.445546	1	2095	tags=15%, list=7%, signal=16%
GOBP_GLUTAMINE_FAMILY_AMINO_ACID_CATABOLIC_PROCESS	GOBP_GLUTAMINE_FAMILY_AMINO_ACID_CATABOLIC_PROCESS		23	0.427262	1.08598	0.302412	0.445497	1	2406	tags=26%, list=9%, signal=29%
GOBP_REGULATION_OF_CELL_GROWTH_INVOLVED_IN_CARDIAC_MUSCLE_CELL_DEVELOPMENT	GOBP_REGULATION_OF_CELL_GROWTH_INVOLVED_IN_CARDIAC_MUSCLE_CELL_DEVELOPMENT		34	0.39374	1.08597	0.297917	0.445127	1	3877	tags=32%, list=14%, signal=37%
GOBP_MALE_MEIOSIS_I	GOBP_MALE_MEIOSIS_I		29	0.436169	1.08551	0.326123	0.445819	1	4341	tags=28%, list=15%, signal=33%
GOBP_REGULATION_OF_PROTEASOMAL_PROTEIN_CATABOLIC_PROCESS	GOBP_REGULATION_OF_PROTEASOMAL_PROTEIN_CATABOLIC_PROCESS		193	0.331018	1.08538	0.257606	0.445696	1	3194	tags=21%, list=11%, signal=23%
GOBP_NEGATIVE_REGULATION_OF_AUTOPHAGY	GOBP_NEGATIVE_REGULATION_OF_AUTOPHAGY		80	0.358282	1.08334	0.29222	0.450191	1	2591	tags=21%, list=9%, signal=23%
GOBP_TRICARBOXYLIC_ACID_CYCLE	GOBP_TRICARBOXYLIC_ACID_CYCLE		35	0.397816	1.08292	0.315789	0.450804	1	4273	tags=34%, list=15%, signal=40%
GOMF_WIDE_PORE_CHANNEL_ACTIVITY	GOMF_WIDE_PORE_CHANNEL_ACTIVITY		39	0.428376	1.08283	0.301165	0.450617	1	1429	tags=13%, list=5%, signal=13%
GOCC_CCR4_NOT_COMPLEX	GOCC_CCR4_NOT_COMPLEX		16	0.433346	1.08242	0.311508	0.451256	1	5016	tags=44%, list=18%, signal=53%
GOBP_MEGAKARYOCYTE_DIFFERENTIATION	GOBP_MEGAKARYOCYTE_DIFFERENTIATION		51	0.366508	1.08218	0.273622	0.451417	1	476	tags=10%, list=2%, signal=10%
GOBP_LIPID_HOMEOSTASIS	GOBP_LIPID_HOMEOSTASIS		182	0.333816	1.08159	0.259598	0.452469	1	2244	tags=16%, list=8%, signal=18%
GOBP_POSITIVE_REGULATION_OF_NON_CANONICAL_NF_KAPPAB_SIGNAL_TRANSDUCTION	GOBP_POSITIVE_REGULATION_OF_NON_CANONICAL_NF_KAPPAB_SIGNAL_TRANSDUCTION		71	0.36001	1.08149	0.292505	0.452276	1	2470	tags=18%, list=9%, signal=20%
GOBP_PROTEIN_O_LINKED_GLYCOSYLATION	GOBP_PROTEIN_O_LINKED_GLYCOSYLATION		82	0.350951	1.08142	0.282332	0.45204	1	4574	tags=29%, list=16%, signal=35%
GOCC_SPINDLE	GOCC_SPINDLE		366	0.31664	1.08081	0.224242	0.453135	1	5159	tags=34%, list=18%, signal=41%
GOBP_PRIMARY_NEURAL_TUBE_FORMATION	GOBP_PRIMARY_NEURAL_TUBE_FORMATION		119	0.332734	1.08075	0.25813	0.452871	1	2509	tags=18%, list=9%, signal=19%
GOBP_INTRINSIC_APOPTOTIC_SIGNALING_PATHWAY_IN_RESPONSE_TO_OXIDATIVE_STRESS	GOBP_INTRINSIC_APOPTOTIC_SIGNALING_PATHWAY_IN_RESPONSE_TO_OXIDATIVE_STRESS		58	0.364202	1.08032	0.312016	0.453492	1	1426	tags=16%, list=5%, signal=16%
GOBP_POSITIVE_REGULATION_OF_PROTEOLYSIS_INVOLVED_IN_PROTEIN_CATABOLIC_PROCESS	GOBP_POSITIVE_REGULATION_OF_PROTEOLYSIS_INVOLVED_IN_PROTEIN_CATABOLIC_PROCESS		132	0.339457	1.08027	0.26572	0.453202	1	3213	tags=22%, list=11%, signal=25%
GOBP_PROTEIN_O_LINKED_MANNOSYLATION	GOBP_PROTEIN_O_LINKED_MANNOSYLATION		16	0.43788	1.08017	0.333969	0.453019	1	4574	tags=25%, list=16%, signal=30%
GOBP_CARBOHYDRATE_TRANSMEMBRANE_TRANSPORT	GOBP_CARBOHYDRATE_TRANSMEMBRANE_TRANSPORT		131	0.340497	1.08008	0.265709	0.452796	1	3075	tags=20%, list=11%, signal=22%
GOBP_SECOND_MESSENGER_MEDIATED_SIGNALING	GOBP_SECOND_MESSENGER_MEDIATED_SIGNALING		323	0.322305	1.07954	0.232899	0.453727	1	3464	tags=20%, list=12%, signal=23%
GOCC_RSC_TYPE_COMPLEX	GOCC_RSC_TYPE_COMPLEX		15	0.457102	1.07948	0.306773	0.453441	1	3186	tags=27%, list=11%, signal=30%
GOBP_BEHAVIORAL_RESPONSE_TO_PAIN	GOBP_BEHAVIORAL_RESPONSE_TO_PAIN		31	0.420359	1.07902	0.312081	0.454109	1	1	tags=3%, list=0%, signal=3%
GOCC_MITOTIC_SPINDLE	GOCC_MITOTIC_SPINDLE		181	0.327297	1.07886	0.266393	0.454079	1	3090	tags=26%, list=11%, signal=29%
GOBP_INTERSTRAND_CROSS_LINK_REPAIR	GOBP_INTERSTRAND_CROSS_LINK_REPAIR		32	0.389354	1.07848	0.319608	0.454552	1	4633	tags=41%, list=16%, signal=49%
GOBP_PRODUCTION_OF_MOLECULAR_MEDIATOR_INVOLVED_IN_INFLAMMATORY_RESPONSE	GOBP_PRODUCTION_OF_MOLECULAR_MEDIATOR_INVOLVED_IN_INFLAMMATORY_RESPONSE		104	0.355147	1.07747	0.29222	0.456672	1	4839	tags=32%, list=17%, signal=38%
GOMF_LIPASE_ACTIVITY	GOMF_LIPASE_ACTIVITY		127	0.33655	1.0774	0.284468	0.456425	1	2091	tags=13%, list=7%, signal=14%
GOMF_EXONUCLEASE_ACTIVITY_ACTIVE_WITH_EITHER_RIBO_OR_DEOXYRIBONUCLEIC_ACIDS_AND_PRODUCING_5_PHOSPHOMONOESTERS	GOMF_EXONUCLEASE_ACTIVITY_ACTIVE_WITH_EITHER_RIBO_OR_DEOXYRIBONUCLEIC_ACIDS_AND_PRODUCING_5_PHOSPHOMONOESTERS		53	0.356717	1.07678	0.295775	0.457549	1	7585	tags=51%, list=27%, signal=70%
GOBP_REGULATION_OF_GRANULOCYTE_CHEMOTAXIS	GOBP_REGULATION_OF_GRANULOCYTE_CHEMOTAXIS		60	0.372228	1.07634	0.297952	0.458137	1	2918	tags=20%, list=10%, signal=22%
GOBP_DNA_DOUBLE_STRAND_BREAK_PROCESSING	GOBP_DNA_DOUBLE_STRAND_BREAK_PROCESSING		20	0.416926	1.07529	0.305455	0.460252	1	6762	tags=55%, list=24%, signal=72%
GOBP_MOLTING_CYCLE	GOBP_MOLTING_CYCLE		143	0.330426	1.07525	0.256781	0.459934	1	3064	tags=21%, list=11%, signal=23%
GOBP_VENTRAL_SPINAL_CORD_DEVELOPMENT	GOBP_VENTRAL_SPINAL_CORD_DEVELOPMENT		49	0.385606	1.07506	0.306084	0.459983	1	2914	tags=14%, list=10%, signal=16%
GOBP_BRANCHING_MORPHOGENESIS_OF_A_NERVE	GOBP_BRANCHING_MORPHOGENESIS_OF_A_NERVE		15	0.449672	1.07491	0.321561	0.459944	1	402	tags=20%, list=1%, signal=20%
GOMF_STRUCTURAL_CONSTITUENT_OF_EYE_LENS	GOMF_STRUCTURAL_CONSTITUENT_OF_EYE_LENS		25	0.451726	1.07474	0.348968	0.459965	1	2421	tags=28%, list=9%, signal=31%
GOBP_DICARBOXYLIC_ACID_CATABOLIC_PROCESS	GOBP_DICARBOXYLIC_ACID_CATABOLIC_PROCESS		17	0.446967	1.07464	0.352	0.45978	1	2406	tags=18%, list=9%, signal=19%
GOBP_POSITIVE_REGULATION_OF_CELLULAR_CATABOLIC_PROCESS	GOBP_POSITIVE_REGULATION_OF_CELLULAR_CATABOLIC_PROCESS		340	0.313186	1.07458	0.23384	0.459499	1	3934	tags=22%, list=14%, signal=25%
GOBP_POSITIVE_REGULATION_OF_GRANULOCYTE_CHEMOTAXIS	GOBP_POSITIVE_REGULATION_OF_GRANULOCYTE_CHEMOTAXIS		32	0.418658	1.07451	0.319392	0.459253	1	4545	tags=31%, list=16%, signal=37%
GOCC_SPINDLE_MICROTUBULE	GOCC_SPINDLE_MICROTUBULE		77	0.351604	1.07382	0.296842	0.460561	1	4788	tags=35%, list=17%, signal=42%
GOCC_MICROTUBULE	GOCC_MICROTUBULE		466	0.312276	1.07378	0.228745	0.460221	1	3855	tags=23%, list=14%, signal=27%
GOBP_POSITIVE_REGULATION_OF_CAMP_MEDIATED_SIGNALING	GOBP_POSITIVE_REGULATION_OF_CAMP_MEDIATED_SIGNALING		30	0.45261	1.07344	0.326389	0.460634	1	2646	tags=13%, list=9%, signal=15%
GOBP_RESPONSE_TO_CALCIUM_ION	GOBP_RESPONSE_TO_CALCIUM_ION		148	0.344014	1.0733	0.278899	0.460559	1	3265	tags=23%, list=12%, signal=26%
GOBP_NEGATIVE_REGULATION_OF_SMOOTH_MUSCLE_CELL_DIFFERENTIATION	GOBP_NEGATIVE_REGULATION_OF_SMOOTH_MUSCLE_CELL_DIFFERENTIATION		16	0.44036	1.07321	0.332673	0.460346	1	3396	tags=44%, list=12%, signal=50%
GOBP_OUTFLOW_TRACT_SEPTUM_MORPHOGENESIS	GOBP_OUTFLOW_TRACT_SEPTUM_MORPHOGENESIS		28	0.401353	1.07311	0.307692	0.460192	1	3773	tags=32%, list=13%, signal=37%
GOMF_NAD_P_H_DEHYDROGENASE_QUINONE_ACTIVITY	GOMF_NAD_P_H_DEHYDROGENASE_QUINONE_ACTIVITY		22	0.427565	1.07279	0.349112	0.460539	1	1115	tags=23%, list=4%, signal=24%
GOCC_SPINDLE_MIDZONE	GOCC_SPINDLE_MIDZONE		39	0.376169	1.07273	0.318359	0.460271	1	6116	tags=54%, list=22%, signal=69%
GOBP_NEGATIVE_REGULATION_OF_FATTY_ACID_BIOSYNTHETIC_PROCESS	GOBP_NEGATIVE_REGULATION_OF_FATTY_ACID_BIOSYNTHETIC_PROCESS		19	0.435051	1.07216	0.344064	0.461289	1	3455	tags=21%, list=12%, signal=24%
GOBP_GLUCOSE_IMPORT	GOBP_GLUCOSE_IMPORT		87	0.347647	1.07212	0.298851	0.460978	1	2516	tags=17%, list=9%, signal=19%
GOBP_NEURAL_TUBE_FORMATION	GOBP_NEURAL_TUBE_FORMATION		132	0.326112	1.07186	0.275304	0.461192	1	2869	tags=18%, list=10%, signal=20%
GOBP_DEVELOPMENTAL_MATURATION	GOBP_DEVELOPMENTAL_MATURATION		385	0.315793	1.07175	0.263773	0.461056	1	3105	tags=20%, list=11%, signal=22%
GOMF_MIRNA_BINDING	GOMF_MIRNA_BINDING		36	0.382535	1.07128	0.331301	0.461758	1	3391	tags=25%, list=12%, signal=28%
GOBP_MEMORY	GOBP_MEMORY		164	0.343633	1.0712	0.286689	0.461543	1	3336	tags=22%, list=12%, signal=25%
GOBP_PALLIUM_DEVELOPMENT	GOBP_PALLIUM_DEVELOPMENT		181	0.32806	1.07085	0.280303	0.462004	1	2624	tags=19%, list=9%, signal=21%
GOBP_NEUROTRANSMITTER_GATED_ION_CHANNEL_CLUSTERING	GOBP_NEUROTRANSMITTER_GATED_ION_CHANNEL_CLUSTERING		22	0.433178	1.07051	0.328244	0.462396	1	2351	tags=23%, list=8%, signal=25%
GOBP_NEGATIVE_REGULATION_OF_ENDOTHELIAL_CELL_MIGRATION	GOBP_NEGATIVE_REGULATION_OF_ENDOTHELIAL_CELL_MIGRATION		56	0.373805	1.07045	0.301676	0.46215	1	581	tags=11%, list=2%, signal=11%
GOBP_NEGATIVE_REGULATION_OF_CYCLIN_DEPENDENT_PROTEIN_KINASE_ACTIVITY	GOBP_NEGATIVE_REGULATION_OF_CYCLIN_DEPENDENT_PROTEIN_KINASE_ACTIVITY		27	0.403241	1.07034	0.325301	0.462037	1	1352	tags=26%, list=5%, signal=27%
GOBP_NEGATIVE_REGULATION_OF_INTERLEUKIN_6_PRODUCTION	GOBP_NEGATIVE_REGULATION_OF_INTERLEUKIN_6_PRODUCTION		54	0.38044	1.06998	0.31215	0.462496	1	923	tags=11%, list=3%, signal=11%
GOBP_RESPONSE_TO_DEXAMETHASONE	GOBP_RESPONSE_TO_DEXAMETHASONE		29	0.415242	1.06985	0.337058	0.462393	1	538	tags=10%, list=2%, signal=11%
GOBP_ATTACHMENT_OF_MITOTIC_SPINDLE_MICROTUBULES_TO_KINETOCHORE	GOBP_ATTACHMENT_OF_MITOTIC_SPINDLE_MICROTUBULES_TO_KINETOCHORE		21	0.427096	1.06982	0.34898	0.462046	1	4729	tags=48%, list=17%, signal=57%
GOMF_PROTEIN_KINASE_A_BINDING	GOMF_PROTEIN_KINASE_A_BINDING		56	0.363243	1.0698	0.303538	0.461663	1	2185	tags=20%, list=8%, signal=21%
GOBP_OLIGODENDROCYTE_DIFFERENTIATION	GOBP_OLIGODENDROCYTE_DIFFERENTIATION		120	0.337041	1.06967	0.287744	0.461583	1	2936	tags=27%, list=10%, signal=30%
GOBP_SULFATION	GOBP_SULFATION		31	0.468077	1.06928	0.337591	0.462072	1	1657	tags=10%, list=6%, signal=10%
GOBP_REGULATION_OF_INTRACELLULAR_ESTROGEN_RECEPTOR_SIGNALING_PATHWAY	GOBP_REGULATION_OF_INTRACELLULAR_ESTROGEN_RECEPTOR_SIGNALING_PATHWAY		37	0.387337	1.06891	0.325444	0.462553	1	5042	tags=41%, list=18%, signal=49%
GOBP_NEGATIVE_REGULATION_OF_TOLL_LIKE_RECEPTOR_SIGNALING_PATHWAY	GOBP_NEGATIVE_REGULATION_OF_TOLL_LIKE_RECEPTOR_SIGNALING_PATHWAY		20	0.426055	1.06849	0.327553	0.463117	1	4359	tags=30%, list=15%, signal=35%
GOMF_UDP_GLYCOSYLTRANSFERASE_ACTIVITY	GOMF_UDP_GLYCOSYLTRANSFERASE_ACTIVITY		150	0.338233	1.06802	0.285199	0.463847	1	2159	tags=15%, list=8%, signal=17%
GOMF_BILE_ACID_TRANSMEMBRANE_TRANSPORTER_ACTIVITY	GOMF_BILE_ACID_TRANSMEMBRANE_TRANSPORTER_ACTIVITY		24	0.507024	1.06766	0.364366	0.464255	1	4008	tags=25%, list=14%, signal=29%
GOBP_PROTEIN_TARGETING_TO_PEROXISOME	GOBP_PROTEIN_TARGETING_TO_PEROXISOME		20	0.411715	1.06726	0.332685	0.464767	1	4874	tags=35%, list=17%, signal=42%
GOBP_PYRIMIDINE_CONTAINING_COMPOUND_METABOLIC_PROCESS	GOBP_PYRIMIDINE_CONTAINING_COMPOUND_METABOLIC_PROCESS		64	0.354261	1.06726	0.309751	0.464374	1	2606	tags=28%, list=9%, signal=31%
GOBP_NEGATIVE_REGULATION_OF_ORGANIC_ACID_TRANSPORT	GOBP_NEGATIVE_REGULATION_OF_ORGANIC_ACID_TRANSPORT		30	0.412475	1.06707	0.329289	0.464424	1	730	tags=10%, list=3%, signal=10%
GOCC_TRANSCRIPTION_FACTOR_TFTC_COMPLEX	GOCC_TRANSCRIPTION_FACTOR_TFTC_COMPLEX		18	0.433438	1.06661	0.339147	0.465166	1	1820	tags=17%, list=6%, signal=18%
GOMF_ACTIVE_TRANSMEMBRANE_TRANSPORTER_ACTIVITY	GOMF_ACTIVE_TRANSMEMBRANE_TRANSPORTER_ACTIVITY		434	0.319714	1.06659	0.252855	0.464801	1	4149	tags=26%, list=15%, signal=30%
GOBP_CELL_MATURATION	GOBP_CELL_MATURATION		231	0.325874	1.06635	0.253185	0.464962	1	4297	tags=24%, list=15%, signal=28%
GOBP_NEGATIVE_REGULATION_OF_DNA_RECOMBINATION	GOBP_NEGATIVE_REGULATION_OF_DNA_RECOMBINATION		51	0.356641	1.066	0.326376	0.465426	1	5190	tags=39%, list=18%, signal=48%
GOBP_VASCULAR_ENDOTHELIAL_GROWTH_FACTOR_PRODUCTION	GOBP_VASCULAR_ENDOTHELIAL_GROWTH_FACTOR_PRODUCTION		39	0.38894	1.06549	0.334532	0.466273	1	2959	tags=26%, list=11%, signal=29%
GOBP_NEGATIVE_REGULATION_OF_CILIUM_ASSEMBLY	GOBP_NEGATIVE_REGULATION_OF_CILIUM_ASSEMBLY		20	0.421523	1.06542	0.343629	0.466064	1	3223	tags=25%, list=11%, signal=28%
GOBP_NEGATIVE_REGULATION_OF_JUN_KINASE_ACTIVITY	GOBP_NEGATIVE_REGULATION_OF_JUN_KINASE_ACTIVITY		15	0.437511	1.06424	0.346457	0.468577	1	2396	tags=27%, list=9%, signal=29%
GOMF_DYNEIN_INTERMEDIATE_CHAIN_BINDING	GOMF_DYNEIN_INTERMEDIATE_CHAIN_BINDING		32	0.425246	1.06395	0.338798	0.468857	1	6302	tags=34%, list=22%, signal=44%
GOBP_OOGENESIS	GOBP_OOGENESIS		122	0.345112	1.06379	0.278912	0.468848	1	3669	tags=19%, list=13%, signal=22%
GOBP_PEROXISOMAL_TRANSPORT	GOBP_PEROXISOMAL_TRANSPORT		24	0.394853	1.06372	0.317739	0.468604	1	4874	tags=38%, list=17%, signal=45%
GOBP_POSITIVE_REGULATION_OF_SIGNALING_RECEPTOR_ACTIVITY	GOBP_POSITIVE_REGULATION_OF_SIGNALING_RECEPTOR_ACTIVITY		40	0.380667	1.06353	0.341912	0.468673	1	2420	tags=23%, list=9%, signal=25%
GOBP_PHOSPHOLIPID_METABOLIC_PROCESS	GOBP_PHOSPHOLIPID_METABOLIC_PROCESS		358	0.31399	1.06346	0.258252	0.468425	1	2089	tags=16%, list=7%, signal=18%
GOBP_NEGATIVE_REGULATION_OF_CELL_MATRIX_ADHESION	GOBP_NEGATIVE_REGULATION_OF_CELL_MATRIX_ADHESION		37	0.378043	1.06287	0.336449	0.469458	1	1884	tags=16%, list=7%, signal=17%
GOMF_ORGANIC_ACID_SODIUM_SYMPORTER_ACTIVITY	GOMF_ORGANIC_ACID_SODIUM_SYMPORTER_ACTIVITY		38	0.410782	1.06276	0.355769	0.469316	1	3502	tags=26%, list=12%, signal=30%
GOBP_ORGANIC_ACID_BIOSYNTHETIC_PROCESS	GOBP_ORGANIC_ACID_BIOSYNTHETIC_PROCESS		319	0.315267	1.0619	0.268336	0.471018	1	2854	tags=21%, list=10%, signal=23%
GOMF_PHOSPHOLIPASE_C_ACTIVITY	GOMF_PHOSPHOLIPASE_C_ACTIVITY		20	0.430963	1.06188	0.338583	0.470664	1	2091	tags=20%, list=7%, signal=22%
GOBP_REGULATION_OF_CILIUM_DEPENDENT_CELL_MOTILITY	GOBP_REGULATION_OF_CILIUM_DEPENDENT_CELL_MOTILITY		32	0.44529	1.06187	0.380234	0.470284	1	4245	tags=13%, list=15%, signal=15%
GOBP_REGULATION_OF_CILIUM_ASSEMBLY	GOBP_REGULATION_OF_CILIUM_ASSEMBLY		76	0.340082	1.0616	0.314711	0.47056	1	3223	tags=20%, list=11%, signal=22%
GOBP_NEGATIVE_REGULATION_OF_LIPID_CATABOLIC_PROCESS	GOBP_NEGATIVE_REGULATION_OF_LIPID_CATABOLIC_PROCESS		31	0.403547	1.0612	0.333333	0.471146	1	2408	tags=19%, list=9%, signal=21%
GOMF_NADH_DEHYDROGENASE_ACTIVITY	GOMF_NADH_DEHYDROGENASE_ACTIVITY		21	0.426035	1.06118	0.365112	0.470763	1	1115	tags=24%, list=4%, signal=25%
GOBP_REGULATION_OF_TRANSLATIONAL_INITIATION	GOBP_REGULATION_OF_TRANSLATIONAL_INITIATION		66	0.350402	1.0607	0.322	0.471522	1	3035	tags=26%, list=11%, signal=29%
GOBP_REGULATION_OF_ORGANIC_ACID_TRANSPORT	GOBP_REGULATION_OF_ORGANIC_ACID_TRANSPORT		101	0.355936	1.06049	0.302326	0.471686	1	1549	tags=14%, list=6%, signal=15%
GOMF_NEUROPEPTIDE_RECEPTOR_BINDING	GOMF_NEUROPEPTIDE_RECEPTOR_BINDING		37	0.42369	1.06046	0.35	0.471335	1	4470	tags=24%, list=16%, signal=29%
GOCC_CILIARY_MEMBRANE	GOCC_CILIARY_MEMBRANE		60	0.353698	1.06029	0.309353	0.471353	1	1542	tags=8%, list=5%, signal=9%
GOBP_DNA_BIOSYNTHETIC_PROCESS	GOBP_DNA_BIOSYNTHETIC_PROCESS		183	0.323562	1.05965	0.302041	0.472459	1	5199	tags=34%, list=18%, signal=41%
GOBP_MIDBRAIN_DEVELOPMENT	GOBP_MIDBRAIN_DEVELOPMENT		49	0.380532	1.05947	0.36036	0.472494	1	2405	tags=22%, list=9%, signal=25%
GOBP_PROTON_TRANSPORTING_TWO_SECTOR_ATPASE_COMPLEX_ASSEMBLY	GOBP_PROTON_TRANSPORTING_TWO_SECTOR_ATPASE_COMPLEX_ASSEMBLY		16	0.439395	1.05914	0.353175	0.472951	1	2742	tags=31%, list=10%, signal=35%
GOBP_INTERLEUKIN_12_PRODUCTION	GOBP_INTERLEUKIN_12_PRODUCTION		65	0.365714	1.05868	0.338053	0.473706	1	2293	tags=12%, list=8%, signal=13%
GOMF_SPHINGOLIPID_TRANSPORTER_ACTIVITY	GOMF_SPHINGOLIPID_TRANSPORTER_ACTIVITY		15	0.453509	1.05842	0.385689	0.473973	1	3741	tags=33%, list=13%, signal=38%
GOBP_AMINO_ACID_TRANSMEMBRANE_TRANSPORT	GOBP_AMINO_ACID_TRANSMEMBRANE_TRANSPORT		99	0.345981	1.05839	0.305026	0.473629	1	2100	tags=17%, list=7%, signal=18%
GOBP_TAIL_ANCHORED_MEMBRANE_PROTEIN_INSERTION_INTO_ER_MEMBRANE	GOBP_TAIL_ANCHORED_MEMBRANE_PROTEIN_INSERTION_INTO_ER_MEMBRANE		17	0.440265	1.05768	0.361277	0.474996	1	3486	tags=35%, list=12%, signal=40%
GOBP_POSITIVE_REGULATION_OF_LEUKOCYTE_CHEMOTAXIS	GOBP_POSITIVE_REGULATION_OF_LEUKOCYTE_CHEMOTAXIS		106	0.353892	1.05757	0.316726	0.474859	1	2941	tags=22%, list=10%, signal=24%
GOCC_RNA_POLYMERASE_COMPLEX	GOCC_RNA_POLYMERASE_COMPLEX		99	0.335163	1.05721	0.323045	0.475393	1	4950	tags=28%, list=18%, signal=34%
GOBP_REGULATION_OF_NUCLEOTIDE_EXCISION_REPAIR	GOBP_REGULATION_OF_NUCLEOTIDE_EXCISION_REPAIR		29	0.398689	1.05719	0.353293	0.475023	1	3186	tags=24%, list=11%, signal=27%
GOBP_REGULATION_OF_MESENCHYMAL_CELL_PROLIFERATION	GOBP_REGULATION_OF_MESENCHYMAL_CELL_PROLIFERATION		42	0.381837	1.05699	0.35272	0.475111	1	3196	tags=40%, list=11%, signal=46%
GOBP_TRANSLATIONAL_ELONGATION	GOBP_TRANSLATIONAL_ELONGATION		67	0.354694	1.05655	0.323974	0.475806	1	3224	tags=27%, list=11%, signal=30%
GOBP_MICROVILLUS_ASSEMBLY	GOBP_MICROVILLUS_ASSEMBLY		21	0.408835	1.05613	0.368324	0.476417	1	1176	tags=24%, list=4%, signal=25%
GOBP_POSITIVE_REGULATION_OF_CELL_CYCLE_CHECKPOINT	GOBP_POSITIVE_REGULATION_OF_CELL_CYCLE_CHECKPOINT		15	0.443061	1.05586	0.385069	0.476702	1	3745	tags=40%, list=13%, signal=46%
GOMF_PHOSPHORUS_OXYGEN_LYASE_ACTIVITY	GOMF_PHOSPHORUS_OXYGEN_LYASE_ACTIVITY		25	0.416163	1.05571	0.360877	0.476649	1	4737	tags=36%, list=17%, signal=43%
GOBP_NEGATIVE_REGULATION_OF_BLOOD_VESSEL_ENDOTHELIAL_CELL_MIGRATION	GOBP_NEGATIVE_REGULATION_OF_BLOOD_VESSEL_ENDOTHELIAL_CELL_MIGRATION		36	0.39085	1.05558	0.359375	0.476551	1	581	tags=11%, list=2%, signal=11%
GOBP_METANEPHRIC_NEPHRON_EPITHELIUM_DEVELOPMENT	GOBP_METANEPHRIC_NEPHRON_EPITHELIUM_DEVELOPMENT		20	0.43683	1.05558	0.357422	0.476155	1	669	tags=20%, list=2%, signal=20%
GOBP_AXIS_SPECIFICATION	GOBP_AXIS_SPECIFICATION		102	0.344134	1.05438	0.32216	0.478697	1	3521	tags=25%, list=13%, signal=28%
GOBP_DEOXYRIBONUCLEOTIDE_METABOLIC_PROCESS	GOBP_DEOXYRIBONUCLEOTIDE_METABOLIC_PROCESS		46	0.362744	1.05416	0.320248	0.478801	1	4761	tags=41%, list=17%, signal=50%
GOCC_NUCLEOSOME	GOCC_NUCLEOSOME		118	0.347576	1.05337	0.311644	0.480323	1	5905	tags=32%, list=21%, signal=41%
GOMF_TRIGLYCERIDE_LIPASE_ACTIVITY	GOMF_TRIGLYCERIDE_LIPASE_ACTIVITY		20	0.443411	1.05336	0.392226	0.47995	1	3541	tags=20%, list=13%, signal=23%
GOBP_POSITIVE_REGULATION_OF_AMINO_ACID_TRANSPORT	GOBP_POSITIVE_REGULATION_OF_AMINO_ACID_TRANSPORT		33	0.412248	1.05296	0.339858	0.480578	1	1323	tags=15%, list=5%, signal=16%
GOBP_L_ALPHA_AMINO_ACID_TRANSMEMBRANE_TRANSPORT	GOBP_L_ALPHA_AMINO_ACID_TRANSMEMBRANE_TRANSPORT		69	0.355392	1.0523	0.316081	0.481881	1	825	tags=13%, list=3%, signal=13%
GOBP_ECTODERM_DEVELOPMENT	GOBP_ECTODERM_DEVELOPMENT		18	0.452786	1.05081	0.383588	0.485213	1	5116	tags=33%, list=18%, signal=41%
GOBP_POSITIVE_REGULATION_OF_TORC1_SIGNALING	GOBP_POSITIVE_REGULATION_OF_TORC1_SIGNALING		52	0.36186	1.0508	0.335863	0.484817	1	3075	tags=25%, list=11%, signal=28%
GOBP_NEGATIVE_REGULATION_OF_INNATE_IMMUNE_RESPONSE	GOBP_NEGATIVE_REGULATION_OF_INNATE_IMMUNE_RESPONSE		125	0.336638	1.04995	0.340149	0.486456	1	3648	tags=14%, list=13%, signal=16%
GOBP_FEAR_RESPONSE	GOBP_FEAR_RESPONSE		63	0.379321	1.04935	0.338898	0.487545	1	1775	tags=16%, list=6%, signal=17%
GOBP_MESENCHYMAL_TO_EPITHELIAL_TRANSITION	GOBP_MESENCHYMAL_TO_EPITHELIAL_TRANSITION		18	0.446659	1.04881	0.366248	0.488476	1	1815	tags=17%, list=6%, signal=18%
GOMF_OXIDOREDUCTASE_ACTIVITY_ACTING_ON_THE_CH_NH_GROUP_OF_DONORS	GOMF_OXIDOREDUCTASE_ACTIVITY_ACTING_ON_THE_CH_NH_GROUP_OF_DONORS		29	0.400837	1.04774	0.370909	0.490752	1	3184	tags=31%, list=11%, signal=35%
GOBP_PROTEIN_KINASE_C_SIGNALING	GOBP_PROTEIN_KINASE_C_SIGNALING		39	0.371514	1.04716	0.345528	0.49177	1	147	tags=5%, list=1%, signal=5%
GOBP_WOUND_HEALING_SPREADING_OF_EPIDERMAL_CELLS	GOBP_WOUND_HEALING_SPREADING_OF_EPIDERMAL_CELLS		20	0.427463	1.04691	0.356713	0.491972	1	1884	tags=25%, list=7%, signal=27%
GOBP_FACULTATIVE_HETEROCHROMATIN_FORMATION	GOBP_FACULTATIVE_HETEROCHROMATIN_FORMATION		48	0.358098	1.04638	0.336066	0.492883	1	7391	tags=50%, list=26%, signal=68%
GOMF_LAMIN_BINDING	GOMF_LAMIN_BINDING		17	0.43653	1.04622	0.388889	0.492867	1	3908	tags=41%, list=14%, signal=48%
GOBP_REGULATION_OF_MITOPHAGY	GOBP_REGULATION_OF_MITOPHAGY		19	0.413729	1.04605	0.365019	0.492886	1	1285	tags=11%, list=5%, signal=11%
GOBP_INTESTINAL_EPITHELIAL_CELL_DEVELOPMENT	GOBP_INTESTINAL_EPITHELIAL_CELL_DEVELOPMENT		18	0.42968	1.04599	0.362235	0.492642	1	966	tags=11%, list=3%, signal=11%
GOBP_ASTROCYTE_ACTIVATION	GOBP_ASTROCYTE_ACTIVATION		21	0.433151	1.04594	0.372745	0.492334	1	1603	tags=19%, list=6%, signal=20%
GOBP_NEGATIVE_REGULATION_OF_PROTEIN_DEPHOSPHORYLATION	GOBP_NEGATIVE_REGULATION_OF_PROTEIN_DEPHOSPHORYLATION		32	0.37866	1.04575	0.369168	0.492419	1	2945	tags=22%, list=10%, signal=24%
GOBP_RIBOSE_PHOSPHATE_METABOLIC_PROCESS	GOBP_RIBOSE_PHOSPHATE_METABOLIC_PROCESS		371	0.31402	1.04539	0.322581	0.492951	1	3504	tags=24%, list=12%, signal=27%
GOBP_RNA_EXPORT_FROM_NUCLEUS	GOBP_RNA_EXPORT_FROM_NUCLEUS		89	0.341797	1.04532	0.338809	0.492694	1	5055	tags=29%, list=18%, signal=35%
GOBP_PROTEIN_COMPLEX_OLIGOMERIZATION	GOBP_PROTEIN_COMPLEX_OLIGOMERIZATION		260	0.3135	1.04509	0.323636	0.492825	1	3091	tags=19%, list=11%, signal=21%
GOBP_METANEPHROS_MORPHOGENESIS	GOBP_METANEPHROS_MORPHOGENESIS		27	0.42009	1.0449	0.376838	0.492898	1	1347	tags=22%, list=5%, signal=23%
GOBP_AXON_ENSHEATHMENT_IN_CENTRAL_NERVOUS_SYSTEM	GOBP_AXON_ENSHEATHMENT_IN_CENTRAL_NERVOUS_SYSTEM		30	0.38715	1.0448	0.383305	0.492757	1	3771	tags=40%, list=13%, signal=46%
GOCC_U2_SNRNP	GOCC_U2_SNRNP		21	0.430024	1.04475	0.391919	0.492453	1	3768	tags=38%, list=13%, signal=44%
GOBP_POSITIVE_REGULATION_OF_AMINE_TRANSPORT	GOBP_POSITIVE_REGULATION_OF_AMINE_TRANSPORT		56	0.383086	1.04442	0.345389	0.49288	1	1323	tags=14%, list=5%, signal=15%
GOBP_POSITIVE_REGULATION_OF_DNA_BIOSYNTHETIC_PROCESS	GOBP_POSITIVE_REGULATION_OF_DNA_BIOSYNTHETIC_PROCESS		75	0.341914	1.0444	0.359281	0.492507	1	5199	tags=37%, list=18%, signal=46%
GOBP_PYRIMIDINE_NUCLEOTIDE_BIOSYNTHETIC_PROCESS	GOBP_PYRIMIDINE_NUCLEOTIDE_BIOSYNTHETIC_PROCESS		25	0.391938	1.04421	0.378218	0.492567	1	1642	tags=28%, list=6%, signal=30%
GOBP_EMBRYONIC_HEMOPOIESIS	GOBP_EMBRYONIC_HEMOPOIESIS		32	0.385289	1.04411	0.385892	0.492419	1	2249	tags=16%, list=8%, signal=17%
GOBP_CELLULAR_RESPONSE_TO_LIPOPROTEIN_PARTICLE_STIMULUS	GOBP_CELLULAR_RESPONSE_TO_LIPOPROTEIN_PARTICLE_STIMULUS		40	0.40277	1.04399	0.364892	0.492318	1	948	tags=10%, list=3%, signal=10%
GOBP_PROTEIN_AUTOUBIQUITINATION	GOBP_PROTEIN_AUTOUBIQUITINATION		77	0.340883	1.04256	0.362173	0.49557	1	4741	tags=27%, list=17%, signal=33%
GOCC_RECYCLING_ENDOSOME_MEMBRANE	GOCC_RECYCLING_ENDOSOME_MEMBRANE		62	0.348571	1.04217	0.363139	0.496127	1	2137	tags=21%, list=8%, signal=23%
GOCC_EXON_EXON_JUNCTION_COMPLEX	GOCC_EXON_EXON_JUNCTION_COMPLEX		26	0.403016	1.04213	0.370221	0.495827	1	6707	tags=50%, list=24%, signal=66%
GOBP_GLYCEROL_METABOLIC_PROCESS	GOBP_GLYCEROL_METABOLIC_PROCESS		21	0.427569	1.0421	0.371795	0.495488	1	4219	tags=52%, list=15%, signal=62%
GOBP_POSTSYNAPTIC_NEUROTRANSMITTER_RECEPTOR_INTERNALIZATION	GOBP_POSTSYNAPTIC_NEUROTRANSMITTER_RECEPTOR_INTERNALIZATION		38	0.373505	1.04207	0.375723	0.495173	1	2715	tags=16%, list=10%, signal=17%
GOBP_LIVER_MORPHOGENESIS	GOBP_LIVER_MORPHOGENESIS		36	0.382912	1.04201	0.383895	0.494917	1	1022	tags=22%, list=4%, signal=23%
GOBP_POSITIVE_REGULATION_OF_MACROPHAGE_MIGRATION	GOBP_POSITIVE_REGULATION_OF_MACROPHAGE_MIGRATION		31	0.397656	1.0415	0.366972	0.495746	1	1081	tags=13%, list=4%, signal=13%
GOBP_DNA_CONFORMATION_CHANGE	GOBP_DNA_CONFORMATION_CHANGE		61	0.337973	1.04137	0.350101	0.495667	1	4633	tags=38%, list=16%, signal=45%
GOBP_INORGANIC_ION_IMPORT_ACROSS_PLASMA_MEMBRANE	GOBP_INORGANIC_ION_IMPORT_ACROSS_PLASMA_MEMBRANE		125	0.344617	1.04114	0.339089	0.495862	1	4200	tags=26%, list=15%, signal=30%
GOBP_ALCOHOL_BIOSYNTHETIC_PROCESS	GOBP_ALCOHOL_BIOSYNTHETIC_PROCESS		144	0.330085	1.04109	0.35	0.495571	1	4009	tags=24%, list=14%, signal=27%
GOBP_NEGATIVE_REGULATION_OF_STEM_CELL_POPULATION_MAINTENANCE	GOBP_NEGATIVE_REGULATION_OF_STEM_CELL_POPULATION_MAINTENANCE		25	0.403808	1.04059	0.364185	0.496385	1	2373	tags=20%, list=8%, signal=22%
GOMF_GLUCOSYLTRANSFERASE_ACTIVITY	GOMF_GLUCOSYLTRANSFERASE_ACTIVITY		18	0.419269	1.04011	0.371486	0.497207	1	5397	tags=44%, list=19%, signal=55%
GOBP_POSTREPLICATION_REPAIR	GOBP_POSTREPLICATION_REPAIR		28	0.384079	1.03858	0.38417	0.500626	1	5173	tags=39%, list=18%, signal=48%
GOBP_PROTON_TRANSMEMBRANE_TRANSPORT	GOBP_PROTON_TRANSMEMBRANE_TRANSPORT		117	0.34165	1.03836	0.359073	0.500768	1	3271	tags=25%, list=12%, signal=28%
GOMF_MOLECULAR_CARRIER_ACTIVITY	GOMF_MOLECULAR_CARRIER_ACTIVITY		94	0.332136	1.03813	0.37232	0.500939	1	4460	tags=27%, list=16%, signal=31%
GOCC_MITOCHONDRIAL_LARGE_RIBOSOMAL_SUBUNIT	GOCC_MITOCHONDRIAL_LARGE_RIBOSOMAL_SUBUNIT		56	0.360186	1.03806	0.370968	0.500699	1	5207	tags=32%, list=18%, signal=39%
GOCC_NUCLEAR_CYCLIN_DEPENDENT_PROTEIN_KINASE_HOLOENZYME_COMPLEX	GOCC_NUCLEAR_CYCLIN_DEPENDENT_PROTEIN_KINASE_HOLOENZYME_COMPLEX		17	0.426212	1.03805	0.401623	0.500317	1	4766	tags=41%, list=17%, signal=50%
GOBP_REGULATION_OF_MITOCHONDRIAL_TRANSLATION	GOBP_REGULATION_OF_MITOCHONDRIAL_TRANSLATION		26	0.383845	1.03803	0.369261	0.499976	1	3554	tags=27%, list=13%, signal=31%
GOBP_MODULATION_BY_HOST_OF_VIRAL_PROCESS	GOBP_MODULATION_BY_HOST_OF_VIRAL_PROCESS		46	0.360124	1.03787	0.374494	0.499972	1	2471	tags=22%, list=9%, signal=24%
GOBP_SOMITE_DEVELOPMENT	GOBP_SOMITE_DEVELOPMENT		95	0.330703	1.03779	0.360294	0.499763	1	1664	tags=13%, list=6%, signal=13%
GOBP_POSITIVE_REGULATION_OF_EXTRACELLULAR_MATRIX_ORGANIZATION	GOBP_POSITIVE_REGULATION_OF_EXTRACELLULAR_MATRIX_ORGANIZATION		31	0.384201	1.03773	0.390196	0.499487	1	949	tags=23%, list=3%, signal=23%
GOBP_POSITIVE_REGULATION_OF_CANONICAL_WNT_SIGNALING_PATHWAY	GOBP_POSITIVE_REGULATION_OF_CANONICAL_WNT_SIGNALING_PATHWAY		109	0.329767	1.03773	0.34898	0.499086	1	2395	tags=18%, list=9%, signal=20%
GOBP_TRANSCRIPTION_INITIATION_AT_RNA_POLYMERASE_II_PROMOTER	GOBP_TRANSCRIPTION_INITIATION_AT_RNA_POLYMERASE_II_PROMOTER		98	0.330706	1.03745	0.369168	0.499336	1	4768	tags=28%, list=17%, signal=33%
GOBP_ENDOPLASMIC_RETICULUM_CALCIUM_ION_HOMEOSTASIS	GOBP_ENDOPLASMIC_RETICULUM_CALCIUM_ION_HOMEOSTASIS		29	0.397742	1.0373	0.367188	0.499314	1	1986	tags=24%, list=7%, signal=26%
GOCC_NUCLEAR_EXOSOME_RNASE_COMPLEX	GOCC_NUCLEAR_EXOSOME_RNASE_COMPLEX		15	0.436242	1.03704	0.386275	0.499549	1	3837	tags=33%, list=14%, signal=39%
GOBP_ATRIAL_CARDIAC_MUSCLE_TISSUE_DEVELOPMENT	GOBP_ATRIAL_CARDIAC_MUSCLE_TISSUE_DEVELOPMENT		21	0.440708	1.03697	0.39254	0.499322	1	402	tags=10%, list=1%, signal=10%
GOBP_PROTEIN_PEPTIDYL_PROLYL_ISOMERIZATION	GOBP_PROTEIN_PEPTIDYL_PROLYL_ISOMERIZATION		26	0.391574	1.03622	0.387795	0.500718	1	3685	tags=23%, list=13%, signal=27%
GOBP_NEGATIVE_REGULATION_OF_INTRACELLULAR_ESTROGEN_RECEPTOR_SIGNALING_PATHWAY	GOBP_NEGATIVE_REGULATION_OF_INTRACELLULAR_ESTROGEN_RECEPTOR_SIGNALING_PATHWAY		15	0.435454	1.03599	0.394444	0.500916	1	3893	tags=47%, list=14%, signal=54%
GOBP_SYNAPTONEMAL_COMPLEX_ORGANIZATION	GOBP_SYNAPTONEMAL_COMPLEX_ORGANIZATION		29	0.4259	1.03566	0.385714	0.501329	1	3876	tags=21%, list=14%, signal=24%
GOBP_NEGATIVE_REGULATION_OF_PROTEIN_LOCALIZATION_TO_CELL_PERIPHERY	GOBP_NEGATIVE_REGULATION_OF_PROTEIN_LOCALIZATION_TO_CELL_PERIPHERY		31	0.391537	1.03559	0.395753	0.501121	1	3589	tags=32%, list=13%, signal=37%
GOBP_CENTROSOME_DUPLICATION	GOBP_CENTROSOME_DUPLICATION		76	0.330593	1.03445	0.341847	0.503575	1	4657	tags=30%, list=17%, signal=36%
GOBP_SNO_S_RNA_METABOLIC_PROCESS	GOBP_SNO_S_RNA_METABOLIC_PROCESS		20	0.417173	1.034	0.393638	0.504324	1	6200	tags=35%, list=22%, signal=45%
GOMF_MICROTUBULE_BINDING	GOMF_MICROTUBULE_BINDING		268	0.301713	1.03391	0.362595	0.504149	1	5087	tags=31%, list=18%, signal=37%
GOBP_POSITIVE_REGULATION_OF_TUMOR_NECROSIS_FACTOR_SUPERFAMILY_CYTOKINE_PRODUCTION	GOBP_POSITIVE_REGULATION_OF_TUMOR_NECROSIS_FACTOR_SUPERFAMILY_CYTOKINE_PRODUCTION		138	0.339861	1.03365	0.367459	0.50439	1	2373	tags=14%, list=8%, signal=16%
GOMF_CYTOSKELETAL_MOTOR_ACTIVITY	GOMF_CYTOSKELETAL_MOTOR_ACTIVITY		111	0.333515	1.03319	0.37613	0.505111	1	5233	tags=28%, list=19%, signal=34%
GOBP_ALCOHOL_CATABOLIC_PROCESS	GOBP_ALCOHOL_CATABOLIC_PROCESS		37	0.401958	1.03306	0.404339	0.505034	1	3830	tags=22%, list=14%, signal=25%
GOBP_ADHESION_OF_SYMBIONT_TO_HOST	GOBP_ADHESION_OF_SYMBIONT_TO_HOST		16	0.459361	1.0328	0.405769	0.505283	1	1974	tags=19%, list=7%, signal=20%
GOBP_NEGATIVE_REGULATION_OF_AMYLOID_PRECURSOR_PROTEIN_CATABOLIC_PROCESS	GOBP_NEGATIVE_REGULATION_OF_AMYLOID_PRECURSOR_PROTEIN_CATABOLIC_PROCESS		22	0.405124	1.0317	0.420408	0.507617	1	2491	tags=36%, list=9%, signal=40%
GOBP_PROTEIN_INSERTION_INTO_MEMBRANE	GOBP_PROTEIN_INSERTION_INTO_MEMBRANE		63	0.353624	1.03154	0.38	0.507627	1	3799	tags=27%, list=13%, signal=31%
GOBP_POSITIVE_REGULATION_OF_INFLAMMATORY_RESPONSE_TO_ANTIGENIC_STIMULUS	GOBP_POSITIVE_REGULATION_OF_INFLAMMATORY_RESPONSE_TO_ANTIGENIC_STIMULUS		40	0.394784	1.03134	0.405018	0.507729	1	4939	tags=25%, list=18%, signal=30%
GOBP_THIOESTER_METABOLIC_PROCESS	GOBP_THIOESTER_METABOLIC_PROCESS		88	0.339942	1.03087	0.373849	0.508547	1	6640	tags=43%, list=24%, signal=56%
GOBP_MORPHOGENESIS_OF_AN_EPITHELIAL_BUD	GOBP_MORPHOGENESIS_OF_AN_EPITHELIAL_BUD		18	0.428035	1.03015	0.378026	0.509932	1	332	tags=17%, list=1%, signal=17%
GOBP_NEGATIVE_REGULATION_OF_DEPHOSPHORYLATION	GOBP_NEGATIVE_REGULATION_OF_DEPHOSPHORYLATION		48	0.347581	1.02905	0.37475	0.512297	1	2304	tags=19%, list=8%, signal=20%
GOBP_POSITIVE_REGULATION_OF_AMIDE_METABOLIC_PROCESS	GOBP_POSITIVE_REGULATION_OF_AMIDE_METABOLIC_PROCESS		169	0.316278	1.02878	0.36	0.51259	1	3245	tags=18%, list=12%, signal=21%
GOBP_PYRUVATE_METABOLIC_PROCESS	GOBP_PYRUVATE_METABOLIC_PROCESS		137	0.329685	1.02857	0.382294	0.512716	1	1352	tags=13%, list=5%, signal=14%
GOBP_L_AMINO_ACID_TRANSPORT	GOBP_L_AMINO_ACID_TRANSPORT		87	0.336996	1.0281	0.373406	0.51351	1	2100	tags=16%, list=7%, signal=17%
GOBP_POSITIVE_REGULATION_OF_TOR_SIGNALING	GOBP_POSITIVE_REGULATION_OF_TOR_SIGNALING		69	0.344821	1.02809	0.388145	0.513148	1	3075	tags=23%, list=11%, signal=26%
GOCC_GOLGI_APPARATUS_SUBCOMPARTMENT	GOCC_GOLGI_APPARATUS_SUBCOMPARTMENT		322	0.308795	1.02804	0.369115	0.512866	1	2569	tags=19%, list=9%, signal=21%
GOMF_N_ACYLTRANSFERASE_ACTIVITY	GOMF_N_ACYLTRANSFERASE_ACTIVITY		99	0.329005	1.02789	0.381404	0.512838	1	5086	tags=29%, list=18%, signal=36%
GOBP_MULTICELLULAR_ORGANISMAL_LEVEL_WATER_HOMEOSTASIS	GOBP_MULTICELLULAR_ORGANISMAL_LEVEL_WATER_HOMEOSTASIS		27	0.429124	1.02785	0.390424	0.512542	1	1445	tags=19%, list=5%, signal=20%
GOMF_TBP_CLASS_PROTEIN_BINDING	GOMF_TBP_CLASS_PROTEIN_BINDING		29	0.387105	1.02754	0.387629	0.512908	1	3192	tags=31%, list=11%, signal=35%
GOBP_PYRIMIDINE_CONTAINING_COMPOUND_BIOSYNTHETIC_PROCESS	GOBP_PYRIMIDINE_CONTAINING_COMPOUND_BIOSYNTHETIC_PROCESS		33	0.372872	1.02748	0.394737	0.512627	1	1830	tags=27%, list=7%, signal=29%
GOBP_NEGATIVE_REGULATION_OF_GLUCONEOGENESIS	GOBP_NEGATIVE_REGULATION_OF_GLUCONEOGENESIS		20	0.418844	1.02728	0.384191	0.512743	1	2156	tags=20%, list=8%, signal=22%
GOBP_DIET_INDUCED_THERMOGENESIS	GOBP_DIET_INDUCED_THERMOGENESIS		16	0.446504	1.02629	0.421329	0.514807	1	4133	tags=44%, list=15%, signal=51%
GOBP_EXTRACELLULAR_MATRIX_CONSTITUENT_SECRETION	GOBP_EXTRACELLULAR_MATRIX_CONSTITUENT_SECRETION		16	0.437848	1.02515	0.399225	0.517284	1	953	tags=31%, list=3%, signal=32%
GOBP_MRNA_METHYLATION	GOBP_MRNA_METHYLATION		19	0.415958	1.02508	0.42278	0.517053	1	5609	tags=42%, list=20%, signal=53%
GOBP_MITOCHONDRIAL_TRANSMEMBRANE_TRANSPORT	GOBP_MITOCHONDRIAL_TRANSMEMBRANE_TRANSPORT		59	0.344198	1.0247	0.409766	0.517589	1	3664	tags=27%, list=13%, signal=31%
GOBP_REGULATION_OF_CENTROSOME_CYCLE	GOBP_REGULATION_OF_CENTROSOME_CYCLE		56	0.340695	1.02421	0.400394	0.518424	1	4799	tags=32%, list=17%, signal=39%
GOMF_MRNA_BINDING	GOMF_MRNA_BINDING		334	0.307817	1.02403	0.37251	0.518477	1	3933	tags=24%, list=14%, signal=28%
GOBP_TRANSCRIPTION_PREINITIATION_COMPLEX_ASSEMBLY	GOBP_TRANSCRIPTION_PREINITIATION_COMPLEX_ASSEMBLY		65	0.336916	1.02377	0.393443	0.518694	1	2924	tags=20%, list=10%, signal=22%
GOCC_NUCLEAR_CHROMOSOME	GOCC_NUCLEAR_CHROMOSOME		297	0.305672	1.0236	0.364562	0.518708	1	5181	tags=29%, list=18%, signal=35%
GOBP_CELLULAR_MODIFIED_AMINO_ACID_BIOSYNTHETIC_PROCESS	GOBP_CELLULAR_MODIFIED_AMINO_ACID_BIOSYNTHETIC_PROCESS		23	0.39164	1.02336	0.416822	0.518907	1	3487	tags=35%, list=12%, signal=40%
GOBP_PROTEIN_LIPID_COMPLEX_ORGANIZATION	GOBP_PROTEIN_LIPID_COMPLEX_ORGANIZATION		46	0.366841	1.02245	0.405959	0.520788	1	2133	tags=17%, list=8%, signal=19%
GOMF_S_ADENOSYLMETHIONINE_DEPENDENT_METHYLTRANSFERASE_ACTIVITY	GOMF_S_ADENOSYLMETHIONINE_DEPENDENT_METHYLTRANSFERASE_ACTIVITY		154	0.309621	1.02237	0.378486	0.520592	1	5205	tags=31%, list=18%, signal=38%
GOBP_CELLULAR_RESPONSE_TO_STEROL	GOBP_CELLULAR_RESPONSE_TO_STEROL		27	0.404902	1.02203	0.430909	0.521021	1	426	tags=11%, list=2%, signal=11%
GOBP_REGULATION_OF_MRNA_PROCESSING	GOBP_REGULATION_OF_MRNA_PROCESSING		140	0.327454	1.02171	0.387295	0.521439	1	5082	tags=31%, list=18%, signal=38%
GOMF_LIPOPROTEIN_PARTICLE_RECEPTOR_ACTIVITY	GOMF_LIPOPROTEIN_PARTICLE_RECEPTOR_ACTIVITY		17	0.421712	1.0217	0.390342	0.52107	1	3384	tags=41%, list=12%, signal=47%
GOMF_HEXOSYLTRANSFERASE_ACTIVITY	GOMF_HEXOSYLTRANSFERASE_ACTIVITY		193	0.313585	1.021	0.377737	0.522375	1	2274	tags=17%, list=8%, signal=18%
GOBP_SPERMATID_DIFFERENTIATION	GOBP_SPERMATID_DIFFERENTIATION		294	0.310334	1.0208	0.397929	0.522499	1	5275	tags=23%, list=19%, signal=28%
GOCC_GOLGI_CISTERNA_MEMBRANE	GOCC_GOLGI_CISTERNA_MEMBRANE		20	0.401291	1.02034	0.416834	0.523236	1	1332	tags=20%, list=5%, signal=21%
GOBP_REGULATION_OF_LIPOPROTEIN_LIPASE_ACTIVITY	GOBP_REGULATION_OF_LIPOPROTEIN_LIPASE_ACTIVITY		15	0.469465	1.02005	0.455769	0.523581	1	2111	tags=20%, list=7%, signal=22%
GOBP_PHOSPHOLIPASE_C_ACTIVATING_G_PROTEIN_COUPLED_RECEPTOR_SIGNALING_PATHWAY	GOBP_PHOSPHOLIPASE_C_ACTIVATING_G_PROTEIN_COUPLED_RECEPTOR_SIGNALING_PATHWAY		110	0.34416	1.01995	0.385103	0.523448	1	3464	tags=19%, list=12%, signal=22%
GOMF_CALCIUM_DEPENDENT_CYSTEINE_TYPE_ENDOPEPTIDASE_ACTIVITY	GOMF_CALCIUM_DEPENDENT_CYSTEINE_TYPE_ENDOPEPTIDASE_ACTIVITY		15	0.458059	1.01954	0.416031	0.524075	1	28	tags=7%, list=0%, signal=7%
GOBP_REGULATION_OF_MYELINATION	GOBP_REGULATION_OF_MYELINATION		59	0.34229	1.01936	0.401174	0.524133	1	3426	tags=29%, list=12%, signal=33%
GOCC_CELL_BODY_MEMBRANE	GOCC_CELL_BODY_MEMBRANE		41	0.407804	1.01926	0.428331	0.523976	1	4351	tags=32%, list=15%, signal=37%
GOBP_TRNA_5_END_PROCESSING	GOBP_TRNA_5_END_PROCESSING		15	0.422612	1.01919	0.406814	0.523729	1	5056	tags=53%, list=18%, signal=65%
GOBP_RETINA_MORPHOGENESIS_IN_CAMERA_TYPE_EYE	GOBP_RETINA_MORPHOGENESIS_IN_CAMERA_TYPE_EYE		79	0.337428	1.01892	0.388333	0.524002	1	4127	tags=20%, list=15%, signal=24%
GOBP_REGULATION_OF_INFLAMMATORY_RESPONSE_TO_ANTIGENIC_STIMULUS	GOBP_REGULATION_OF_INFLAMMATORY_RESPONSE_TO_ANTIGENIC_STIMULUS		60	0.369718	1.01845	0.412174	0.524783	1	4939	tags=25%, list=18%, signal=30%
GOBP_PROTEIN_POLYUBIQUITINATION	GOBP_PROTEIN_POLYUBIQUITINATION		252	0.305405	1.01806	0.386	0.525354	1	3588	tags=22%, list=13%, signal=25%
GOMF_DOPAMINE_RECEPTOR_BINDING	GOMF_DOPAMINE_RECEPTOR_BINDING		26	0.388871	1.01746	0.38755	0.526504	1	1017	tags=12%, list=4%, signal=12%
GOBP_NEGATIVE_REGULATION_OF_EPITHELIAL_CELL_APOPTOTIC_PROCESS	GOBP_NEGATIVE_REGULATION_OF_EPITHELIAL_CELL_APOPTOTIC_PROCESS		77	0.33799	1.01742	0.402214	0.526185	1	2257	tags=17%, list=8%, signal=18%
GOBP_UTERUS_DEVELOPMENT	GOBP_UTERUS_DEVELOPMENT		27	0.406307	1.01725	0.416357	0.526243	1	2516	tags=30%, list=9%, signal=33%
GOBP_MULTICELLULAR_ORGANISMAL_MOVEMENT	GOBP_MULTICELLULAR_ORGANISMAL_MOVEMENT		62	0.347469	1.01654	0.416216	0.527714	1	3877	tags=24%, list=14%, signal=28%
GOBP_LIPID_MODIFICATION	GOBP_LIPID_MODIFICATION		205	0.308013	1.01653	0.382692	0.527341	1	1837	tags=16%, list=7%, signal=17%
GOBP_NEGATIVE_REGULATION_OF_MYELOID_CELL_APOPTOTIC_PROCESS	GOBP_NEGATIVE_REGULATION_OF_MYELOID_CELL_APOPTOTIC_PROCESS		24	0.399899	1.01642	0.412668	0.527195	1	3566	tags=21%, list=13%, signal=24%
GOBP_REGULATION_OF_RESPONSE_TO_EXTRACELLULAR_STIMULUS	GOBP_REGULATION_OF_RESPONSE_TO_EXTRACELLULAR_STIMULUS		37	0.38022	1.01638	0.385057	0.526904	1	943	tags=14%, list=3%, signal=14%
GOBP_TERPENOID_METABOLIC_PROCESS	GOBP_TERPENOID_METABOLIC_PROCESS		79	0.349548	1.01607	0.407942	0.527263	1	2888	tags=20%, list=10%, signal=23%
GOBP_INTRACILIARY_RETROGRADE_TRANSPORT	GOBP_INTRACILIARY_RETROGRADE_TRANSPORT		16	0.425204	1.01527	0.423002	0.528857	1	4916	tags=31%, list=17%, signal=38%
GOBP_VESICLE_TARGETING	GOBP_VESICLE_TARGETING		60	0.338286	1.01456	0.38809	0.530282	1	3203	tags=20%, list=11%, signal=23%
GOBP_HINDBRAIN_DEVELOPMENT	GOBP_HINDBRAIN_DEVELOPMENT		177	0.312181	1.01323	0.404059	0.533249	1	3010	tags=21%, list=11%, signal=23%
GOBP_REGULATION_OF_STEROID_METABOLIC_PROCESS	GOBP_REGULATION_OF_STEROID_METABOLIC_PROCESS		123	0.330598	1.01311	0.40668	0.533141	1	3231	tags=20%, list=11%, signal=22%
GOCC_SPLICEOSOMAL_COMPLEX	GOCC_SPLICEOSOMAL_COMPLEX		220	0.319681	1.01283	0.386965	0.533456	1	4789	tags=27%, list=17%, signal=32%
GOBP_ACETYL_COA_BIOSYNTHETIC_PROCESS	GOBP_ACETYL_COA_BIOSYNTHETIC_PROCESS		20	0.396026	1.01229	0.434694	0.53441	1	4882	tags=50%, list=17%, signal=60%
GOBP_PIGMENTATION	GOBP_PIGMENTATION		117	0.31863	1.01218	0.421053	0.53426	1	2520	tags=15%, list=9%, signal=16%
GOMF_TUBULIN_BINDING	GOMF_TUBULIN_BINDING		385	0.29336	1.01175	0.407767	0.534926	1	2769	tags=20%, list=10%, signal=22%
GOBP_MICROTUBULE_ORGANIZING_CENTER_LOCALIZATION	GOBP_MICROTUBULE_ORGANIZING_CENTER_LOCALIZATION		34	0.35999	1.01152	0.404624	0.535074	1	4483	tags=41%, list=16%, signal=49%
GOBP_INTRACELLULAR_ESTROGEN_RECEPTOR_SIGNALING_PATHWAY	GOBP_INTRACELLULAR_ESTROGEN_RECEPTOR_SIGNALING_PATHWAY		51	0.353017	1.01146	0.436293	0.534834	1	5042	tags=39%, list=18%, signal=48%
GOBP_MACROPHAGE_CHEMOTAXIS	GOBP_MACROPHAGE_CHEMOTAXIS		47	0.358213	1.01104	0.421846	0.535475	1	2918	tags=21%, list=10%, signal=24%
GOBP_REGULATION_OF_CENTROSOME_DUPLICATION	GOBP_REGULATION_OF_CENTROSOME_DUPLICATION		47	0.347138	1.01094	0.422535	0.535326	1	4657	tags=34%, list=17%, signal=41%
GOBP_FATTY_ACID_DERIVATIVE_BIOSYNTHETIC_PROCESS	GOBP_FATTY_ACID_DERIVATIVE_BIOSYNTHETIC_PROCESS		19	0.411546	1.01093	0.446237	0.534945	1	1837	tags=21%, list=7%, signal=23%
GOMF_TRNA_METHYLTRANSFERASE_ACTIVITY	GOMF_TRNA_METHYLTRANSFERASE_ACTIVITY		32	0.352654	1.01071	0.4294	0.53508	1	7441	tags=53%, list=26%, signal=72%
GOMF_ATPASE_BINDING	GOMF_ATPASE_BINDING		100	0.325644	1.01016	0.400366	0.536127	1	3272	tags=28%, list=12%, signal=32%
GOBP_REGULATION_OF_INTEGRIN_ACTIVATION	GOBP_REGULATION_OF_INTEGRIN_ACTIVATION		18	0.421831	1.01013	0.439394	0.53578	1	2886	tags=28%, list=10%, signal=31%
GOBP_EMBRYONIC_BODY_MORPHOGENESIS	GOBP_EMBRYONIC_BODY_MORPHOGENESIS		15	0.417236	1.00979	0.44668	0.53625	1	2329	tags=20%, list=8%, signal=22%
GOBP_HEMOGLOBIN_METABOLIC_PROCESS	GOBP_HEMOGLOBIN_METABOLIC_PROCESS		22	0.3994	1.00964	0.407666	0.536203	1	509	tags=9%, list=2%, signal=9%
GOBP_ANTERIOR_POSTERIOR_AXIS_SPECIFICATION	GOBP_ANTERIOR_POSTERIOR_AXIS_SPECIFICATION		63	0.351416	1.00929	0.42576	0.536653	1	3521	tags=25%, list=13%, signal=29%
GOBP_VESICLE_TARGETING_ROUGH_ER_TO_CIS_GOLGI	GOBP_VESICLE_TARGETING_ROUGH_ER_TO_CIS_GOLGI		20	0.39862	1.00923	0.433054	0.536412	1	1862	tags=25%, list=7%, signal=27%
GOBP_GASTRIC_ACID_SECRETION	GOBP_GASTRIC_ACID_SECRETION		15	0.487968	1.00894	0.433579	0.5368	1	3386	tags=27%, list=12%, signal=30%
GOBP_POSITIVE_REGULATION_OF_DOUBLE_STRAND_BREAK_REPAIR	GOBP_POSITIVE_REGULATION_OF_DOUBLE_STRAND_BREAK_REPAIR		86	0.323031	1.00889	0.418251	0.53651	1	5190	tags=30%, list=18%, signal=37%
GOBP_P_BODY_ASSEMBLY	GOBP_P_BODY_ASSEMBLY		20	0.40151	1.0078	0.431535	0.538884	1	3893	tags=30%, list=14%, signal=35%
GOMF_PROTEIN_FOLDING_CHAPERONE	GOMF_PROTEIN_FOLDING_CHAPERONE		55	0.347861	1.00678	0.43083	0.541104	1	4122	tags=31%, list=15%, signal=36%
GOBP_POSITIVE_REGULATION_OF_INTERFERON_BETA_PRODUCTION	GOBP_POSITIVE_REGULATION_OF_INTERFERON_BETA_PRODUCTION		51	0.346447	1.00659	0.422701	0.541155	1	3189	tags=20%, list=11%, signal=22%
GOBP_NEGATIVE_REGULATION_OF_ESTABLISHMENT_OF_PROTEIN_LOCALIZATION	GOBP_NEGATIVE_REGULATION_OF_ESTABLISHMENT_OF_PROTEIN_LOCALIZATION		154	0.312677	1.00612	0.424682	0.541936	1	2715	tags=18%, list=10%, signal=20%
GOBP_LIPOPROTEIN_METABOLIC_PROCESS	GOBP_LIPOPROTEIN_METABOLIC_PROCESS		136	0.311093	1.00611	0.417355	0.54154	1	4588	tags=30%, list=16%, signal=36%
GOBP_PHOSPHOLIPID_BIOSYNTHETIC_PROCESS	GOBP_PHOSPHOLIPID_BIOSYNTHETIC_PROCESS		222	0.301895	1.00586	0.42998	0.541763	1	4588	tags=29%, list=16%, signal=34%
GOBP_REGULATION_OF_ARP2_3_COMPLEX_MEDIATED_ACTIN_NUCLEATION	GOBP_REGULATION_OF_ARP2_3_COMPLEX_MEDIATED_ACTIN_NUCLEATION		29	0.379311	1.0056	0.434363	0.541996	1	2730	tags=24%, list=10%, signal=27%
GOBP_GLYCEROLIPID_BIOSYNTHETIC_PROCESS	GOBP_GLYCEROLIPID_BIOSYNTHETIC_PROCESS		217	0.29947	1.00485	0.418561	0.543448	1	4588	tags=28%, list=16%, signal=33%
GOBP_CILIUM_MOVEMENT	GOBP_CILIUM_MOVEMENT		235	0.316335	1.00411	0.409091	0.544889	1	6050	tags=25%, list=21%, signal=32%
GOMF_P_TYPE_TRANSMEMBRANE_TRANSPORTER_ACTIVITY	GOMF_P_TYPE_TRANSMEMBRANE_TRANSPORTER_ACTIVITY		33	0.384835	1.00365	0.443414	0.545697	1	3026	tags=27%, list=11%, signal=31%
GOBP_PYRIMIDINE_NUCLEOTIDE_METABOLIC_PROCESS	GOBP_PYRIMIDINE_NUCLEOTIDE_METABOLIC_PROCESS		41	0.354865	1.00345	0.43487	0.545762	1	2380	tags=27%, list=8%, signal=29%
GOMF_MEMBRANE_INSERTASE_ACTIVITY	GOMF_MEMBRANE_INSERTASE_ACTIVITY		17	0.416025	1.00328	0.443787	0.545812	1	2622	tags=24%, list=9%, signal=26%
GOBP_STEROL_METABOLIC_PROCESS	GOBP_STEROL_METABOLIC_PROCESS		163	0.321254	1.00301	0.411215	0.546051	1	2133	tags=16%, list=8%, signal=17%
GOBP_POLYOL_BIOSYNTHETIC_PROCESS	GOBP_POLYOL_BIOSYNTHETIC_PROCESS		64	0.337588	1.00268	0.434622	0.546472	1	4502	tags=30%, list=16%, signal=35%
GOCC_SET1C_COMPASS_COMPLEX	GOCC_SET1C_COMPASS_COMPLEX		15	0.434338	1.00223	0.437984	0.5472	1	5205	tags=40%, list=18%, signal=49%
GOBP_REGULATION_OF_ACUTE_INFLAMMATORY_RESPONSE_TO_ANTIGENIC_STIMULUS	GOBP_REGULATION_OF_ACUTE_INFLAMMATORY_RESPONSE_TO_ANTIGENIC_STIMULUS		43	0.392794	1.00201	0.462766	0.547354	1	4922	tags=21%, list=17%, signal=25%
GOBP_RESPONSE_TO_AUDITORY_STIMULUS	GOBP_RESPONSE_TO_AUDITORY_STIMULUS		29	0.393547	1.00144	0.443038	0.548342	1	626	tags=10%, list=2%, signal=11%
GOMF_5_3_EXONUCLEASE_ACTIVITY	GOMF_5_3_EXONUCLEASE_ACTIVITY		19	0.393604	1.00088	0.429389	0.549379	1	6762	tags=53%, list=24%, signal=69%
GOBP_MATING_BEHAVIOR	GOBP_MATING_BEHAVIOR		50	0.362518	1.0002	0.434783	0.550726	1	3942	tags=24%, list=14%, signal=28%
GOBP_PURINE_NUCLEOBASE_METABOLIC_PROCESS	GOBP_PURINE_NUCLEOBASE_METABOLIC_PROCESS		23	0.38348	0.999952	0.425963	0.550961	1	4373	tags=48%, list=16%, signal=57%
GOBP_NUCLEOSIDE_BISPHOSPHATE_METABOLIC_PROCESS	GOBP_NUCLEOSIDE_BISPHOSPHATE_METABOLIC_PROCESS		116	0.322184	0.998466	0.419173	0.554454	1	3231	tags=18%, list=11%, signal=20%
GOBP_REGULATION_OF_RRNA_PROCESSING	GOBP_REGULATION_OF_RRNA_PROCESSING		16	0.409458	0.998163	0.466667	0.554835	1	4441	tags=38%, list=16%, signal=44%
GOMF_RIBOSOMAL_LARGE_SUBUNIT_BINDING	GOMF_RIBOSOMAL_LARGE_SUBUNIT_BINDING		15	0.417623	0.997816	0.443532	0.555336	1	2157	tags=27%, list=8%, signal=29%
GOBP_PHAGOCYTOSIS_ENGULFMENT	GOBP_PHAGOCYTOSIS_ENGULFMENT		61	0.367968	0.997204	0.467803	0.556496	1	4922	tags=33%, list=17%, signal=40%
GOBP_REGULATION_OF_DNA_DAMAGE_CHECKPOINT	GOBP_REGULATION_OF_DNA_DAMAGE_CHECKPOINT		24	0.371521	0.997131	0.426	0.556281	1	5201	tags=42%, list=18%, signal=51%
GOBP_NEGATIVE_REGULATION_OF_INTERFERON_BETA_PRODUCTION	GOBP_NEGATIVE_REGULATION_OF_INTERFERON_BETA_PRODUCTION		16	0.401469	0.996914	0.466119	0.556426	1	4497	tags=38%, list=16%, signal=45%
GOBP_CILIUM_OR_FLAGELLUM_DEPENDENT_CELL_MOTILITY	GOBP_CILIUM_OR_FLAGELLUM_DEPENDENT_CELL_MOTILITY		195	0.322047	0.9969	0.44774	0.556052	1	6570	tags=27%, list=23%, signal=35%
GOMF_GUANYL_NUCLEOTIDE_BINDING	GOMF_GUANYL_NUCLEOTIDE_BINDING		384	0.293695	0.996618	0.432381	0.556376	1	3086	tags=17%, list=11%, signal=19%
GOBP_REGULATION_OF_RECEPTOR_INTERNALIZATION	GOBP_REGULATION_OF_RECEPTOR_INTERNALIZATION		83	0.327598	0.995658	0.453307	0.558411	1	2715	tags=18%, list=10%, signal=20%
GOBP_CELLULAR_COMPONENT_ASSEMBLY_INVOLVED_IN_MORPHOGENESIS	GOBP_CELLULAR_COMPONENT_ASSEMBLY_INVOLVED_IN_MORPHOGENESIS		135	0.316004	0.995376	0.440147	0.558725	1	4949	tags=32%, list=18%, signal=38%
GOBP_REGULATION_OF_PROTEASOMAL_UBIQUITIN_DEPENDENT_PROTEIN_CATABOLIC_PROCESS	GOBP_REGULATION_OF_PROTEASOMAL_UBIQUITIN_DEPENDENT_PROTEIN_CATABOLIC_PROCESS		141	0.309824	0.992708	0.463115	0.5653	1	3179	tags=22%, list=11%, signal=25%
GOBP_MICROTUBULE_BASED_MOVEMENT	GOBP_MICROTUBULE_BASED_MOVEMENT		450	0.288952	0.992703	0.464062	0.564894	1	4788	tags=23%, list=17%, signal=27%
GOCC_TRANSCRIPTION_EXPORT_COMPLEX	GOCC_TRANSCRIPTION_EXPORT_COMPLEX		15	0.421417	0.99264	0.431772	0.564632	1	3599	tags=27%, list=13%, signal=31%
GOBP_CEREBELLAR_CORTEX_MORPHOGENESIS	GOBP_CEREBELLAR_CORTEX_MORPHOGENESIS		47	0.348011	0.99222	0.453358	0.565327	1	2976	tags=23%, list=11%, signal=26%
GOMF_STEROL_TRANSPORTER_ACTIVITY	GOMF_STEROL_TRANSPORTER_ACTIVITY		33	0.367015	0.991569	0.464896	0.566609	1	2133	tags=21%, list=8%, signal=23%
GOBP_EMBRYONIC_EYE_MORPHOGENESIS	GOBP_EMBRYONIC_EYE_MORPHOGENESIS		36	0.366091	0.990732	0.455067	0.568356	1	1778	tags=17%, list=6%, signal=18%
GOBP_NON_MEMBRANE_BOUNDED_ORGANELLE_ASSEMBLY	GOBP_NON_MEMBRANE_BOUNDED_ORGANELLE_ASSEMBLY		400	0.289767	0.989967	0.446247	0.569897	1	4617	tags=30%, list=16%, signal=35%
GOBP_REGULATION_OF_TRIGLYCERIDE_BIOSYNTHETIC_PROCESS	GOBP_REGULATION_OF_TRIGLYCERIDE_BIOSYNTHETIC_PROCESS		26	0.380063	0.989496	0.453686	0.570674	1	1330	tags=15%, list=5%, signal=16%
GOBP_RESPONSE_TO_PAIN	GOBP_RESPONSE_TO_PAIN		46	0.356952	0.989246	0.467875	0.570918	1	1	tags=2%, list=0%, signal=2%
GOBP_RESPONSE_TO_IRON_ION	GOBP_RESPONSE_TO_IRON_ION		22	0.39645	0.989085	0.473988	0.570927	1	1287	tags=23%, list=5%, signal=24%
GOBP_CHROMOSOME_LOCALIZATION	GOBP_CHROMOSOME_LOCALIZATION		114	0.317613	0.989022	0.472112	0.570667	1	4766	tags=39%, list=17%, signal=46%
GOBP_EPIDERMIS_MORPHOGENESIS	GOBP_EPIDERMIS_MORPHOGENESIS		44	0.355528	0.988641	0.463602	0.571242	1	2914	tags=25%, list=10%, signal=28%
GOBP_AUTOPHAGOSOME_ORGANIZATION	GOBP_AUTOPHAGOSOME_ORGANIZATION		122	0.307302	0.988493	0.475708	0.57121	1	2576	tags=18%, list=9%, signal=20%
GOBP_KERATINIZATION	GOBP_KERATINIZATION		59	0.392281	0.988217	0.461661	0.57154	1	1153	tags=3%, list=4%, signal=4%
GOBP_FIBROBLAST_ACTIVATION	GOBP_FIBROBLAST_ACTIVATION		22	0.392616	0.988196	0.479839	0.571169	1	1214	tags=23%, list=4%, signal=24%
GOCC_MICROVILLUS_MEMBRANE	GOCC_MICROVILLUS_MEMBRANE		24	0.397864	0.988046	0.460194	0.571157	1	2723	tags=25%, list=10%, signal=28%
GOBP_NEGATIVE_REGULATION_OF_RNA_CATABOLIC_PROCESS	GOBP_NEGATIVE_REGULATION_OF_RNA_CATABOLIC_PROCESS		86	0.324457	0.987269	0.480493	0.572807	1	2914	tags=21%, list=10%, signal=23%
GOBP_REGULATION_OF_NUCLEAR_TRANSCRIBED_MRNA_CATABOLIC_PROCESS_NONSENSE_MEDIATED_DECAY	GOBP_REGULATION_OF_NUCLEAR_TRANSCRIBED_MRNA_CATABOLIC_PROCESS_NONSENSE_MEDIATED_DECAY		15	0.429121	0.987225	0.455852	0.572507	1	5581	tags=53%, list=20%, signal=66%
GOBP_PYRIMIDINE_RIBONUCLEOTIDE_BIOSYNTHETIC_PROCESS	GOBP_PYRIMIDINE_RIBONUCLEOTIDE_BIOSYNTHETIC_PROCESS		18	0.391466	0.987145	0.458661	0.572295	1	842	tags=22%, list=3%, signal=23%
GOBP_EPITHELIAL_CELL_DIFFERENTIATION_INVOLVED_IN_KIDNEY_DEVELOPMENT	GOBP_EPITHELIAL_CELL_DIFFERENTIATION_INVOLVED_IN_KIDNEY_DEVELOPMENT		40	0.357882	0.987113	0.463221	0.571953	1	1733	tags=15%, list=6%, signal=16%
GOBP_MICROTUBULE_BASED_TRANSPORT	GOBP_MICROTUBULE_BASED_TRANSPORT		222	0.29366	0.986583	0.451197	0.572895	1	4729	tags=28%, list=17%, signal=34%
GOBP_MULTICELLULAR_ORGANISMAL_LEVEL_CHEMICAL_HOMEOSTASIS	GOBP_MULTICELLULAR_ORGANISMAL_LEVEL_CHEMICAL_HOMEOSTASIS		85	0.334385	0.986259	0.492565	0.573323	1	1627	tags=14%, list=6%, signal=15%
GOMF_GALACTOSYLTRANSFERASE_ACTIVITY	GOMF_GALACTOSYLTRANSFERASE_ACTIVITY		28	0.377098	0.986157	0.45471	0.573168	1	1827	tags=18%, list=6%, signal=19%
GOBP_DORSAL_VENTRAL_PATTERN_FORMATION	GOBP_DORSAL_VENTRAL_PATTERN_FORMATION		109	0.319589	0.985846	0.476471	0.573582	1	3164	tags=17%, list=11%, signal=20%
GOCC_PERINUCLEAR_ENDOPLASMIC_RETICULUM	GOCC_PERINUCLEAR_ENDOPLASMIC_RETICULUM		28	0.370742	0.985613	0.469466	0.573768	1	1470	tags=25%, list=5%, signal=26%
GOMF_IMMUNOGLOBULIN_BINDING	GOMF_IMMUNOGLOBULIN_BINDING		26	0.425932	0.985167	0.470199	0.574514	1	6138	tags=38%, list=22%, signal=49%
GOBP_POSITIVE_REGULATION_OF_TRANSLATION	GOBP_POSITIVE_REGULATION_OF_TRANSLATION		139	0.308162	0.983926	0.480808	0.577305	1	3245	tags=19%, list=12%, signal=22%
GOMF_STRUCTURAL_CONSTITUENT_OF_CHROMATIN	GOMF_STRUCTURAL_CONSTITUENT_OF_CHROMATIN		57	0.365101	0.983495	0.477002	0.578038	1	2865	tags=23%, list=10%, signal=25%
GOBP_POSITIVE_REGULATION_OF_DENDRITIC_SPINE_DEVELOPMENT	GOBP_POSITIVE_REGULATION_OF_DENDRITIC_SPINE_DEVELOPMENT		66	0.321688	0.983244	0.460922	0.57826	1	3435	tags=27%, list=12%, signal=31%
GOBP_REGULATION_OF_AMPA_RECEPTOR_ACTIVITY	GOBP_REGULATION_OF_AMPA_RECEPTOR_ACTIVITY		27	0.391754	0.983035	0.481865	0.578391	1	1405	tags=11%, list=5%, signal=12%
GOBP_NEUTROPHIL_EXTRAVASATION	GOBP_NEUTROPHIL_EXTRAVASATION		15	0.434734	0.982533	0.446996	0.579264	1	136	tags=7%, list=0%, signal=7%
GOBP_SPERM_FLAGELLUM_ASSEMBLY	GOBP_SPERM_FLAGELLUM_ASSEMBLY		48	0.35881	0.981902	0.46875	0.580488	1	4347	tags=25%, list=15%, signal=30%
GOCC_COMPACT_MYELIN	GOCC_COMPACT_MYELIN		21	0.390211	0.980614	0.471731	0.58343	1	3213	tags=29%, list=11%, signal=32%
GOBP_MICROTUBULE_CYTOSKELETON_ORGANIZATION_INVOLVED_IN_MITOSIS	GOBP_MICROTUBULE_CYTOSKELETON_ORGANIZATION_INVOLVED_IN_MITOSIS		160	0.305717	0.980517	0.468303	0.583244	1	2548	tags=24%, list=9%, signal=27%
GOMF_PHOSPHATASE_INHIBITOR_ACTIVITY	GOMF_PHOSPHATASE_INHIBITOR_ACTIVITY		47	0.349234	0.980284	0.45841	0.583418	1	3932	tags=26%, list=14%, signal=30%
GOBP_DENTATE_GYRUS_DEVELOPMENT	GOBP_DENTATE_GYRUS_DEVELOPMENT		27	0.385822	0.979627	0.483673	0.584691	1	426	tags=11%, list=2%, signal=11%
GOBP_PEPTIDYL_LYSINE_METHYLATION	GOBP_PEPTIDYL_LYSINE_METHYLATION		63	0.324649	0.979622	0.478599	0.584283	1	4299	tags=25%, list=15%, signal=30%
GOBP_REGULATION_OF_CHOLESTEROL_METABOLIC_PROCESS	GOBP_REGULATION_OF_CHOLESTEROL_METABOLIC_PROCESS		46	0.354943	0.979282	0.494186	0.58475	1	3838	tags=24%, list=14%, signal=28%
GOBP_REGULATION_OF_LONG_TERM_SYNAPTIC_POTENTIATION	GOBP_REGULATION_OF_LONG_TERM_SYNAPTIC_POTENTIATION		59	0.343187	0.978825	0.49162	0.585532	1	4426	tags=34%, list=16%, signal=40%
GOCC_NUCLEAR_PORE	GOCC_NUCLEAR_PORE		76	0.315926	0.978776	0.471845	0.585253	1	3982	tags=21%, list=14%, signal=24%
GOBP_REGULATION_OF_ADIPOSE_TISSUE_DEVELOPMENT	GOBP_REGULATION_OF_ADIPOSE_TISSUE_DEVELOPMENT		17	0.413246	0.978582	0.500967	0.585326	1	1620	tags=29%, list=6%, signal=31%
GOBP_REGULATION_OF_EXOSOMAL_SECRETION	GOBP_REGULATION_OF_EXOSOMAL_SECRETION		17	0.403207	0.978562	0.469758	0.584964	1	8	tags=6%, list=0%, signal=6%
GOBP_RENAL_ABSORPTION	GOBP_RENAL_ABSORPTION		34	0.384478	0.978479	0.478743	0.584768	1	3404	tags=21%, list=12%, signal=23%
GOMF_REGULATORY_RNA_BINDING	GOMF_REGULATORY_RNA_BINDING		50	0.338439	0.978398	0.485437	0.584567	1	3391	tags=18%, list=12%, signal=20%
GOBP_REGULATION_OF_TRANSCRIPTION_BY_RNA_POLYMERASE_I	GOBP_REGULATION_OF_TRANSCRIPTION_BY_RNA_POLYMERASE_I		46	0.340254	0.978112	0.474012	0.584891	1	2028	tags=17%, list=7%, signal=19%
GOBP_INTESTINAL_EPITHELIAL_CELL_DIFFERENTIATION	GOBP_INTESTINAL_EPITHELIAL_CELL_DIFFERENTIATION		26	0.382342	0.977902	0.476619	0.585033	1	966	tags=12%, list=3%, signal=12%
GOBP_METANEPHRIC_EPITHELIUM_DEVELOPMENT	GOBP_METANEPHRIC_EPITHELIUM_DEVELOPMENT		25	0.388048	0.977406	0.481905	0.585893	1	669	tags=16%, list=2%, signal=16%
GOBP_POSITIVE_REGULATION_OF_CHEMOKINE_C_X_C_MOTIF_LIGAND_2_PRODUCTION	GOBP_POSITIVE_REGULATION_OF_CHEMOKINE_C_X_C_MOTIF_LIGAND_2_PRODUCTION		15	0.417173	0.977037	0.502008	0.586444	1	3004	tags=40%, list=11%, signal=45%
GOBP_MEIOTIC_CELL_CYCLE	GOBP_MEIOTIC_CELL_CYCLE		348	0.292836	0.976945	0.498333	0.586242	1	6064	tags=32%, list=22%, signal=41%
GOBP_CYTOSKELETON_DEPENDENT_INTRACELLULAR_TRANSPORT	GOBP_CYTOSKELETON_DEPENDENT_INTRACELLULAR_TRANSPORT		213	0.292127	0.976349	0.479042	0.587374	1	4729	tags=27%, list=17%, signal=32%
GOBP_PEPTIDYL_L_CYSTEINE_S_PALMITOYLATION	GOBP_PEPTIDYL_L_CYSTEINE_S_PALMITOYLATION		24	0.376742	0.976319	0.467213	0.58704	1	2414	tags=21%, list=9%, signal=23%
GOMF_MICROFILAMENT_MOTOR_ACTIVITY	GOMF_MICROFILAMENT_MOTOR_ACTIVITY		37	0.365387	0.976182	0.480151	0.586979	1	2575	tags=19%, list=9%, signal=21%
GOCC_SECRETORY_GRANULE_MEMBRANE	GOCC_SECRETORY_GRANULE_MEMBRANE		88	0.323123	0.976053	0.487455	0.586879	1	2961	tags=17%, list=11%, signal=19%
GOBP_MRNA_TRANSPORT	GOBP_MRNA_TRANSPORT		116	0.305689	0.975591	0.495851	0.587661	1	5055	tags=32%, list=18%, signal=39%
GOBP_ZINC_ION_TRANSPORT	GOBP_ZINC_ION_TRANSPORT		31	0.360132	0.975465	0.459883	0.587559	1	4443	tags=26%, list=16%, signal=31%
GOMF_ATPASE_COUPLED_MONOATOMIC_CATION_TRANSMEMBRANE_TRANSPORTER_ACTIVITY	GOMF_ATPASE_COUPLED_MONOATOMIC_CATION_TRANSMEMBRANE_TRANSPORTER_ACTIVITY		57	0.35203	0.974799	0.503817	0.588835	1	2452	tags=21%, list=9%, signal=23%
GOBP_DNA_DEALKYLATION	GOBP_DNA_DEALKYLATION		30	0.370187	0.974346	0.481132	0.589583	1	3527	tags=30%, list=13%, signal=34%
GOBP_EYE_PHOTORECEPTOR_CELL_DIFFERENTIATION	GOBP_EYE_PHOTORECEPTOR_CELL_DIFFERENTIATION		59	0.33904	0.974216	0.491525	0.589491	1	669	tags=7%, list=2%, signal=7%
GOBP_SPLICEOSOMAL_COMPLEX_ASSEMBLY	GOBP_SPLICEOSOMAL_COMPLEX_ASSEMBLY		45	0.33816	0.973232	0.49703	0.591639	1	4581	tags=29%, list=16%, signal=34%
GOMF_UBIQUITIN_BINDING	GOMF_UBIQUITIN_BINDING		99	0.308745	0.971754	0.524	0.595107	1	3792	tags=25%, list=13%, signal=29%
GOBP_METHYLGUANOSINE_CAP_DECAPPING	GOBP_METHYLGUANOSINE_CAP_DECAPPING		16	0.407744	0.971684	0.472648	0.594868	1	3452	tags=31%, list=12%, signal=36%
GOBP_POLYAMINE_TRANSPORT	GOBP_POLYAMINE_TRANSPORT		15	0.444912	0.971367	0.501754	0.59527	1	1519	tags=13%, list=5%, signal=14%
GOBP_NEGATIVE_REGULATION_OF_EPIDERMIS_DEVELOPMENT	GOBP_NEGATIVE_REGULATION_OF_EPIDERMIS_DEVELOPMENT		18	0.414042	0.970497	0.493578	0.597143	1	3380	tags=33%, list=12%, signal=38%
GOBP_MODIFIED_AMINO_ACID_TRANSPORT	GOBP_MODIFIED_AMINO_ACID_TRANSPORT		47	0.344491	0.970215	0.513135	0.597458	1	3438	tags=26%, list=12%, signal=29%
GOBP_MITOTIC_G2_DNA_DAMAGE_CHECKPOINT_SIGNALING	GOBP_MITOTIC_G2_DNA_DAMAGE_CHECKPOINT_SIGNALING		40	0.339356	0.96984	0.505952	0.59802	1	5238	tags=45%, list=19%, signal=55%
GOMF_TRNA_SPECIFIC_RIBONUCLEASE_ACTIVITY	GOMF_TRNA_SPECIFIC_RIBONUCLEASE_ACTIVITY		16	0.402942	0.969783	0.503891	0.597746	1	5056	tags=44%, list=18%, signal=53%
GOBP_PROTEIN_NEDDYLATION	GOBP_PROTEIN_NEDDYLATION		22	0.385624	0.96877	0.494781	0.599971	1	2882	tags=18%, list=10%, signal=20%
GOBP_RETROGRADE_TRANSPORT_ENDOSOME_TO_GOLGI	GOBP_RETROGRADE_TRANSPORT_ENDOSOME_TO_GOLGI		89	0.30994	0.968727	0.517103	0.599665	1	4707	tags=26%, list=17%, signal=31%
GOCC_GLYCOPROTEIN_COMPLEX	GOCC_GLYCOPROTEIN_COMPLEX		25	0.376816	0.966267	0.485768	0.605847	1	4665	tags=52%, list=17%, signal=62%
GOMF_SNAP_RECEPTOR_ACTIVITY	GOMF_SNAP_RECEPTOR_ACTIVITY		35	0.349587	0.965865	0.524462	0.606499	1	3821	tags=29%, list=14%, signal=33%
GOBP_BEHAVIORAL_RESPONSE_TO_COCAINE	GOBP_BEHAVIORAL_RESPONSE_TO_COCAINE		20	0.403526	0.96577	0.517301	0.606318	1	3439	tags=25%, list=12%, signal=28%
GOBP_RETICULOPHAGY	GOBP_RETICULOPHAGY		18	0.383733	0.965633	0.476096	0.606243	1	1318	tags=17%, list=5%, signal=17%
GOBP_INTERNAL_PROTEIN_AMINO_ACID_ACETYLATION	GOBP_INTERNAL_PROTEIN_AMINO_ACID_ACETYLATION		69	0.320364	0.96552	0.517241	0.606102	1	3976	tags=25%, list=14%, signal=29%
GOBP_POSITIVE_REGULATION_OF_LONG_TERM_SYNAPTIC_POTENTIATION	GOBP_POSITIVE_REGULATION_OF_LONG_TERM_SYNAPTIC_POTENTIATION		32	0.373762	0.964134	0.508349	0.609331	1	2464	tags=28%, list=9%, signal=31%
GOMF_ACTIVE_MONOATOMIC_ION_TRANSMEMBRANE_TRANSPORTER_ACTIVITY	GOMF_ACTIVE_MONOATOMIC_ION_TRANSMEMBRANE_TRANSPORTER_ACTIVITY		233	0.300383	0.964054	0.538336	0.60912	1	4200	tags=25%, list=15%, signal=29%
GOBP_CDC42_PROTEIN_SIGNAL_TRANSDUCTION	GOBP_CDC42_PROTEIN_SIGNAL_TRANSDUCTION		16	0.417056	0.96387	0.475926	0.609157	1	224	tags=6%, list=1%, signal=6%
GOBP_HINDBRAIN_MORPHOGENESIS	GOBP_HINDBRAIN_MORPHOGENESIS		62	0.324206	0.963001	0.493625	0.611028	1	3164	tags=26%, list=11%, signal=29%
GOMF_MONOSACCHARIDE_BINDING	GOMF_MONOSACCHARIDE_BINDING		92	0.326918	0.962402	0.522244	0.612197	1	2488	tags=17%, list=9%, signal=19%
GOBP_TRNA_CATABOLIC_PROCESS	GOBP_TRNA_CATABOLIC_PROCESS		16	0.398137	0.962269	0.510638	0.612121	1	7292	tags=50%, list=26%, signal=67%
GOMF_C4_DICARBOXYLATE_TRANSMEMBRANE_TRANSPORTER_ACTIVITY	GOMF_C4_DICARBOXYLATE_TRANSMEMBRANE_TRANSPORTER_ACTIVITY		15	0.411633	0.962168	0.511321	0.611961	1	53	tags=7%, list=0%, signal=7%
GOBP_MITOCHONDRIAL_GENOME_MAINTENANCE	GOBP_MITOCHONDRIAL_GENOME_MAINTENANCE		35	0.342219	0.961773	0.513513	0.612635	1	3439	tags=23%, list=12%, signal=26%
GOBP_POSITIVE_REGULATION_OF_B_CELL_PROLIFERATION	GOBP_POSITIVE_REGULATION_OF_B_CELL_PROLIFERATION		49	0.333487	0.961699	0.514815	0.612402	1	4691	tags=29%, list=17%, signal=34%
GOMF_SOLUTE_INORGANIC_ANION_ANTIPORTER_ACTIVITY	GOMF_SOLUTE_INORGANIC_ANION_ANTIPORTER_ACTIVITY		27	0.374102	0.96167	0.535135	0.612051	1	3401	tags=22%, list=12%, signal=25%
GOBP_PROTEIN_K63_LINKED_UBIQUITINATION	GOBP_PROTEIN_K63_LINKED_UBIQUITINATION		66	0.3193	0.960967	0.514113	0.613459	1	4619	tags=29%, list=16%, signal=34%
GOBP_ENDONUCLEOLYTIC_CLEAVAGE_OF_TRICISTRONIC_RRNA_TRANSCRIPT_SSU_RRNA_5_8S_RRNA_LSU_RRNA	GOBP_ENDONUCLEOLYTIC_CLEAVAGE_OF_TRICISTRONIC_RRNA_TRANSCRIPT_SSU_RRNA_5_8S_RRNA_LSU_RRNA		16	0.393865	0.960668	0.510891	0.613808	1	1350	tags=19%, list=5%, signal=20%
GOBP_CELLULAR_RESPONSE_TO_FATTY_ACID	GOBP_CELLULAR_RESPONSE_TO_FATTY_ACID		32	0.380784	0.959092	0.516378	0.617632	1	3231	tags=22%, list=11%, signal=25%
GOBP_REGULATION_OF_PHOSPHOLIPID_METABOLIC_PROCESS	GOBP_REGULATION_OF_PHOSPHOLIPID_METABOLIC_PROCESS		39	0.344136	0.95717	0.534021	0.622342	1	1627	tags=18%, list=6%, signal=19%
GOBP_CELLULAR_RESPONSE_TO_ESTROGEN_STIMULUS	GOBP_CELLULAR_RESPONSE_TO_ESTROGEN_STIMULUS		17	0.409781	0.956897	0.540984	0.622619	1	6450	tags=41%, list=23%, signal=53%
GOMF_AMINO_ACID_MONOATOMIC_CATION_SYMPORTER_ACTIVITY	GOMF_AMINO_ACID_MONOATOMIC_CATION_SYMPORTER_ACTIVITY		29	0.372909	0.956754	0.524126	0.622557	1	3438	tags=24%, list=12%, signal=27%
GOBP_POSITIVE_REGULATION_OF_DEFENSE_RESPONSE_TO_BACTERIUM	GOBP_POSITIVE_REGULATION_OF_DEFENSE_RESPONSE_TO_BACTERIUM		15	0.416573	0.956345	0.510319	0.623205	1	91	tags=7%, list=0%, signal=7%
GOCC_RIBONUCLEOPROTEIN_GRANULE	GOCC_RIBONUCLEOPROTEIN_GRANULE		261	0.286692	0.956291	0.562753	0.622905	1	3998	tags=26%, list=14%, signal=30%
GOBP_REGULATORY_NCRNA_MEDIATED_GENE_SILENCING	GOBP_REGULATORY_NCRNA_MEDIATED_GENE_SILENCING		137	0.30042	0.955683	0.553704	0.624083	1	5065	tags=30%, list=18%, signal=36%
GOMF_PROTEIN_KINASE_B_BINDING	GOMF_PROTEIN_KINASE_B_BINDING		17	0.388965	0.954546	0.517454	0.626774	1	2142	tags=29%, list=8%, signal=32%
GOMF_HSP90_PROTEIN_BINDING	GOMF_HSP90_PROTEIN_BINDING		50	0.326925	0.954485	0.530938	0.626488	1	1316	tags=10%, list=5%, signal=10%
GOBP_FATTY_ACYL_COA_METABOLIC_PROCESS	GOBP_FATTY_ACYL_COA_METABOLIC_PROCESS		18	0.383584	0.954299	0.519455	0.626568	1	3808	tags=28%, list=14%, signal=32%
GOBP_DOUBLE_STRAND_BREAK_REPAIR	GOBP_DOUBLE_STRAND_BREAK_REPAIR		296	0.276906	0.95427	0.61583	0.626205	1	5190	tags=33%, list=18%, signal=40%
GOBP_POSITIVE_REGULATION_OF_CYTOKINESIS	GOBP_POSITIVE_REGULATION_OF_CYTOKINESIS		48	0.35353	0.953942	0.53271	0.626675	1	6539	tags=40%, list=23%, signal=51%
GOBP_MITOCHONDRIAL_TRANSCRIPTION	GOBP_MITOCHONDRIAL_TRANSCRIPTION		22	0.360718	0.952886	0.514	0.629066	1	2656	tags=27%, list=9%, signal=30%
GOBP_CALCIUM_ION_TRANSPORT_INTO_CYTOSOL	GOBP_CALCIUM_ION_TRANSPORT_INTO_CYTOSOL		31	0.36107	0.952636	0.520599	0.629317	1	3570	tags=26%, list=13%, signal=30%
GOBP_RRNA_MODIFICATION	GOBP_RRNA_MODIFICATION		29	0.346383	0.952633	0.528226	0.62889	1	4535	tags=28%, list=16%, signal=33%
GOBP_HEME_METABOLIC_PROCESS	GOBP_HEME_METABOLIC_PROCESS		36	0.348713	0.952442	0.528487	0.62895	1	4809	tags=33%, list=17%, signal=40%
GOBP_RESPONSE_TO_PROSTAGLANDIN_E	GOBP_RESPONSE_TO_PROSTAGLANDIN_E		22	0.400361	0.952066	0.526957	0.629517	1	4248	tags=32%, list=15%, signal=37%
GOBP_MITOTIC_G2_M_TRANSITION_CHECKPOINT	GOBP_MITOTIC_G2_M_TRANSITION_CHECKPOINT		57	0.315636	0.951142	0.551383	0.631588	1	6301	tags=46%, list=22%, signal=59%
GOBP_PROTEIN_TARGETING_TO_VACUOLE	GOBP_PROTEIN_TARGETING_TO_VACUOLE		46	0.326034	0.950454	0.542268	0.633035	1	4786	tags=26%, list=17%, signal=31%
GOBP_DNA_RECOMBINATION	GOBP_DNA_RECOMBINATION		331	0.273494	0.950367	0.625461	0.632844	1	5190	tags=29%, list=18%, signal=36%
GOBP_POSITIVE_REGULATION_OF_MRNA_PROCESSING	GOBP_POSITIVE_REGULATION_OF_MRNA_PROCESSING		43	0.343672	0.949524	0.558	0.634693	1	1896	tags=16%, list=7%, signal=17%
GOBP_POSITIVE_REGULATION_OF_ORGANIC_ACID_TRANSPORT	GOBP_POSITIVE_REGULATION_OF_ORGANIC_ACID_TRANSPORT		59	0.332328	0.949163	0.552764	0.635211	1	2741	tags=22%, list=10%, signal=24%
GOBP_BILE_ACID_AND_BILE_SALT_TRANSPORT	GOBP_BILE_ACID_AND_BILE_SALT_TRANSPORT		31	0.436497	0.949077	0.538827	0.635011	1	4008	tags=16%, list=14%, signal=19%
GOBP_MRNA_EXPORT_FROM_NUCLEUS	GOBP_MRNA_EXPORT_FROM_NUCLEUS		69	0.317405	0.948968	0.572614	0.63486	1	5055	tags=29%, list=18%, signal=35%
GOBP_REGULATION_OF_PROTEIN_LOCALIZATION_TO_CHROMOSOME_TELOMERIC_REGION	GOBP_REGULATION_OF_PROTEIN_LOCALIZATION_TO_CHROMOSOME_TELOMERIC_REGION		15	0.401447	0.948547	0.522822	0.635536	1	7116	tags=53%, list=25%, signal=71%
GOBP_NEGATIVE_REGULATION_OF_MRNA_PROCESSING	GOBP_NEGATIVE_REGULATION_OF_MRNA_PROCESSING		25	0.369136	0.948141	0.534304	0.636157	1	5082	tags=40%, list=18%, signal=49%
GOBP_ESTABLISHMENT_OF_PROTEIN_LOCALIZATION_TO_CHROMOSOME	GOBP_ESTABLISHMENT_OF_PROTEIN_LOCALIZATION_TO_CHROMOSOME		28	0.357991	0.946019	0.531187	0.641319	1	1710	tags=18%, list=6%, signal=19%
GOBP_RESPONSE_TO_COLD	GOBP_RESPONSE_TO_COLD		47	0.337807	0.945844	0.555759	0.641356	1	2259	tags=19%, list=8%, signal=21%
GOBP_DENDRITIC_CELL_CHEMOTAXIS	GOBP_DENDRITIC_CELL_CHEMOTAXIS		21	0.399885	0.945075	0.548501	0.643007	1	1974	tags=10%, list=7%, signal=10%
GOBP_POSITIVE_REGULATION_OF_MYELINATION	GOBP_POSITIVE_REGULATION_OF_MYELINATION		25	0.363603	0.94489	0.536	0.643106	1	3771	tags=36%, list=13%, signal=42%
GOBP_CENTRIOLE_ASSEMBLY	GOBP_CENTRIOLE_ASSEMBLY		47	0.322939	0.944466	0.57515	0.643812	1	4250	tags=26%, list=15%, signal=30%
GOMF_RNA_NUCLEASE_ACTIVITY	GOMF_RNA_NUCLEASE_ACTIVITY		124	0.293964	0.944171	0.596226	0.644158	1	6781	tags=35%, list=24%, signal=47%
GOMF_PEPTIDOGLYCAN_BINDING	GOMF_PEPTIDOGLYCAN_BINDING		20	0.410397	0.944083	0.519056	0.643946	1	4138	tags=30%, list=15%, signal=35%
GOBP_REGULATION_OF_LYASE_ACTIVITY	GOBP_REGULATION_OF_LYASE_ACTIVITY		60	0.340597	0.943911	0.584013	0.643982	1	5572	tags=35%, list=20%, signal=44%
GOBP_MITOTIC_METAPHASE_CHROMOSOME_ALIGNMENT	GOBP_MITOTIC_METAPHASE_CHROMOSOME_ALIGNMENT		55	0.318973	0.943398	0.563241	0.644916	1	4729	tags=38%, list=17%, signal=46%
GOMF_RRNA_METHYLTRANSFERASE_ACTIVITY	GOMF_RRNA_METHYLTRANSFERASE_ACTIVITY		20	0.365757	0.94306	0.549213	0.645413	1	3871	tags=25%, list=14%, signal=29%
GOCC_PROTEIN_FOLDING_CHAPERONE_COMPLEX	GOCC_PROTEIN_FOLDING_CHAPERONE_COMPLEX		36	0.346335	0.942979	0.523305	0.645199	1	3282	tags=25%, list=12%, signal=28%
GOBP_TRANSFORMING_GROWTH_FACTOR_BETA1_PRODUCTION	GOBP_TRANSFORMING_GROWTH_FACTOR_BETA1_PRODUCTION		15	0.407813	0.942669	0.52919	0.645618	1	996	tags=27%, list=4%, signal=28%
GOBP_REGULATION_OF_CLATHRIN_DEPENDENT_ENDOCYTOSIS	GOBP_REGULATION_OF_CLATHRIN_DEPENDENT_ENDOCYTOSIS		20	0.378801	0.942341	0.572874	0.646087	1	5092	tags=30%, list=18%, signal=37%
GOBP_REGULATION_OF_CHOLESTEROL_EFFLUX	GOBP_REGULATION_OF_CHOLESTEROL_EFFLUX		44	0.342663	0.94219	0.541426	0.646064	1	1381	tags=11%, list=5%, signal=12%
GOBP_RESPONSE_TO_HEPATOCYTE_GROWTH_FACTOR	GOBP_RESPONSE_TO_HEPATOCYTE_GROWTH_FACTOR		17	0.392252	0.941537	0.557169	0.647364	1	3773	tags=41%, list=13%, signal=48%
GOBP_RENAL_WATER_HOMEOSTASIS	GOBP_RENAL_WATER_HOMEOSTASIS		17	0.426698	0.941198	0.528972	0.647913	1	3075	tags=24%, list=11%, signal=26%
GOBP_MYELIN_MAINTENANCE	GOBP_MYELIN_MAINTENANCE		18	0.379085	0.941141	0.548515	0.647631	1	3808	tags=56%, list=14%, signal=64%
GOMF_OXIDOREDUCTASE_ACTIVITY_ACTING_ON_NAD_P_H_QUINONE_OR_SIMILAR_COMPOUND_AS_ACCEPTOR	GOMF_OXIDOREDUCTASE_ACTIVITY_ACTING_ON_NAD_P_H_QUINONE_OR_SIMILAR_COMPOUND_AS_ACCEPTOR		38	0.35188	0.940758	0.552475	0.648245	1	2798	tags=21%, list=10%, signal=23%
GOBP_REGULATION_OF_MITOCHONDRIAL_GENE_EXPRESSION	GOBP_REGULATION_OF_MITOCHONDRIAL_GENE_EXPRESSION		33	0.335835	0.940277	0.563492	0.649046	1	3554	tags=24%, list=13%, signal=28%
GOBP_KERATINOCYTE_DEVELOPMENT	GOBP_KERATINOCYTE_DEVELOPMENT		17	0.380915	0.938604	0.544061	0.653093	1	18	tags=6%, list=0%, signal=6%
GOBP_EMBRYONIC_DIGESTIVE_TRACT_MORPHOGENESIS	GOBP_EMBRYONIC_DIGESTIVE_TRACT_MORPHOGENESIS		20	0.398009	0.938277	0.550699	0.65354	1	1066	tags=20%, list=4%, signal=21%
GOBP_REGULATION_OF_CYTOKINESIS	GOBP_REGULATION_OF_CYTOKINESIS		94	0.305452	0.93778	0.58473	0.654459	1	3555	tags=23%, list=13%, signal=27%
GOBP_REGULATION_OF_NEURON_MIGRATION	GOBP_REGULATION_OF_NEURON_MIGRATION		58	0.321031	0.936862	0.572464	0.656501	1	2137	tags=21%, list=8%, signal=22%
GOBP_RNA_SPLICING_VIA_TRANSESTERIFICATION_REACTIONS	GOBP_RNA_SPLICING_VIA_TRANSESTERIFICATION_REACTIONS		303	0.288228	0.936808	0.616935	0.656214	1	5082	tags=25%, list=18%, signal=31%
GOBP_MOTILE_CILIUM_ASSEMBLY	GOBP_MOTILE_CILIUM_ASSEMBLY		74	0.316268	0.934982	0.59106	0.660729	1	6570	tags=30%, list=23%, signal=39%
GOBP_POSITIVE_REGULATION_OF_RNA_SPLICING	GOBP_POSITIVE_REGULATION_OF_RNA_SPLICING		54	0.325446	0.934516	0.540755	0.661561	1	2745	tags=19%, list=10%, signal=20%
GOBP_EXCRETION	GOBP_EXCRETION		32	0.360242	0.93446	0.552773	0.661262	1	985	tags=13%, list=3%, signal=13%
GOMF_PROTEIN_LYSINE_N_METHYLTRANSFERASE_ACTIVITY	GOMF_PROTEIN_LYSINE_N_METHYLTRANSFERASE_ACTIVITY		56	0.306889	0.933722	0.596929	0.662795	1	6720	tags=43%, list=24%, signal=56%
GOBP_CELL_JUNCTION_DISASSEMBLY	GOBP_CELL_JUNCTION_DISASSEMBLY		26	0.363256	0.933386	0.561441	0.663256	1	4062	tags=54%, list=14%, signal=63%
GOMF_SMALL_MOLECULE_SENSOR_ACTIVITY	GOMF_SMALL_MOLECULE_SENSOR_ACTIVITY		33	0.336586	0.932102	0.562264	0.66629	1	4914	tags=30%, list=17%, signal=37%
GOCC_POLE_PLASM	GOCC_POLE_PLASM		23	0.406856	0.932075	0.579323	0.665918	1	5871	tags=35%, list=21%, signal=44%
GOCC_HISTONE_ACETYLTRANSFERASE_COMPLEX	GOCC_HISTONE_ACETYLTRANSFERASE_COMPLEX		88	0.297705	0.931782	0.587891	0.666256	1	2309	tags=15%, list=8%, signal=16%
GOCC_KINESIN_COMPLEX	GOCC_KINESIN_COMPLEX		49	0.318489	0.931535	0.60124	0.666472	1	6915	tags=45%, list=25%, signal=59%
GOBP_PROTEIN_HETEROOLIGOMERIZATION	GOBP_PROTEIN_HETEROOLIGOMERIZATION		28	0.356802	0.930863	0.553106	0.667867	1	36	tags=4%, list=0%, signal=4%
GOMF_ATP_DEPENDENT_ACTIVITY_ACTING_ON_RNA	GOMF_ATP_DEPENDENT_ACTIVITY_ACTING_ON_RNA		74	0.306777	0.930492	0.601942	0.668398	1	7279	tags=39%, list=26%, signal=53%
GOBP_REGULATION_OF_B_CELL_PROLIFERATION	GOBP_REGULATION_OF_B_CELL_PROLIFERATION		73	0.307993	0.930299	0.610714	0.668461	1	3373	tags=21%, list=12%, signal=23%
GOCC_CILIARY_BASAL_BODY	GOCC_CILIARY_BASAL_BODY		184	0.278536	0.93004	0.643885	0.668708	1	3261	tags=17%, list=12%, signal=19%
GOBP_SELECTIVE_AUTOPHAGY	GOBP_SELECTIVE_AUTOPHAGY		97	0.296701	0.928954	0.589286	0.671183	1	4090	tags=24%, list=15%, signal=28%
GOCC_EXTRINSIC_COMPONENT_OF_CYTOPLASMIC_SIDE_OF_PLASMA_MEMBRANE	GOCC_EXTRINSIC_COMPONENT_OF_CYTOPLASMIC_SIDE_OF_PLASMA_MEMBRANE		74	0.305782	0.928517	0.599284	0.671962	1	1735	tags=15%, list=6%, signal=16%
GOBP_NEGATIVE_REGULATION_OF_RESPONSE_TO_BIOTIC_STIMULUS	GOBP_NEGATIVE_REGULATION_OF_RESPONSE_TO_BIOTIC_STIMULUS		181	0.285077	0.928097	0.639493	0.672647	1	3648	tags=15%, list=13%, signal=17%
GOBP_POSITIVE_REGULATION_OF_LYASE_ACTIVITY	GOBP_POSITIVE_REGULATION_OF_LYASE_ACTIVITY		40	0.347745	0.927923	0.583051	0.672662	1	5982	tags=38%, list=21%, signal=48%
GOBP_TRANSPORT_ALONG_MICROTUBULE	GOBP_TRANSPORT_ALONG_MICROTUBULE		179	0.281641	0.927742	0.617706	0.672714	1	4729	tags=27%, list=17%, signal=33%
GOBP_PROTEIN_LOCALIZATION_TO_CHROMOSOME_TELOMERIC_REGION	GOBP_PROTEIN_LOCALIZATION_TO_CHROMOSOME_TELOMERIC_REGION		32	0.337324	0.927623	0.577778	0.672592	1	7116	tags=47%, list=25%, signal=63%
GOMF_CATALYTIC_ACTIVITY_ACTING_ON_A_RRNA	GOMF_CATALYTIC_ACTIVITY_ACTING_ON_A_RRNA		25	0.352885	0.92689	0.608031	0.674138	1	4130	tags=28%, list=15%, signal=33%
GOBP_CERAMIDE_TRANSPORT	GOBP_CERAMIDE_TRANSPORT		15	0.406869	0.926013	0.573557	0.676081	1	1762	tags=27%, list=6%, signal=28%
GOBP_ANTIBACTERIAL_HUMORAL_RESPONSE	GOBP_ANTIBACTERIAL_HUMORAL_RESPONSE		117	0.326378	0.925183	0.607321	0.677912	1	2612	tags=9%, list=9%, signal=10%
GOBP_NEUROTRANSMITTER_RECEPTOR_INTERNALIZATION	GOBP_NEUROTRANSMITTER_RECEPTOR_INTERNALIZATION		45	0.329063	0.925036	0.596929	0.67786	1	2715	tags=13%, list=10%, signal=15%
GOCC_SITE_OF_DNA_DAMAGE	GOCC_SITE_OF_DNA_DAMAGE		112	0.286959	0.924994	0.625755	0.677517	1	5190	tags=35%, list=18%, signal=43%
GOMF_PEPTIDE_HORMONE_RECEPTOR_BINDING	GOMF_PEPTIDE_HORMONE_RECEPTOR_BINDING		20	0.415209	0.924818	0.577735	0.677528	1	3430	tags=20%, list=12%, signal=23%
GOBP_MATURATION_OF_5_8S_RRNA	GOBP_MATURATION_OF_5_8S_RRNA		35	0.332588	0.924555	0.565392	0.677779	1	3837	tags=23%, list=14%, signal=26%
GOCC_M_BAND	GOCC_M_BAND		18	0.39445	0.92369	0.558594	0.679696	1	1230	tags=17%, list=4%, signal=17%
GOBP_CD8_POSITIVE_ALPHA_BETA_T_CELL_DIFFERENTIATION	GOBP_CD8_POSITIVE_ALPHA_BETA_T_CELL_DIFFERENTIATION		22	0.378865	0.923273	0.587477	0.680415	1	268	tags=9%, list=1%, signal=9%
GOBP_NEGATIVE_REGULATION_OF_DIGESTIVE_SYSTEM_PROCESS	GOBP_NEGATIVE_REGULATION_OF_DIGESTIVE_SYSTEM_PROCESS		20	0.402778	0.923151	0.581722	0.680257	1	1044	tags=10%, list=4%, signal=10%
GOBP_PEPTIDYL_LYSINE_ACETYLATION	GOBP_PEPTIDYL_LYSINE_ACETYLATION		83	0.30089	0.923069	0.607438	0.680023	1	2626	tags=19%, list=9%, signal=21%
GOBP_SPERMATID_NUCLEUS_DIFFERENTIATION	GOBP_SPERMATID_NUCLEUS_DIFFERENTIATION		32	0.355418	0.923049	0.57393	0.679636	1	2919	tags=19%, list=10%, signal=21%
GOBP_OLFACTORY_BULB_INTERNEURON_DIFFERENTIATION	GOBP_OLFACTORY_BULB_INTERNEURON_DIFFERENTIATION		15	0.400663	0.922759	0.574181	0.679963	1	3624	tags=40%, list=13%, signal=46%
GOBP_RESPONSE_TO_PROSTAGLANDIN	GOBP_RESPONSE_TO_PROSTAGLANDIN		29	0.377227	0.921826	0.601786	0.682032	1	4248	tags=28%, list=15%, signal=32%
GOMF_NUCLEOTIDYLTRANSFERASE_ACTIVITY	GOMF_NUCLEOTIDYLTRANSFERASE_ACTIVITY		139	0.284861	0.921574	0.653257	0.682258	1	3737	tags=17%, list=13%, signal=20%
GOBP_REGULATION_OF_EXTRACELLULAR_MATRIX_DISASSEMBLY	GOBP_REGULATION_OF_EXTRACELLULAR_MATRIX_DISASSEMBLY		16	0.38829	0.921465	0.600768	0.682102	1	1599	tags=25%, list=6%, signal=26%
GOBP_REGULATION_OF_SYNAPTIC_TRANSMISSION_CHOLINERGIC	GOBP_REGULATION_OF_SYNAPTIC_TRANSMISSION_CHOLINERGIC		16	0.436327	0.921092	0.584507	0.682702	1	5723	tags=38%, list=20%, signal=47%
GOBP_REGULATION_OF_DNA_RECOMBINATION	GOBP_REGULATION_OF_DNA_RECOMBINATION		135	0.280223	0.920291	0.667969	0.684486	1	5190	tags=34%, list=18%, signal=42%
GOBP_MICROVILLUS_ORGANIZATION	GOBP_MICROVILLUS_ORGANIZATION		27	0.34426	0.920095	0.588551	0.684582	1	1176	tags=19%, list=4%, signal=19%
GOCC_PORE_COMPLEX	GOCC_PORE_COMPLEX		26	0.360622	0.919923	0.59802	0.684612	1	1285	tags=15%, list=5%, signal=16%
GOBP_IMMATURE_B_CELL_DIFFERENTIATION	GOBP_IMMATURE_B_CELL_DIFFERENTIATION		16	0.390628	0.919179	0.589015	0.686192	1	1071	tags=13%, list=4%, signal=13%
GOBP_INTERLEUKIN_6_MEDIATED_SIGNALING_PATHWAY	GOBP_INTERLEUKIN_6_MEDIATED_SIGNALING_PATHWAY		19	0.371713	0.91832	0.561069	0.688068	1	966	tags=16%, list=3%, signal=16%
GOBP_FEMALE_GAMETE_GENERATION	GOBP_FEMALE_GAMETE_GENERATION		178	0.286038	0.918182	0.681818	0.687987	1	3669	tags=19%, list=13%, signal=21%
GOBP_CEREBELLAR_GRANULAR_LAYER_DEVELOPMENT	GOBP_CEREBELLAR_GRANULAR_LAYER_DEVELOPMENT		16	0.403849	0.91749	0.605263	0.689435	1	433	tags=13%, list=2%, signal=13%
GOMF_MONOATOMIC_ANION_MONOATOMIC_CATION_SYMPORTER_ACTIVITY	GOMF_MONOATOMIC_ANION_MONOATOMIC_CATION_SYMPORTER_ACTIVITY		26	0.374794	0.916103	0.617094	0.692777	1	5955	tags=50%, list=21%, signal=63%
GOBP_TELOMERE_MAINTENANCE_VIA_TELOMERE_LENGTHENING	GOBP_TELOMERE_MAINTENANCE_VIA_TELOMERE_LENGTHENING		75	0.303887	0.916068	0.618644	0.692431	1	5199	tags=32%, list=18%, signal=39%
GOBP_PROTEIN_PALMITOYLATION	GOBP_PROTEIN_PALMITOYLATION		33	0.329741	0.916011	0.561331	0.692126	1	2414	tags=21%, list=9%, signal=23%
GOBP_MALE_GENITALIA_DEVELOPMENT	GOBP_MALE_GENITALIA_DEVELOPMENT		22	0.376922	0.915832	0.592105	0.692153	1	2334	tags=18%, list=8%, signal=20%
GOBP_FEMALE_MEIOTIC_NUCLEAR_DIVISION	GOBP_FEMALE_MEIOTIC_NUCLEAR_DIVISION		45	0.335861	0.91518	0.630314	0.693517	1	7136	tags=49%, list=25%, signal=65%
GOBP_MITOCHONDRIAL_DNA_REPLICATION	GOBP_MITOCHONDRIAL_DNA_REPLICATION		16	0.3708	0.914402	0.578529	0.695165	1	6614	tags=44%, list=23%, signal=57%
GOBP_REGULATION_OF_CALCIUM_ION_IMPORT_ACROSS_PLASMA_MEMBRANE	GOBP_REGULATION_OF_CALCIUM_ION_IMPORT_ACROSS_PLASMA_MEMBRANE		19	0.385559	0.914272	0.610603	0.695085	1	3464	tags=32%, list=12%, signal=36%
GOBP_RESCUE_OF_STALLED_RIBOSOME	GOBP_RESCUE_OF_STALLED_RIBOSOME		30	0.33569	0.913777	0.60334	0.695969	1	2847	tags=23%, list=10%, signal=26%
GOMF_MHC_PROTEIN_BINDING	GOMF_MHC_PROTEIN_BINDING		52	0.338061	0.912457	0.624101	0.69913	1	2001	tags=12%, list=7%, signal=12%
GOBP_REGULATION_OF_ADENYLATE_CYCLASE_ACTIVITY	GOBP_REGULATION_OF_ADENYLATE_CYCLASE_ACTIVITY		47	0.346882	0.912288	0.64878	0.699134	1	5572	tags=38%, list=20%, signal=48%
GOMF_N_METHYLTRANSFERASE_ACTIVITY	GOMF_N_METHYLTRANSFERASE_ACTIVITY		91	0.28805	0.912124	0.662	0.699144	1	5205	tags=32%, list=18%, signal=39%
GOBP_REGULATION_OF_DOSAGE_COMPENSATION_BY_INACTIVATION_OF_X_CHROMOSOME	GOBP_REGULATION_OF_DOSAGE_COMPENSATION_BY_INACTIVATION_OF_X_CHROMOSOME		15	0.379746	0.911788	0.567797	0.699599	1	3976	tags=33%, list=14%, signal=39%
GOBP_ATRIAL_SEPTUM_MORPHOGENESIS	GOBP_ATRIAL_SEPTUM_MORPHOGENESIS		17	0.382358	0.911729	0.586021	0.699299	1	1429	tags=18%, list=5%, signal=19%
GOCC_POSTSYNAPTIC_CYTOSOL	GOCC_POSTSYNAPTIC_CYTOSOL		28	0.34679	0.910852	0.606316	0.701287	1	3697	tags=25%, list=13%, signal=29%
GOBP_REGULATION_OF_GOLGI_ORGANIZATION	GOBP_REGULATION_OF_GOLGI_ORGANIZATION		17	0.368496	0.909553	0.6	0.704367	1	4835	tags=47%, list=17%, signal=57%
GOBP_VIRAL_BUDDING	GOBP_VIRAL_BUDDING		18	0.365924	0.907912	0.59542	0.708399	1	517	tags=11%, list=2%, signal=11%
GOBP_SKELETAL_MUSCLE_CONTRACTION	GOBP_SKELETAL_MUSCLE_CONTRACTION		44	0.331535	0.907085	0.606762	0.710208	1	1922	tags=14%, list=7%, signal=15%
GOBP_POSITIVE_REGULATION_OF_CATECHOLAMINE_SECRETION	GOBP_POSITIVE_REGULATION_OF_CATECHOLAMINE_SECRETION		19	0.38038	0.9067	0.632768	0.710815	1	3085	tags=26%, list=11%, signal=30%
GOBP_PYRIMIDINE_RIBONUCLEOTIDE_METABOLIC_PROCESS	GOBP_PYRIMIDINE_RIBONUCLEOTIDE_METABOLIC_PROCESS		29	0.338174	0.906041	0.603272	0.712172	1	1289	tags=21%, list=5%, signal=22%
GOBP_PURINE_CONTAINING_COMPOUND_TRANSMEMBRANE_TRANSPORT	GOBP_PURINE_CONTAINING_COMPOUND_TRANSMEMBRANE_TRANSPORT		24	0.35978	0.90509	0.59375	0.714331	1	4113	tags=42%, list=15%, signal=49%
GOBP_SEMINIFEROUS_TUBULE_DEVELOPMENT	GOBP_SEMINIFEROUS_TUBULE_DEVELOPMENT		21	0.372906	0.905001	0.631488	0.714117	1	5675	tags=38%, list=20%, signal=48%
GOBP_SODIUM_ION_EXPORT_ACROSS_PLASMA_MEMBRANE	GOBP_SODIUM_ION_EXPORT_ACROSS_PLASMA_MEMBRANE		15	0.399979	0.902945	0.594891	0.719379	1	535	tags=13%, list=2%, signal=14%
GOBP_DIACYLGLYCEROL_METABOLIC_PROCESS	GOBP_DIACYLGLYCEROL_METABOLIC_PROCESS		31	0.340172	0.901417	0.644101	0.72318	1	2091	tags=13%, list=7%, signal=14%
GOMF_ALDEHYDE_DEHYDROGENASE_NAD_P_PLUS_ACTIVITY	GOMF_ALDEHYDE_DEHYDROGENASE_NAD_P_PLUS_ACTIVITY		19	0.365744	0.901284	0.628931	0.723089	1	2625	tags=21%, list=9%, signal=23%
GOBP_REPRODUCTIVE_BEHAVIOR	GOBP_REPRODUCTIVE_BEHAVIOR		64	0.311656	0.901039	0.675485	0.723265	1	3942	tags=20%, list=14%, signal=24%
GOMF_SULFUR_COMPOUND_TRANSMEMBRANE_TRANSPORTER_ACTIVITY	GOMF_SULFUR_COMPOUND_TRANSMEMBRANE_TRANSPORTER_ACTIVITY		55	0.31161	0.900972	0.690519	0.722985	1	3834	tags=29%, list=14%, signal=34%
GOBP_PHOSPHATIDYLETHANOLAMINE_METABOLIC_PROCESS	GOBP_PHOSPHATIDYLETHANOLAMINE_METABOLIC_PROCESS		25	0.34347	0.900917	0.640489	0.722661	1	1381	tags=20%, list=5%, signal=21%
GOMF_TRANSLATION_ELONGATION_FACTOR_ACTIVITY	GOMF_TRANSLATION_ELONGATION_FACTOR_ACTIVITY		17	0.366501	0.900635	0.61087	0.722979	1	3224	tags=24%, list=11%, signal=27%
GOMF_ATP_DEPENDENT_CHROMATIN_REMODELER_ACTIVITY	GOMF_ATP_DEPENDENT_CHROMATIN_REMODELER_ACTIVITY		34	0.318343	0.900587	0.643701	0.722655	1	5181	tags=35%, list=18%, signal=43%
GOBP_PURINERGIC_NUCLEOTIDE_RECEPTOR_SIGNALING_PATHWAY	GOBP_PURINERGIC_NUCLEOTIDE_RECEPTOR_SIGNALING_PATHWAY		15	0.388174	0.900383	0.625	0.72275	1	6551	tags=33%, list=23%, signal=43%
GOBP_POSITIVE_REGULATION_OF_STEROL_TRANSPORT	GOBP_POSITIVE_REGULATION_OF_STEROL_TRANSPORT		46	0.325603	0.899016	0.629921	0.726072	1	224	tags=7%, list=1%, signal=7%
GOCC_RECYCLING_ENDOSOME	GOCC_RECYCLING_ENDOSOME		161	0.278988	0.898595	0.703633	0.726789	1	2346	tags=16%, list=8%, signal=17%
GOCC_PRECATALYTIC_SPLICEOSOME	GOCC_PRECATALYTIC_SPLICEOSOME		61	0.314075	0.898238	0.624506	0.727302	1	3886	tags=23%, list=14%, signal=27%
GOCC_CYTOPLASMIC_STRESS_GRANULE	GOCC_CYTOPLASMIC_STRESS_GRANULE		84	0.291973	0.89823	0.699346	0.726858	1	4697	tags=30%, list=17%, signal=36%
GOBP_REGULATION_OF_DIGESTIVE_SYSTEM_PROCESS	GOBP_REGULATION_OF_DIGESTIVE_SYSTEM_PROCESS		47	0.33622	0.897922	0.663102	0.727198	1	1044	tags=6%, list=4%, signal=7%
GOBP_PROTEIN_MODIFICATION_BY_SMALL_PROTEIN_REMOVAL	GOBP_PROTEIN_MODIFICATION_BY_SMALL_PROTEIN_REMOVAL		128	0.27809	0.897758	0.717256	0.727206	1	3394	tags=19%, list=12%, signal=21%
GOBP_DRINKING_BEHAVIOR	GOBP_DRINKING_BEHAVIOR		17	0.424863	0.897288	0.634921	0.728044	1	3464	tags=24%, list=12%, signal=27%
GOCC_H4_H2A_HISTONE_ACETYLTRANSFERASE_COMPLEX	GOCC_H4_H2A_HISTONE_ACETYLTRANSFERASE_COMPLEX		27	0.338134	0.896974	0.623247	0.728436	1	1983	tags=15%, list=7%, signal=16%
GOBP_REGULATION_OF_GASTRULATION	GOBP_REGULATION_OF_GASTRULATION		18	0.377355	0.896972	0.605058	0.727977	1	3771	tags=39%, list=13%, signal=45%
GOBP_NEGATIVE_REGULATION_OF_INSULIN_SECRETION_INVOLVED_IN_CELLULAR_RESPONSE_TO_GLUCOSE_STIMULUS	GOBP_NEGATIVE_REGULATION_OF_INSULIN_SECRETION_INVOLVED_IN_CELLULAR_RESPONSE_TO_GLUCOSE_STIMULUS		18	0.361962	0.895143	0.624769	0.732653	1	1628	tags=22%, list=6%, signal=24%
GOBP_MEMBRANE_INVAGINATION	GOBP_MEMBRANE_INVAGINATION		78	0.314122	0.895068	0.639252	0.732394	1	4545	tags=26%, list=16%, signal=30%
GOCC_DENDRITIC_SPINE_HEAD	GOCC_DENDRITIC_SPINE_HEAD		15	0.392941	0.895049	0.623853	0.731983	1	4625	tags=33%, list=16%, signal=40%
GOBP_REGULATION_OF_MICROTUBULE_BASED_MOVEMENT	GOBP_REGULATION_OF_MICROTUBULE_BASED_MOVEMENT		60	0.316969	0.894194	0.66443	0.733863	1	5600	tags=22%, list=20%, signal=27%
GOMF_SODIUM_INDEPENDENT_ORGANIC_ANION_TRANSMEMBRANE_TRANSPORTER_ACTIVITY	GOMF_SODIUM_INDEPENDENT_ORGANIC_ANION_TRANSMEMBRANE_TRANSPORTER_ACTIVITY		24	0.452028	0.894161	0.630849	0.733493	1	7568	tags=29%, list=27%, signal=40%
GOMF_PROTEIN_METHYLTRANSFERASE_ACTIVITY	GOMF_PROTEIN_METHYLTRANSFERASE_ACTIVITY		90	0.281263	0.893996	0.726547	0.733489	1	6720	tags=39%, list=24%, signal=51%
GOBP_NUCLEOTIDE_SUGAR_METABOLIC_PROCESS	GOBP_NUCLEOTIDE_SUGAR_METABOLIC_PROCESS		34	0.325843	0.893917	0.629857	0.733259	1	1633	tags=18%, list=6%, signal=19%
GOBP_NUCLEOBASE_BIOSYNTHETIC_PROCESS	GOBP_NUCLEOBASE_BIOSYNTHETIC_PROCESS		17	0.361286	0.89318	0.627451	0.734772	1	4373	tags=41%, list=16%, signal=49%
GOMF_VOLTAGE_GATED_MONOATOMIC_ANION_CHANNEL_ACTIVITY	GOMF_VOLTAGE_GATED_MONOATOMIC_ANION_CHANNEL_ACTIVITY		16	0.371218	0.892946	0.634686	0.734927	1	608	tags=13%, list=2%, signal=13%
GOBP_PHOSPHOLIPID_EFFLUX	GOBP_PHOSPHOLIPID_EFFLUX		15	0.415038	0.892753	0.610338	0.734992	1	1591	tags=13%, list=6%, signal=14%
GOMF_ATP_DEPENDENT_ACTIVITY_ACTING_ON_DNA	GOMF_ATP_DEPENDENT_ACTIVITY_ACTING_ON_DNA		115	0.273845	0.892667	0.730994	0.734759	1	4668	tags=31%, list=17%, signal=37%
GOBP_NEGATIVE_REGULATION_OF_CAMP_MEDIATED_SIGNALING	GOBP_NEGATIVE_REGULATION_OF_CAMP_MEDIATED_SIGNALING		16	0.392088	0.892538	0.630394	0.734633	1	3389	tags=25%, list=12%, signal=28%
GOBP_CHAPERONE_MEDIATED_PROTEIN_COMPLEX_ASSEMBLY	GOBP_CHAPERONE_MEDIATED_PROTEIN_COMPLEX_ASSEMBLY		18	0.356687	0.89218	0.617108	0.735174	1	3278	tags=33%, list=12%, signal=38%
GOBP_RRNA_CATABOLIC_PROCESS	GOBP_RRNA_CATABOLIC_PROCESS		20	0.364106	0.892064	0.626747	0.735022	1	7521	tags=50%, list=27%, signal=68%
GOBP_REGULATION_OF_TELOMERE_MAINTENANCE_VIA_TELOMERE_LENGTHENING	GOBP_REGULATION_OF_TELOMERE_MAINTENANCE_VIA_TELOMERE_LENGTHENING		58	0.301306	0.891535	0.642259	0.73605	1	7177	tags=47%, list=25%, signal=62%
GOBP_REGULATION_OF_APPETITE	GOBP_REGULATION_OF_APPETITE		27	0.374623	0.890995	0.627087	0.737077	1	6021	tags=26%, list=21%, signal=33%
GOBP_TYPE_I_INTERFERON_PRODUCTION	GOBP_TYPE_I_INTERFERON_PRODUCTION		137	0.275808	0.890804	0.780115	0.737114	1	3250	tags=16%, list=12%, signal=18%
GOBP_QUATERNARY_AMMONIUM_GROUP_TRANSPORT	GOBP_QUATERNARY_AMMONIUM_GROUP_TRANSPORT		34	0.357497	0.890544	0.680532	0.737351	1	1560	tags=12%, list=6%, signal=12%
GOCC_TELOMERASE_HOLOENZYME_COMPLEX	GOCC_TELOMERASE_HOLOENZYME_COMPLEX		21	0.346573	0.890039	0.609709	0.738308	1	4729	tags=29%, list=17%, signal=34%
GOMF_ATPASE_COUPLED_TRANSMEMBRANE_TRANSPORTER_ACTIVITY	GOMF_ATPASE_COUPLED_TRANSMEMBRANE_TRANSPORTER_ACTIVITY		108	0.294678	0.889921	0.705565	0.738168	1	3834	tags=24%, list=14%, signal=28%
GOMF_MICROTUBULE_MOTOR_ACTIVITY	GOMF_MICROTUBULE_MOTOR_ACTIVITY		66	0.302009	0.888412	0.724868	0.741842	1	6995	tags=44%, list=25%, signal=58%
GOCC_TRANS_GOLGI_NETWORK_TRANSPORT_VESICLE_MEMBRANE	GOCC_TRANS_GOLGI_NETWORK_TRANSPORT_VESICLE_MEMBRANE		19	0.359833	0.888219	0.630165	0.74194	1	4612	tags=37%, list=16%, signal=44%
GOBP_QUINONE_METABOLIC_PROCESS	GOBP_QUINONE_METABOLIC_PROCESS		39	0.322271	0.887958	0.653333	0.742196	1	3034	tags=28%, list=11%, signal=32%
GOBP_REGULATION_OF_DENDRITE_EXTENSION	GOBP_REGULATION_OF_DENDRITE_EXTENSION		33	0.326921	0.887306	0.638723	0.743564	1	3500	tags=21%, list=12%, signal=24%
GOBP_EMBRYONIC_HINDLIMB_MORPHOGENESIS	GOBP_EMBRYONIC_HINDLIMB_MORPHOGENESIS		35	0.336373	0.886985	0.649156	0.743969	1	3164	tags=23%, list=11%, signal=26%
GOBP_REGULATION_OF_PHOSPHOPROTEIN_PHOSPHATASE_ACTIVITY	GOBP_REGULATION_OF_PHOSPHOPROTEIN_PHOSPHATASE_ACTIVITY		52	0.308761	0.886804	0.656627	0.74399	1	5169	tags=35%, list=18%, signal=42%
GOBP_POTASSIUM_ION_EXPORT_ACROSS_PLASMA_MEMBRANE	GOBP_POTASSIUM_ION_EXPORT_ACROSS_PLASMA_MEMBRANE		20	0.372598	0.885255	0.64432	0.747847	1	3085	tags=30%, list=11%, signal=34%
GOBP_PLASMA_LIPOPROTEIN_PARTICLE_ASSEMBLY	GOBP_PLASMA_LIPOPROTEIN_PARTICLE_ASSEMBLY		21	0.348667	0.884695	0.648544	0.748915	1	2133	tags=14%, list=8%, signal=15%
GOMF_OXIDOREDUCTASE_ACTIVITY_ACTING_ON_CH_OR_CH2_GROUPS	GOMF_OXIDOREDUCTASE_ACTIVITY_ACTING_ON_CH_OR_CH2_GROUPS		16	0.428989	0.884105	0.619748	0.750096	1	242	tags=6%, list=1%, signal=6%
GOBP_RNA_METHYLATION	GOBP_RNA_METHYLATION		77	0.286057	0.883427	0.737575	0.751536	1	6706	tags=40%, list=24%, signal=53%
GOBP_TRNA_METHYLATION	GOBP_TRNA_METHYLATION		39	0.305539	0.883328	0.675944	0.751346	1	4755	tags=31%, list=17%, signal=37%
GOBP_MELANOSOME_ASSEMBLY	GOBP_MELANOSOME_ASSEMBLY		19	0.345257	0.883133	0.662109	0.751411	1	4443	tags=37%, list=16%, signal=44%
GOCC_CAJAL_BODY	GOCC_CAJAL_BODY		39	0.312506	0.882162	0.680585	0.753631	1	3217	tags=21%, list=11%, signal=23%
GOBP_POLYPRENOL_METABOLIC_PROCESS	GOBP_POLYPRENOL_METABOLIC_PROCESS		18	0.369436	0.881207	0.63	0.755748	1	6157	tags=39%, list=22%, signal=50%
GOBP_NEGATIVE_REGULATION_OF_TYPE_I_INTERFERON_MEDIATED_SIGNALING_PATHWAY	GOBP_NEGATIVE_REGULATION_OF_TYPE_I_INTERFERON_MEDIATED_SIGNALING_PATHWAY		26	0.352678	0.88092	0.680154	0.756065	1	1623	tags=8%, list=6%, signal=8%
GOBP_GLOMERULAR_EPITHELIUM_DEVELOPMENT	GOBP_GLOMERULAR_EPITHELIUM_DEVELOPMENT		19	0.351842	0.880379	0.628337	0.75713	1	1733	tags=16%, list=6%, signal=17%
GOMF_GTPASE_ACTIVATING_PROTEIN_BINDING	GOMF_GTPASE_ACTIVATING_PROTEIN_BINDING		20	0.350367	0.879888	0.651394	0.758008	1	4980	tags=35%, list=18%, signal=42%
GOBP_RNA_5_END_PROCESSING	GOBP_RNA_5_END_PROCESSING		19	0.350762	0.879876	0.655936	0.757561	1	5056	tags=42%, list=18%, signal=51%
GOBP_MITOCHONDRIAL_RNA_PROCESSING	GOBP_MITOCHONDRIAL_RNA_PROCESSING		19	0.345819	0.879581	0.652941	0.75789	1	4742	tags=37%, list=17%, signal=44%
GOCC_DNA_REPLICATION_FACTOR_A_COMPLEX	GOCC_DNA_REPLICATION_FACTOR_A_COMPLEX		21	0.37594	0.87888	0.645669	0.759328	1	5181	tags=24%, list=18%, signal=29%
GOMF_UBIQUITIN_LIKE_PROTEIN_PEPTIDASE_ACTIVITY	GOMF_UBIQUITIN_LIKE_PROTEIN_PEPTIDASE_ACTIVITY		113	0.272622	0.878022	0.786448	0.761268	1	3709	tags=19%, list=13%, signal=21%
GOBP_G_PROTEIN_COUPLED_RECEPTOR_SIGNALING_PATHWAY_COUPLED_TO_CYCLIC_NUCLEOTIDE_SECOND_MESSENGER	GOBP_G_PROTEIN_COUPLED_RECEPTOR_SIGNALING_PATHWAY_COUPLED_TO_CYCLIC_NUCLEOTIDE_SECOND_MESSENGER		34	0.377544	0.877351	0.690878	0.762676	1	354	tags=6%, list=1%, signal=6%
GOBP_RETINAL_METABOLIC_PROCESS	GOBP_RETINAL_METABOLIC_PROCESS		19	0.369155	0.876452	0.642322	0.764761	1	2663	tags=21%, list=9%, signal=23%
GOMF_RNA_EXONUCLEASE_ACTIVITY	GOMF_RNA_EXONUCLEASE_ACTIVITY		34	0.306149	0.876187	0.680982	0.765004	1	7585	tags=56%, list=27%, signal=76%
GOCC_A_BAND	GOCC_A_BAND		37	0.33461	0.87549	0.668571	0.76645	1	3274	tags=27%, list=12%, signal=31%
GOBP_NCRNA_CATABOLIC_PROCESS	GOBP_NCRNA_CATABOLIC_PROCESS		46	0.306027	0.875033	0.691089	0.767233	1	7521	tags=46%, list=27%, signal=62%
GOBP_SPERM_DNA_CONDENSATION	GOBP_SPERM_DNA_CONDENSATION		18	0.395779	0.874355	0.604289	0.768627	1	2365	tags=11%, list=8%, signal=12%
GOBP_PHOSPHATIDYLSERINE_METABOLIC_PROCESS	GOBP_PHOSPHATIDYLSERINE_METABOLIC_PROCESS		21	0.352917	0.874262	0.672222	0.768398	1	4558	tags=43%, list=16%, signal=51%
GOBP_PONS_DEVELOPMENT	GOBP_PONS_DEVELOPMENT		15	0.380343	0.874239	0.653846	0.767997	1	1560	tags=13%, list=6%, signal=14%
GOMF_UBIQUITIN_LIKE_PROTEIN_LIGASE_ACTIVITY	GOMF_UBIQUITIN_LIKE_PROTEIN_LIGASE_ACTIVITY		361	0.255478	0.873837	0.86692	0.76861	1	4780	tags=24%, list=17%, signal=28%
GOBP_POSITIVE_REGULATION_OF_ADENYLATE_CYCLASE_ACTIVITY	GOBP_POSITIVE_REGULATION_OF_ADENYLATE_CYCLASE_ACTIVITY		31	0.349427	0.873799	0.6942	0.768227	1	5982	tags=42%, list=21%, signal=53%
GOBP_POSITIVE_REGULATION_OF_KERATINOCYTE_PROLIFERATION	GOBP_POSITIVE_REGULATION_OF_KERATINOCYTE_PROLIFERATION		15	0.380688	0.873529	0.655303	0.768524	1	2768	tags=20%, list=10%, signal=22%
GOBP_POSITIVE_REGULATION_OF_MYELOID_LEUKOCYTE_MEDIATED_IMMUNITY	GOBP_POSITIVE_REGULATION_OF_MYELOID_LEUKOCYTE_MEDIATED_IMMUNITY		51	0.339503	0.873321	0.66004	0.768632	1	6138	tags=27%, list=22%, signal=35%
GOBP_RRNA_METHYLATION	GOBP_RRNA_METHYLATION		20	0.341154	0.872431	0.693089	0.770597	1	3871	tags=25%, list=14%, signal=29%
GOCC_SNARE_COMPLEX	GOCC_SNARE_COMPLEX		47	0.310855	0.872117	0.700193	0.771	1	3821	tags=26%, list=14%, signal=29%
GOMF_RNA_ENDONUCLEASE_ACTIVITY	GOMF_RNA_ENDONUCLEASE_ACTIVITY		67	0.289618	0.871915	0.746154	0.771109	1	6641	tags=39%, list=24%, signal=51%
GOBP_CALMODULIN_DEPENDENT_KINASE_SIGNALING_PATHWAY	GOBP_CALMODULIN_DEPENDENT_KINASE_SIGNALING_PATHWAY		16	0.356731	0.870182	0.670061	0.77544	1	3940	tags=25%, list=14%, signal=29%
GOBP_OUTER_DYNEIN_ARM_ASSEMBLY	GOBP_OUTER_DYNEIN_ARM_ASSEMBLY		23	0.372543	0.869429	0.684976	0.77702	1	5600	tags=35%, list=20%, signal=43%
GOBP_POSITIVE_REGULATION_OF_TELOMERE_MAINTENANCE_VIA_TELOMERE_LENGTHENING	GOBP_POSITIVE_REGULATION_OF_TELOMERE_MAINTENANCE_VIA_TELOMERE_LENGTHENING		36	0.312324	0.869283	0.690574	0.776935	1	7177	tags=50%, list=25%, signal=67%
GOBP_CELLULAR_RESPONSE_TO_PH	GOBP_CELLULAR_RESPONSE_TO_PH		24	0.362528	0.869081	0.664516	0.777026	1	5518	tags=33%, list=20%, signal=41%
GOBP_TRNA_THREONYLCARBAMOYLADENOSINE_METABOLIC_PROCESS	GOBP_TRNA_THREONYLCARBAMOYLADENOSINE_METABOLIC_PROCESS		18	0.353993	0.869044	0.682281	0.776656	1	4742	tags=33%, list=17%, signal=40%
GOMF_MONOCARBOXYLIC_ACID_TRANSMEMBRANE_TRANSPORTER_ACTIVITY	GOMF_MONOCARBOXYLIC_ACID_TRANSMEMBRANE_TRANSPORTER_ACTIVITY		69	0.3163	0.868693	0.743464	0.777131	1	4008	tags=23%, list=14%, signal=27%
GOBP_NEGATIVE_REGULATION_OF_INFLAMMATORY_RESPONSE_TO_ANTIGENIC_STIMULUS	GOBP_NEGATIVE_REGULATION_OF_INFLAMMATORY_RESPONSE_TO_ANTIGENIC_STIMULUS		18	0.387239	0.868096	0.668469	0.778293	1	3940	tags=28%, list=14%, signal=32%
GOBP_REGULATION_OF_LYSOSOMAL_LUMEN_PH	GOBP_REGULATION_OF_LYSOSOMAL_LUMEN_PH		22	0.347631	0.867735	0.678501	0.778781	1	4038	tags=41%, list=14%, signal=48%
GOCC_CYTOPLASMIC_REGION	GOCC_CYTOPLASMIC_REGION		269	0.258242	0.867675	0.912052	0.778469	1	4558	tags=22%, list=16%, signal=25%
GOCC_SITE_OF_DOUBLE_STRAND_BREAK	GOCC_SITE_OF_DOUBLE_STRAND_BREAK		80	0.276793	0.86677	0.774451	0.780478	1	5190	tags=35%, list=18%, signal=43%
GOCC_PLASMA_MEMBRANE_BOUNDED_CELL_PROJECTION_CYTOPLASM	GOCC_PLASMA_MEMBRANE_BOUNDED_CELL_PROJECTION_CYTOPLASM		224	0.26342	0.866579	0.911414	0.780525	1	4729	tags=23%, list=17%, signal=27%
GOBP_NEGATIVE_REGULATION_OF_TUMOR_NECROSIS_FACTOR_MEDIATED_SIGNALING_PATHWAY	GOBP_NEGATIVE_REGULATION_OF_TUMOR_NECROSIS_FACTOR_MEDIATED_SIGNALING_PATHWAY		20	0.358648	0.865917	0.653025	0.781872	1	6090	tags=40%, list=22%, signal=51%
GOBP_MATURATION_OF_5_8S_RRNA_FROM_TRICISTRONIC_RRNA_TRANSCRIPT_SSU_RRNA_5_8S_RRNA_LSU_RRNA	GOBP_MATURATION_OF_5_8S_RRNA_FROM_TRICISTRONIC_RRNA_TRANSCRIPT_SSU_RRNA_5_8S_RRNA_LSU_RRNA		24	0.332565	0.865211	0.682261	0.783305	1	1350	tags=13%, list=5%, signal=13%
GOBP_NEGATIVE_REGULATION_OF_MRNA_METABOLIC_PROCESS	GOBP_NEGATIVE_REGULATION_OF_MRNA_METABOLIC_PROCESS		96	0.282355	0.862152	0.78719	0.791107	1	5127	tags=30%, list=18%, signal=37%
GOBP_RNA_SPLICING	GOBP_RNA_SPLICING		447	0.258944	0.862137	0.849095	0.790663	1	5093	tags=26%, list=18%, signal=31%
GOBP_REGULATION_OF_TELOMERE_MAINTENANCE_VIA_TELOMERASE	GOBP_REGULATION_OF_TELOMERE_MAINTENANCE_VIA_TELOMERASE		49	0.295637	0.861195	0.710145	0.792742	1	7177	tags=51%, list=25%, signal=68%
GOBP_NADH_METABOLIC_PROCESS	GOBP_NADH_METABOLIC_PROCESS		17	0.354319	0.860916	0.674556	0.793001	1	2873	tags=35%, list=10%, signal=39%
GOBP_REGULATION_OF_NEUTROPHIL_CHEMOTAXIS	GOBP_REGULATION_OF_NEUTROPHIL_CHEMOTAXIS		38	0.316174	0.860168	0.705104	0.79458	1	4545	tags=29%, list=16%, signal=34%
GOCC_SPINDLE_POLE_CENTROSOME	GOCC_SPINDLE_POLE_CENTROSOME		20	0.341924	0.860088	0.714286	0.794305	1	4112	tags=35%, list=15%, signal=41%
GOBP_N_TERMINAL_PROTEIN_AMINO_ACID_MODIFICATION	GOBP_N_TERMINAL_PROTEIN_AMINO_ACID_MODIFICATION		28	0.324498	0.85898	0.706114	0.796849	1	4881	tags=32%, list=17%, signal=39%
GOMF_CULLIN_FAMILY_PROTEIN_BINDING	GOMF_CULLIN_FAMILY_PROTEIN_BINDING		27	0.317528	0.858825	0.717256	0.796805	1	3640	tags=22%, list=13%, signal=25%
GOMF_AMINO_ACID_SODIUM_SYMPORTER_ACTIVITY	GOMF_AMINO_ACID_SODIUM_SYMPORTER_ACTIVITY		24	0.349252	0.858765	0.726351	0.796486	1	3438	tags=25%, list=12%, signal=28%
GOMF_NADPH_BINDING	GOMF_NADPH_BINDING		18	0.347177	0.858304	0.676707	0.797261	1	3982	tags=44%, list=14%, signal=52%
GOBP_MHC_CLASS_II_BIOSYNTHETIC_PROCESS	GOBP_MHC_CLASS_II_BIOSYNTHETIC_PROCESS		17	0.376025	0.858185	0.68315	0.797104	1	1022	tags=12%, list=4%, signal=12%
GOMF_RNA_METHYLTRANSFERASE_ACTIVITY	GOMF_RNA_METHYLTRANSFERASE_ACTIVITY		63	0.281516	0.857653	0.815534	0.798058	1	4755	tags=27%, list=17%, signal=32%
GOCC_NUCLEAR_REPLICATION_FORK	GOCC_NUCLEAR_REPLICATION_FORK		47	0.300607	0.857518	0.775967	0.79794	1	5181	tags=30%, list=18%, signal=36%
GOBP_TRANSCYTOSIS	GOBP_TRANSCYTOSIS		22	0.349085	0.857273	0.711027	0.798129	1	5091	tags=41%, list=18%, signal=50%
GOBP_HEART_VALVE_FORMATION	GOBP_HEART_VALVE_FORMATION		15	0.363846	0.857155	0.698706	0.797952	1	1429	tags=27%, list=5%, signal=28%
GOBP_NEGATIVE_REGULATION_OF_BLOOD_PRESSURE	GOBP_NEGATIVE_REGULATION_OF_BLOOD_PRESSURE		66	0.305784	0.85702	0.789562	0.797805	1	4502	tags=29%, list=16%, signal=34%
GOBP_POSITIVE_REGULATION_OF_CREB_TRANSCRIPTION_FACTOR_ACTIVITY	GOBP_POSITIVE_REGULATION_OF_CREB_TRANSCRIPTION_FACTOR_ACTIVITY		15	0.372481	0.856703	0.704951	0.798194	1	207	tags=7%, list=1%, signal=7%
GOBP_NEGATIVE_REGULATION_OF_INTRACELLULAR_TRANSPORT	GOBP_NEGATIVE_REGULATION_OF_INTRACELLULAR_TRANSPORT		68	0.285857	0.856603	0.793587	0.797981	1	4804	tags=29%, list=17%, signal=35%
GOCC_MITOCHONDRIA_ASSOCIATED_ENDOPLASMIC_RETICULUM_MEMBRANE	GOCC_MITOCHONDRIA_ASSOCIATED_ENDOPLASMIC_RETICULUM_MEMBRANE		21	0.335458	0.855536	0.684211	0.800356	1	3171	tags=33%, list=11%, signal=38%
GOCC_ACETYLTRANSFERASE_COMPLEX	GOCC_ACETYLTRANSFERASE_COMPLEX		104	0.272611	0.855434	0.807377	0.800146	1	5004	tags=24%, list=18%, signal=29%
GOCC_MICROBODY_MEMBRANE	GOCC_MICROBODY_MEMBRANE		47	0.295774	0.854952	0.763747	0.800916	1	4982	tags=28%, list=18%, signal=34%
GOCC_SPLICEOSOMAL_TRI_SNRNP_COMPLEX	GOCC_SPLICEOSOMAL_TRI_SNRNP_COMPLEX		36	0.313593	0.854842	0.713992	0.800733	1	7510	tags=44%, list=27%, signal=61%
GOCC_9PLUS0_NON_MOTILE_CILIUM	GOCC_9PLUS0_NON_MOTILE_CILIUM		132	0.26585	0.854515	0.881435	0.801139	1	4160	tags=22%, list=15%, signal=26%
GOBP_TUBULIN_DEACETYLATION	GOBP_TUBULIN_DEACETYLATION		24	0.320896	0.854232	0.72888	0.801412	1	2374	tags=21%, list=8%, signal=23%
GOBP_REGULATION_OF_LACTATION	GOBP_REGULATION_OF_LACTATION		28	0.509761	0.853952	0.668385	0.801683	1	1022	tags=4%, list=4%, signal=4%
GOCC_ENDONUCLEASE_COMPLEX	GOCC_ENDONUCLEASE_COMPLEX		39	0.299514	0.853857	0.732143	0.801435	1	4473	tags=31%, list=16%, signal=37%
GOCC_CATALYTIC_STEP_2_SPLICEOSOME	GOCC_CATALYTIC_STEP_2_SPLICEOSOME		109	0.286057	0.853833	0.741177	0.801013	1	5265	tags=29%, list=19%, signal=36%
GOMF_LIGAND_GATED_CALCIUM_CHANNEL_ACTIVITY	GOMF_LIGAND_GATED_CALCIUM_CHANNEL_ACTIVITY		26	0.334629	0.853022	0.766972	0.802752	1	3350	tags=31%, list=12%, signal=35%
GOMF_LIPID_TRANSFER_ACTIVITY	GOMF_LIPID_TRANSFER_ACTIVITY		50	0.298474	0.852829	0.742857	0.802791	1	3777	tags=26%, list=13%, signal=30%
GOMF_CARBOHYDRATE_KINASE_ACTIVITY	GOMF_CARBOHYDRATE_KINASE_ACTIVITY		21	0.337032	0.852467	0.701195	0.8033	1	5823	tags=48%, list=21%, signal=60%
GOBP_GLYCOPROTEIN_CATABOLIC_PROCESS	GOBP_GLYCOPROTEIN_CATABOLIC_PROCESS		32	0.320871	0.852261	0.731463	0.803368	1	1182	tags=19%, list=4%, signal=20%
GOCC_ORGANELLAR_RIBOSOME	GOCC_ORGANELLAR_RIBOSOME		89	0.280108	0.851669	0.786151	0.804474	1	5207	tags=30%, list=18%, signal=37%
GOBP_ENDODERMAL_CELL_FATE_COMMITMENT	GOBP_ENDODERMAL_CELL_FATE_COMMITMENT		15	0.370138	0.851112	0.689531	0.80545	1	1791	tags=13%, list=6%, signal=14%
GOBP_NEGATIVE_REGULATION_OF_B_CELL_PROLIFERATION	GOBP_NEGATIVE_REGULATION_OF_B_CELL_PROLIFERATION		20	0.335404	0.850598	0.693642	0.806359	1	1883	tags=20%, list=7%, signal=21%
GOBP_ESTABLISHMENT_OF_PROTEIN_LOCALIZATION_TO_TELOMERE	GOBP_ESTABLISHMENT_OF_PROTEIN_LOCALIZATION_TO_TELOMERE		19	0.343647	0.85057	0.705305	0.805944	1	7551	tags=53%, list=27%, signal=72%
GOBP_RNA_TEMPLATED_DNA_BIOSYNTHETIC_PROCESS	GOBP_RNA_TEMPLATED_DNA_BIOSYNTHETIC_PROCESS		61	0.286576	0.850223	0.757764	0.806382	1	5199	tags=33%, list=18%, signal=40%
GOCC_U5_SNRNP	GOCC_U5_SNRNP		16	0.355654	0.849913	0.691849	0.806721	1	3124	tags=19%, list=11%, signal=21%
GOMF_DYNEIN_HEAVY_CHAIN_BINDING	GOMF_DYNEIN_HEAVY_CHAIN_BINDING		17	0.351328	0.848679	0.700197	0.809431	1	4674	tags=29%, list=17%, signal=35%
GOBP_NCRNA_PROCESSING	GOBP_NCRNA_PROCESSING		413	0.246764	0.848394	0.9375	0.809669	1	5066	tags=26%, list=18%, signal=32%
GOBP_MIRNA_MEDIATED_GENE_SILENCING_BY_INHIBITION_OF_TRANSLATION	GOBP_MIRNA_MEDIATED_GENE_SILENCING_BY_INHIBITION_OF_TRANSLATION		17	0.34914	0.845129	0.719368	0.817627	1	7338	tags=47%, list=26%, signal=64%
GOBP_CGMP_METABOLIC_PROCESS	GOBP_CGMP_METABOLIC_PROCESS		18	0.37343	0.845116	0.724437	0.817171	1	4426	tags=28%, list=16%, signal=33%
GOBP_POSITIVE_REGULATION_OF_RESPONSE_TO_TUMOR_CELL	GOBP_POSITIVE_REGULATION_OF_RESPONSE_TO_TUMOR_CELL		20	0.373389	0.845063	0.727447	0.816817	1	1223	tags=10%, list=4%, signal=10%
GOBP_REGULATION_OF_CILIUM_BEAT_FREQUENCY	GOBP_REGULATION_OF_CILIUM_BEAT_FREQUENCY		17	0.375196	0.845021	0.720768	0.816443	1	5600	tags=29%, list=20%, signal=37%
GOBP_POSITIVE_REGULATION_OF_TYPE_I_INTERFERON_PRODUCTION	GOBP_POSITIVE_REGULATION_OF_TYPE_I_INTERFERON_PRODUCTION		83	0.275704	0.844716	0.849609	0.81676	1	3189	tags=16%, list=11%, signal=18%
GOBP_ADENYLATE_CYCLASE_ACTIVATING_ADRENERGIC_RECEPTOR_SIGNALING_PATHWAY	GOBP_ADENYLATE_CYCLASE_ACTIVATING_ADRENERGIC_RECEPTOR_SIGNALING_PATHWAY		26	0.359172	0.84358	0.752066	0.819236	1	1683	tags=15%, list=6%, signal=16%
GOBP_PROTEIN_LOCALIZATION_TO_MICROTUBULE_ORGANIZING_CENTER	GOBP_PROTEIN_LOCALIZATION_TO_MICROTUBULE_ORGANIZING_CENTER		37	0.299081	0.842362	0.77686	0.821872	1	4466	tags=32%, list=16%, signal=38%
GOBP_NERVOUS_SYSTEM_PROCESS_INVOLVED_IN_REGULATION_OF_SYSTEMIC_ARTERIAL_BLOOD_PRESSURE	GOBP_NERVOUS_SYSTEM_PROCESS_INVOLVED_IN_REGULATION_OF_SYSTEMIC_ARTERIAL_BLOOD_PRESSURE		22	0.351911	0.841701	0.75	0.823066	1	694	tags=14%, list=2%, signal=14%
GOBP_LYTIC_VACUOLE_ORGANIZATION	GOBP_LYTIC_VACUOLE_ORGANIZATION		100	0.270423	0.83868	0.833333	0.830311	1	4786	tags=23%, list=17%, signal=28%
GOMF_ENDOPEPTIDASE_ACTIVATOR_ACTIVITY	GOMF_ENDOPEPTIDASE_ACTIVATOR_ACTIVITY		17	0.351174	0.83837	0.730994	0.830632	1	5678	tags=41%, list=20%, signal=52%
GOBP_MICROTUBULE_BUNDLE_FORMATION	GOBP_MICROTUBULE_BUNDLE_FORMATION		132	0.268857	0.837976	0.895161	0.831107	1	5418	tags=24%, list=19%, signal=30%
GOBP_POSITIVE_REGULATION_OF_DNA_REPAIR	GOBP_POSITIVE_REGULATION_OF_DNA_REPAIR		132	0.260312	0.837554	0.897119	0.831681	1	5190	tags=27%, list=18%, signal=32%
GOBP_C4_DICARBOXYLATE_TRANSPORT	GOBP_C4_DICARBOXYLATE_TRANSPORT		28	0.325782	0.836409	0.765478	0.834056	1	805	tags=7%, list=3%, signal=7%
GOCC_PHOTORECEPTOR_RIBBON_SYNAPSE	GOCC_PHOTORECEPTOR_RIBBON_SYNAPSE		18	0.360479	0.835964	0.726449	0.834691	1	1286	tags=17%, list=5%, signal=17%
GOCC_SARCOPLASMIC_RETICULUM_MEMBRANE	GOCC_SARCOPLASMIC_RETICULUM_MEMBRANE		25	0.333007	0.833712	0.788256	0.83988	1	5598	tags=44%, list=20%, signal=55%
GOBP_SPERM_CAPACITATION	GOBP_SPERM_CAPACITATION		39	0.338228	0.831738	0.768992	0.844409	1	5010	tags=26%, list=18%, signal=31%
GOBP_RIBONUCLEOPROTEIN_COMPLEX_BIOGENESIS	GOBP_RIBONUCLEOPROTEIN_COMPLEX_BIOGENESIS		434	0.246041	0.831007	0.932099	0.84568	1	5066	tags=25%, list=18%, signal=30%
GOBP_DNA_SYNTHESIS_INVOLVED_IN_DNA_REPAIR	GOBP_DNA_SYNTHESIS_INVOLVED_IN_DNA_REPAIR		36	0.298397	0.830795	0.796935	0.845707	1	5688	tags=36%, list=20%, signal=45%
GOBP_NUCLEAR_TRANSCRIBED_MRNA_POLY_A_TAIL_SHORTENING	GOBP_NUCLEAR_TRANSCRIBED_MRNA_POLY_A_TAIL_SHORTENING		27	0.303944	0.830718	0.782077	0.845401	1	5016	tags=41%, list=18%, signal=50%
GOBP_ESTABLISHMENT_OF_PROTEIN_LOCALIZATION_TO_VACUOLE	GOBP_ESTABLISHMENT_OF_PROTEIN_LOCALIZATION_TO_VACUOLE		59	0.277943	0.830338	0.815631	0.845861	1	4786	tags=24%, list=17%, signal=29%
GOBP_SMOOTHENED_SIGNALING_PATHWAY_INVOLVED_IN_DORSAL_VENTRAL_NEURAL_TUBE_PATTERNING	GOBP_SMOOTHENED_SIGNALING_PATHWAY_INVOLVED_IN_DORSAL_VENTRAL_NEURAL_TUBE_PATTERNING		16	0.342242	0.830044	0.740365	0.846091	1	734	tags=13%, list=3%, signal=13%
GOCC_RNAI_EFFECTOR_COMPLEX	GOCC_RNAI_EFFECTOR_COMPLEX		16	0.341287	0.828111	0.736944	0.850327	1	7518	tags=50%, list=27%, signal=68%
GOCC_SAGA_COMPLEX	GOCC_SAGA_COMPLEX		23	0.315544	0.827932	0.774704	0.850243	1	1820	tags=17%, list=6%, signal=19%
GOBP_DOSAGE_COMPENSATION	GOBP_DOSAGE_COMPENSATION		37	0.294662	0.827505	0.796371	0.850796	1	5165	tags=32%, list=18%, signal=40%
GOBP_PHOTORECEPTOR_CELL_MAINTENANCE	GOBP_PHOTORECEPTOR_CELL_MAINTENANCE		45	0.29318	0.82741	0.842657	0.850524	1	4127	tags=20%, list=15%, signal=23%
GOBP_PROTEIN_DEUBIQUITINATION	GOBP_PROTEIN_DEUBIQUITINATION		106	0.258954	0.82728	0.93595	0.850338	1	3662	tags=19%, list=13%, signal=22%
GOCC_CLATHRIN_COAT_OF_COATED_PIT	GOCC_CLATHRIN_COAT_OF_COATED_PIT		19	0.332492	0.826054	0.740964	0.852733	1	5092	tags=32%, list=18%, signal=39%
GOBP_LOW_DENSITY_LIPOPROTEIN_PARTICLE_CLEARANCE	GOBP_LOW_DENSITY_LIPOPROTEIN_PARTICLE_CLEARANCE		24	0.333037	0.824778	0.748996	0.855225	1	5582	tags=42%, list=20%, signal=52%
GOCC_ZYMOGEN_GRANULE_MEMBRANE	GOCC_ZYMOGEN_GRANULE_MEMBRANE		16	0.353446	0.822983	0.767619	0.858949	1	2491	tags=25%, list=9%, signal=27%
GOCC_METHYLTRANSFERASE_COMPLEX	GOCC_METHYLTRANSFERASE_COMPLEX		109	0.257324	0.821212	0.89942	0.862609	1	5205	tags=29%, list=18%, signal=36%
GOBP_ADAPTATION_OF_SIGNALING_PATHWAY	GOBP_ADAPTATION_OF_SIGNALING_PATHWAY		33	0.304218	0.820469	0.838583	0.86384	1	1895	tags=12%, list=7%, signal=13%
GOBP_3_UTR_MEDIATED_MRNA_STABILIZATION	GOBP_3_UTR_MEDIATED_MRNA_STABILIZATION		21	0.326378	0.820083	0.783626	0.86423	1	2438	tags=19%, list=9%, signal=21%
GOBP_GAMMA_AMINOBUTYRIC_ACID_SIGNALING_PATHWAY	GOBP_GAMMA_AMINOBUTYRIC_ACID_SIGNALING_PATHWAY		31	0.357115	0.819823	0.746835	0.864341	1	1560	tags=13%, list=6%, signal=14%
GOBP_HISTONE_METHYLATION	GOBP_HISTONE_METHYLATION		55	0.276928	0.81978	0.85575	0.863938	1	4246	tags=20%, list=15%, signal=24%
GOCC_CILIARY_PLASM	GOCC_CILIARY_PLASM		175	0.254924	0.819567	0.975649	0.863939	1	6625	tags=30%, list=24%, signal=39%
GOCC_SMALL_NUCLEAR_RIBONUCLEOPROTEIN_COMPLEX	GOCC_SMALL_NUCLEAR_RIBONUCLEOPROTEIN_COMPLEX		71	0.279573	0.818644	0.805726	0.865563	1	4702	tags=27%, list=17%, signal=32%
GOCC_SPERM_PRINCIPAL_PIECE	GOCC_SPERM_PRINCIPAL_PIECE		42	0.318972	0.817747	0.802839	0.86712	1	7395	tags=36%, list=26%, signal=48%
GOMF_ENDONUCLEASE_ACTIVITY_ACTIVE_WITH_EITHER_RIBO_OR_DEOXYRIBONUCLEIC_ACIDS_AND_PRODUCING_3_PHOSPHOMONOESTERS	GOMF_ENDONUCLEASE_ACTIVITY_ACTIVE_WITH_EITHER_RIBO_OR_DEOXYRIBONUCLEIC_ACIDS_AND_PRODUCING_3_PHOSPHOMONOESTERS		16	0.350687	0.81765	0.744231	0.866851	1	3668	tags=25%, list=13%, signal=29%
GOBP_SPONTANEOUS_SYNAPTIC_TRANSMISSION	GOBP_SPONTANEOUS_SYNAPTIC_TRANSMISSION		18	0.360793	0.816241	0.738462	0.869448	1	4262	tags=33%, list=15%, signal=39%
GOBP_TRANSCRIPTION_ELONGATION_BY_RNA_POLYMERASE_II	GOBP_TRANSCRIPTION_ELONGATION_BY_RNA_POLYMERASE_II		99	0.260125	0.815807	0.910204	0.869866	1	4729	tags=26%, list=17%, signal=31%
GOMF_LONG_CHAIN_FATTY_ACID_BINDING	GOMF_LONG_CHAIN_FATTY_ACID_BINDING		21	0.352878	0.815123	0.779886	0.870874	1	3115	tags=19%, list=11%, signal=21%
GOMF_LYSOPHOSPHATIDIC_ACID_ACYLTRANSFERASE_ACTIVITY	GOMF_LYSOPHOSPHATIDIC_ACID_ACYLTRANSFERASE_ACTIVITY		16	0.346343	0.814296	0.748988	0.872135	1	3567	tags=31%, list=13%, signal=36%
GOMF_HYDROLASE_ACTIVITY_HYDROLYZING_O_GLYCOSYL_COMPOUNDS	GOMF_HYDROLASE_ACTIVITY_HYDROLYZING_O_GLYCOSYL_COMPOUNDS		104	0.269553	0.813647	0.887833	0.873049	1	3718	tags=18%, list=13%, signal=21%
GOBP_POSITIVE_REGULATION_OF_RECEPTOR_INTERNALIZATION	GOBP_POSITIVE_REGULATION_OF_RECEPTOR_INTERNALIZATION		35	0.299157	0.813446	0.772374	0.87299	1	3179	tags=17%, list=11%, signal=19%
GOBP_PEPTIDYL_GLUTAMIC_ACID_MODIFICATION	GOBP_PEPTIDYL_GLUTAMIC_ACID_MODIFICATION		27	0.310103	0.813361	0.847195	0.872676	1	2915	tags=11%, list=10%, signal=12%
GOCC_EXORIBONUCLEASE_COMPLEX	GOCC_EXORIBONUCLEASE_COMPLEX		24	0.308698	0.812679	0.795082	0.873715	1	4679	tags=33%, list=17%, signal=40%
GOBP_LATE_ENDOSOME_TO_LYSOSOME_TRANSPORT	GOBP_LATE_ENDOSOME_TO_LYSOSOME_TRANSPORT		19	0.334424	0.811673	0.758621	0.875433	1	4707	tags=32%, list=17%, signal=38%
GOBP_POSITIVE_REGULATION_OF_ACUTE_INFLAMMATORY_RESPONSE_TO_ANTIGENIC_STIMULUS	GOBP_POSITIVE_REGULATION_OF_ACUTE_INFLAMMATORY_RESPONSE_TO_ANTIGENIC_STIMULUS		34	0.333396	0.81159	0.768116	0.875105	1	4922	tags=24%, list=17%, signal=28%
GOCC_CANONICAL_INFLAMMASOME_COMPLEX	GOCC_CANONICAL_INFLAMMASOME_COMPLEX		20	0.367209	0.810554	0.771277	0.876898	1	1042	tags=10%, list=4%, signal=10%
GOBP_IONOTROPIC_GLUTAMATE_RECEPTOR_SIGNALING_PATHWAY	GOBP_IONOTROPIC_GLUTAMATE_RECEPTOR_SIGNALING_PATHWAY		19	0.338126	0.80993	0.777351	0.877721	1	3697	tags=26%, list=13%, signal=30%
GOMF_MONOATOMIC_ANION_SODIUM_SYMPORTER_ACTIVITY	GOMF_MONOATOMIC_ANION_SODIUM_SYMPORTER_ACTIVITY		19	0.368368	0.808972	0.812709	0.879272	1	5955	tags=53%, list=21%, signal=67%
GOBP_SECRETORY_GRANULE_LOCALIZATION	GOBP_SECRETORY_GRANULE_LOCALIZATION		20	0.319451	0.806452	0.803502	0.884159	1	1852	tags=20%, list=7%, signal=21%
GOBP_RNA_CAPPING	GOBP_RNA_CAPPING		27	0.301582	0.804849	0.808853	0.886936	1	5696	tags=37%, list=20%, signal=46%
GOBP_POSITIVE_REGULATION_OF_CALCIUM_ION_IMPORT_ACROSS_PLASMA_MEMBRANE	GOBP_POSITIVE_REGULATION_OF_CALCIUM_ION_IMPORT_ACROSS_PLASMA_MEMBRANE		16	0.356981	0.804503	0.792185	0.88715	1	5982	tags=38%, list=21%, signal=48%
GOBP_REGULATION_OF_CHOLESTEROL_STORAGE	GOBP_REGULATION_OF_CHOLESTEROL_STORAGE		23	0.341874	0.802947	0.79017	0.889904	1	579	tags=9%, list=2%, signal=9%
GOMF_LIGAND_GATED_CHANNEL_ACTIVITY	GOMF_LIGAND_GATED_CHANNEL_ACTIVITY		143	0.277999	0.801365	0.922581	0.892569	1	3628	tags=19%, list=13%, signal=22%
GOBP_GLYCERALDEHYDE_3_PHOSPHATE_METABOLIC_PROCESS	GOBP_GLYCERALDEHYDE_3_PHOSPHATE_METABOLIC_PROCESS		16	0.343018	0.801349	0.74031	0.892084	1	4009	tags=38%, list=14%, signal=44%
GOBP_REGULATION_OF_URINE_VOLUME	GOBP_REGULATION_OF_URINE_VOLUME		27	0.323757	0.801318	0.846975	0.89163	1	4226	tags=26%, list=15%, signal=30%
GOBP_REGULATION_OF_CHROMATIN_BINDING	GOBP_REGULATION_OF_CHROMATIN_BINDING		25	0.305375	0.797968	0.844311	0.897731	1	3510	tags=32%, list=12%, signal=37%
GOBP_POTASSIUM_ION_IMPORT_ACROSS_PLASMA_MEMBRANE	GOBP_POTASSIUM_ION_IMPORT_ACROSS_PLASMA_MEMBRANE		47	0.296477	0.797613	0.887931	0.897874	1	4387	tags=28%, list=16%, signal=33%
GOBP_NEGATIVE_REGULATION_OF_CIRCADIAN_RHYTHM	GOBP_NEGATIVE_REGULATION_OF_CIRCADIAN_RHYTHM		15	0.349776	0.797372	0.786916	0.897829	1	3942	tags=33%, list=14%, signal=39%
GOBP_FOREBRAIN_MORPHOGENESIS	GOBP_FOREBRAIN_MORPHOGENESIS		18	0.356002	0.797334	0.794063	0.897379	1	426	tags=11%, list=2%, signal=11%
GOBP_ACROSOME_REACTION	GOBP_ACROSOME_REACTION		38	0.301443	0.796563	0.883362	0.898344	1	2351	tags=18%, list=8%, signal=20%
GOMF_MAGNESIUM_ION_TRANSMEMBRANE_TRANSPORTER_ACTIVITY	GOMF_MAGNESIUM_ION_TRANSMEMBRANE_TRANSPORTER_ACTIVITY		15	0.337459	0.795917	0.772815	0.899097	1	4623	tags=33%, list=16%, signal=40%
GOMF_SEQUENCE_SPECIFIC_SINGLE_STRANDED_DNA_BINDING	GOMF_SEQUENCE_SPECIFIC_SINGLE_STRANDED_DNA_BINDING		15	0.330622	0.79528	0.78373	0.899805	1	2878	tags=27%, list=10%, signal=30%
GOMF_NARROW_PORE_CHANNEL_ACTIVITY	GOMF_NARROW_PORE_CHANNEL_ACTIVITY		18	0.354135	0.794604	0.792869	0.900566	1	6041	tags=44%, list=21%, signal=57%
GOCC_REPLISOME	GOCC_REPLISOME		30	0.302243	0.793382	0.838776	0.902337	1	5181	tags=27%, list=18%, signal=33%
GOBP_TRNA_WOBBLE_BASE_MODIFICATION	GOBP_TRNA_WOBBLE_BASE_MODIFICATION		19	0.31504	0.79242	0.818898	0.903633	1	6386	tags=32%, list=23%, signal=41%
GOMF_NAD_RETINOL_DEHYDROGENASE_ACTIVITY	GOMF_NAD_RETINOL_DEHYDROGENASE_ACTIVITY		27	0.343674	0.790234	0.805915	0.90719	1	2888	tags=19%, list=10%, signal=21%
GOBP_NUCLEOLAR_LARGE_RRNA_TRANSCRIPTION_BY_RNA_POLYMERASE_I	GOBP_NUCLEOLAR_LARGE_RRNA_TRANSCRIPTION_BY_RNA_POLYMERASE_I		22	0.302853	0.789387	0.838574	0.908227	1	1261	tags=14%, list=4%, signal=14%
GOBP_POSITIVE_REGULATION_OF_MONOCYTE_CHEMOTAXIS	GOBP_POSITIVE_REGULATION_OF_MONOCYTE_CHEMOTAXIS		28	0.330095	0.788271	0.840142	0.909636	1	4376	tags=29%, list=16%, signal=34%
GOMF_RECEPTOR_ANTAGONIST_ACTIVITY	GOMF_RECEPTOR_ANTAGONIST_ACTIVITY		15	0.33368	0.787725	0.816667	0.910112	1	1228	tags=13%, list=4%, signal=14%
GOCC_REPLICATION_FORK	GOCC_REPLICATION_FORK		81	0.253312	0.786426	0.958824	0.911869	1	5181	tags=27%, list=18%, signal=33%
GOMF_COA_HYDROLASE_ACTIVITY	GOMF_COA_HYDROLASE_ACTIVITY		30	0.307665	0.785171	0.857394	0.913542	1	3808	tags=23%, list=14%, signal=27%
GOBP_REGULATORY_NCRNA_PROCESSING	GOBP_REGULATORY_NCRNA_PROCESSING		85	0.260624	0.785122	0.963028	0.913114	1	4642	tags=25%, list=16%, signal=29%
GOCC_GUANYL_NUCLEOTIDE_EXCHANGE_FACTOR_COMPLEX	GOCC_GUANYL_NUCLEOTIDE_EXCHANGE_FACTOR_COMPLEX		19	0.318188	0.784222	0.846011	0.914135	1	4599	tags=26%, list=16%, signal=31%
GOBP_NUCLEAR_MEMBRANE_REASSEMBLY	GOBP_NUCLEAR_MEMBRANE_REASSEMBLY		20	0.311956	0.783783	0.839286	0.914345	1	4543	tags=30%, list=16%, signal=36%
GOCC_MICROTUBULE_ASSOCIATED_COMPLEX	GOCC_MICROTUBULE_ASSOCIATED_COMPLEX		148	0.24076	0.781144	0.99434	0.918289	1	4112	tags=23%, list=15%, signal=27%
GOBP_NEGATIVE_REGULATION_OF_TYPE_I_INTERFERON_PRODUCTION	GOBP_NEGATIVE_REGULATION_OF_TYPE_I_INTERFERON_PRODUCTION		44	0.270011	0.781117	0.940154	0.9178	1	4497	tags=23%, list=16%, signal=27%
GOMF_TELOMERASE_RNA_BINDING	GOMF_TELOMERASE_RNA_BINDING		17	0.317131	0.780375	0.83299	0.918508	1	4729	tags=24%, list=17%, signal=28%
GOBP_POSITIVE_REGULATION_OF_MITOCHONDRIAL_TRANSLATION	GOBP_POSITIVE_REGULATION_OF_MITOCHONDRIAL_TRANSLATION		17	0.314717	0.779969	0.830645	0.918651	1	3108	tags=18%, list=11%, signal=20%
GOCC_RETROMER_COMPLEX	GOCC_RETROMER_COMPLEX		21	0.302853	0.777601	0.83195	0.922	1	3205	tags=19%, list=11%, signal=21%
GOBP_MITOPHAGY	GOBP_MITOPHAGY		43	0.272052	0.775688	0.911591	0.92454	1	4090	tags=19%, list=15%, signal=22%
GOBP_REGULATION_OF_HETEROCHROMATIN_ORGANIZATION	GOBP_REGULATION_OF_HETEROCHROMATIN_ORGANIZATION		23	0.297473	0.774727	0.895372	0.92548	1	7391	tags=57%, list=26%, signal=77%
GOBP_MIDBODY_ABSCISSION	GOBP_MIDBODY_ABSCISSION		16	0.32417	0.774563	0.836478	0.925203	1	4543	tags=31%, list=16%, signal=37%
GOBP_ACTIN_FILAMENT_BASED_TRANSPORT	GOBP_ACTIN_FILAMENT_BASED_TRANSPORT		22	0.304339	0.774359	0.864341	0.925013	1	2575	tags=23%, list=9%, signal=25%
GOBP_AXONEMAL_DYNEIN_COMPLEX_ASSEMBLY	GOBP_AXONEMAL_DYNEIN_COMPLEX_ASSEMBLY		38	0.293735	0.771124	0.928453	0.92945	1	5757	tags=34%, list=20%, signal=43%
GOMF_PLUS_END_DIRECTED_MICROTUBULE_MOTOR_ACTIVITY	GOMF_PLUS_END_DIRECTED_MICROTUBULE_MOTOR_ACTIVITY		15	0.328639	0.769016	0.839844	0.932108	1	4926	tags=40%, list=17%, signal=48%
GOCC_POLYSOMAL_RIBOSOME	GOCC_POLYSOMAL_RIBOSOME		34	0.356031	0.767716	0.712526	0.933445	1	2678	tags=26%, list=10%, signal=29%
GOCC_U12_TYPE_SPLICEOSOMAL_COMPLEX	GOCC_U12_TYPE_SPLICEOSOMAL_COMPLEX		27	0.302897	0.766015	0.864754	0.935439	1	1739	tags=19%, list=6%, signal=20%
GOCC_U2_TYPE_SPLICEOSOMAL_COMPLEX	GOCC_U2_TYPE_SPLICEOSOMAL_COMPLEX		111	0.251507	0.763328	0.972387	0.938701	1	4749	tags=23%, list=17%, signal=28%
GOBP_DETECTION_OF_LIGHT_STIMULUS_INVOLVED_IN_SENSORY_PERCEPTION	GOBP_DETECTION_OF_LIGHT_STIMULUS_INVOLVED_IN_SENSORY_PERCEPTION		24	0.318367	0.762777	0.846027	0.93893	1	4000	tags=25%, list=14%, signal=29%
GOCC_AZUROPHIL_GRANULE	GOCC_AZUROPHIL_GRANULE		19	0.336843	0.760768	0.832707	0.941135	1	3821	tags=21%, list=14%, signal=24%
GOBP_PEPTIDYL_ARGININE_MODIFICATION	GOBP_PEPTIDYL_ARGININE_MODIFICATION		16	0.31494	0.760599	0.858947	0.940832	1	2288	tags=19%, list=8%, signal=20%
GOCC_PERICENTRIC_HETEROCHROMATIN	GOCC_PERICENTRIC_HETEROCHROMATIN		33	0.277078	0.75982	0.925049	0.941365	1	3860	tags=24%, list=14%, signal=28%
GOBP_NUCLEAR_TRANSCRIBED_MRNA_CATABOLIC_PROCESS_EXONUCLEOLYTIC	GOBP_NUCLEAR_TRANSCRIBED_MRNA_CATABOLIC_PROCESS_EXONUCLEOLYTIC		17	0.31318	0.75934	0.831643	0.941465	1	8331	tags=65%, list=30%, signal=92%
GOBP_POSITIVE_REGULATION_OF_PROTEIN_LOCALIZATION_TO_CELL_SURFACE	GOBP_POSITIVE_REGULATION_OF_PROTEIN_LOCALIZATION_TO_CELL_SURFACE		24	0.294559	0.758547	0.907869	0.94199	1	3069	tags=25%, list=11%, signal=28%
GOMF_SOLUTE_PROTON_SYMPORTER_ACTIVITY	GOMF_SOLUTE_PROTON_SYMPORTER_ACTIVITY		19	0.311674	0.754244	0.889483	0.946923	1	4759	tags=32%, list=17%, signal=38%
GOBP_PLATELET_DENSE_GRANULE_ORGANIZATION	GOBP_PLATELET_DENSE_GRANULE_ORGANIZATION		21	0.292356	0.749728	0.890595	0.951924	1	4443	tags=33%, list=16%, signal=40%
GOBP_SODIUM_ION_IMPORT_ACROSS_PLASMA_MEMBRANE	GOBP_SODIUM_ION_IMPORT_ACROSS_PLASMA_MEMBRANE		22	0.317948	0.746237	0.887974	0.955472	1	5471	tags=27%, list=19%, signal=34%
GOBP_CARBOHYDRATE_PHOSPHORYLATION	GOBP_CARBOHYDRATE_PHOSPHORYLATION		18	0.297402	0.745866	0.896825	0.955368	1	5823	tags=50%, list=21%, signal=63%
GOMF_OUTWARD_RECTIFIER_POTASSIUM_CHANNEL_ACTIVITY	GOMF_OUTWARD_RECTIFIER_POTASSIUM_CHANNEL_ACTIVITY		26	0.310891	0.745825	0.90625	0.954875	1	4301	tags=27%, list=15%, signal=32%
GOBP_REGULATION_OF_PROTEIN_POLYUBIQUITINATION	GOBP_REGULATION_OF_PROTEIN_POLYUBIQUITINATION		31	0.272148	0.742087	0.930279	0.958507	1	2699	tags=19%, list=10%, signal=21%
GOBP_RESPONSE_TO_PHEROMONE	GOBP_RESPONSE_TO_PHEROMONE		104	0.371745	0.742078	0.958147	0.957976	1	2212	tags=2%, list=8%, signal=2%
GOBP_NEGATIVE_REGULATION_OF_RESPONSE_TO_FOOD	GOBP_NEGATIVE_REGULATION_OF_RESPONSE_TO_FOOD		15	0.344114	0.73956	0.906844	0.960158	1	5761	tags=33%, list=20%, signal=42%
GOCC_U1_SNRNP	GOCC_U1_SNRNP		18	0.306476	0.736624	0.873984	0.962671	1	3894	tags=33%, list=14%, signal=39%
GOMF_FOUR_WAY_JUNCTION_DNA_BINDING	GOMF_FOUR_WAY_JUNCTION_DNA_BINDING		17	0.29722	0.732725	0.92	0.965978	1	7022	tags=35%, list=25%, signal=47%
GOMF_HISTONE_H3K4_METHYLTRANSFERASE_ACTIVITY	GOMF_HISTONE_H3K4_METHYLTRANSFERASE_ACTIVITY		19	0.287763	0.731132	0.933086	0.96695	1	5205	tags=37%, list=18%, signal=45%
GOMF_DYNEIN_LIGHT_INTERMEDIATE_CHAIN_BINDING	GOMF_DYNEIN_LIGHT_INTERMEDIATE_CHAIN_BINDING		22	0.291838	0.728909	0.946984	0.96841	1	3847	tags=23%, list=14%, signal=26%
GOBP_MITOCHONDRIAL_DNA_METABOLIC_PROCESS	GOBP_MITOCHONDRIAL_DNA_METABOLIC_PROCESS		26	0.269137	0.727568	0.952381	0.969097	1	6839	tags=38%, list=24%, signal=51%
GOBP_NEGATIVE_REGULATION_OF_TELOMERE_MAINTENANCE_VIA_TELOMERE_LENGTHENING	GOBP_NEGATIVE_REGULATION_OF_TELOMERE_MAINTENANCE_VIA_TELOMERE_LENGTHENING		26	0.268935	0.724982	0.954	0.970867	1	6719	tags=42%, list=24%, signal=56%
GOBP_ETHANOL_METABOLIC_PROCESS	GOBP_ETHANOL_METABOLIC_PROCESS		16	0.454128	0.724667	0.837302	0.970581	1	2888	tags=6%, list=10%, signal=7%
GOBP_SKELETAL_MUSCLE_ADAPTATION	GOBP_SKELETAL_MUSCLE_ADAPTATION		23	0.285378	0.723332	0.92674	0.971225	1	4586	tags=30%, list=16%, signal=36%
GOMF_3_5_EXONUCLEASE_ACTIVITY	GOMF_3_5_EXONUCLEASE_ACTIVITY		48	0.24262	0.720824	0.985944	0.972775	1	5173	tags=25%, list=18%, signal=31%
GOBP_MITOCHONDRION_DISTRIBUTION	GOBP_MITOCHONDRION_DISTRIBUTION		25	0.271841	0.716946	0.957935	0.975337	1	5754	tags=28%, list=20%, signal=35%
GOCC_U2_TYPE_CATALYTIC_STEP_2_SPLICEOSOME	GOCC_U2_TYPE_CATALYTIC_STEP_2_SPLICEOSOME		46	0.272373	0.715415	0.949393	0.975982	1	6478	tags=26%, list=23%, signal=34%
GOBP_DETECTION_OF_OTHER_ORGANISM	GOBP_DETECTION_OF_OTHER_ORGANISM		19	0.327818	0.714029	0.906143	0.976459	1	2293	tags=16%, list=8%, signal=17%
GOCC_AXONEMAL_DYNEIN_COMPLEX	GOCC_AXONEMAL_DYNEIN_COMPLEX		27	0.292748	0.712175	0.976974	0.977221	1	6882	tags=37%, list=24%, signal=49%
GOBP_LOCOMOTION_INVOLVED_IN_LOCOMOTORY_BEHAVIOR	GOBP_LOCOMOTION_INVOLVED_IN_LOCOMOTORY_BEHAVIOR		16	0.31175	0.708346	0.912639	0.979364	1	5572	tags=44%, list=20%, signal=55%
GOMF_DNA_EXONUCLEASE_ACTIVITY	GOMF_DNA_EXONUCLEASE_ACTIVITY		24	0.273502	0.706078	0.948718	0.980324	1	5173	tags=29%, list=18%, signal=36%
GOBP_AROMATIC_AMINO_ACID_METABOLIC_PROCESS	GOBP_AROMATIC_AMINO_ACID_METABOLIC_PROCESS		32	0.287326	0.705915	0.961353	0.979891	1	5474	tags=31%, list=19%, signal=39%
GOBP_INNER_DYNEIN_ARM_ASSEMBLY	GOBP_INNER_DYNEIN_ARM_ASSEMBLY		18	0.30512	0.703305	0.974406	0.981056	1	5757	tags=39%, list=20%, signal=49%
GOBP_SPERM_AXONEME_ASSEMBLY	GOBP_SPERM_AXONEME_ASSEMBLY		31	0.279368	0.699925	0.960784	0.982562	1	4347	tags=23%, list=15%, signal=27%
GOCC_CATALYTIC_STEP_1_SPLICEOSOME	GOCC_CATALYTIC_STEP_1_SPLICEOSOME		23	0.301604	0.698942	0.954023	0.982574	1	5895	tags=30%, list=21%, signal=38%
GOBP_ISOTYPE_SWITCHING_TO_IGG_ISOTYPES	GOBP_ISOTYPE_SWITCHING_TO_IGG_ISOTYPES		18	0.293613	0.694509	0.954128	0.984525	1	4759	tags=28%, list=17%, signal=33%
GOBP_DETECTION_OF_VISIBLE_LIGHT	GOBP_DETECTION_OF_VISIBLE_LIGHT		33	0.2762	0.693104	0.980122	0.984725	1	4000	tags=21%, list=14%, signal=25%
GOBP_RETROTRANSPOSON_SILENCING_BY_HETEROCHROMATIN_FORMATION	GOBP_RETROTRANSPOSON_SILENCING_BY_HETEROCHROMATIN_FORMATION		15	0.332505	0.692479	0.94795	0.984529	1	6550	tags=33%, list=23%, signal=43%
GOBP_MITOTIC_DNA_REPLICATION	GOBP_MITOTIC_DNA_REPLICATION		16	0.290151	0.690886	0.945783	0.98482	1	4633	tags=31%, list=16%, signal=37%
GOBP_POSITIVE_REGULATION_OF_MYOTUBE_DIFFERENTIATION	GOBP_POSITIVE_REGULATION_OF_MYOTUBE_DIFFERENTIATION		15	0.30153	0.690856	0.930783	0.984287	1	4246	tags=27%, list=15%, signal=31%
GOBP_RNA_SURVEILLANCE	GOBP_RNA_SURVEILLANCE		17	0.284579	0.683143	0.976	0.987436	1	3837	tags=24%, list=14%, signal=27%
GOBP_REGULATION_OF_RESPONSE_TO_FOOD	GOBP_REGULATION_OF_RESPONSE_TO_FOOD		23	0.285739	0.682691	0.983083	0.987099	1	5761	tags=26%, list=20%, signal=33%
GOMF_NUCLEOTIDE_RECEPTOR_ACTIVITY	GOMF_NUCLEOTIDE_RECEPTOR_ACTIVITY		18	0.319431	0.680054	0.897345	0.987676	1	4502	tags=22%, list=16%, signal=26%
GOBP_MAINTENANCE_OF_GASTROINTESTINAL_EPITHELIUM	GOBP_MAINTENANCE_OF_GASTROINTESTINAL_EPITHELIUM		24	0.281522	0.674306	0.970093	0.989435	1	6423	tags=29%, list=23%, signal=38%
GOBP_VIRAL_TRANSLATION	GOBP_VIRAL_TRANSLATION		19	0.26903	0.673112	0.973034	0.98934	1	3933	tags=21%, list=14%, signal=24%
GOBP_TELOMERE_LOCALIZATION	GOBP_TELOMERE_LOCALIZATION		15	0.29753	0.660421	0.968954	0.993002	1	6548	tags=40%, list=23%, signal=52%
GOMF_RETINOIC_ACID_4_HYDROXYLASE_ACTIVITY	GOMF_RETINOIC_ACID_4_HYDROXYLASE_ACTIVITY		20	0.461296	0.642078	0.914286	0.996783	1	5218	tags=5%, list=19%, signal=6%
GOBP_PSEUDOURIDINE_SYNTHESIS	GOBP_PSEUDOURIDINE_SYNTHESIS		18	0.250706	0.636423	0.983193	0.997228	1	8168	tags=56%, list=29%, signal=78%
GOBP_GASTRO_INTESTINAL_SYSTEM_SMOOTH_MUSCLE_CONTRACTION	GOBP_GASTRO_INTESTINAL_SYSTEM_SMOOTH_MUSCLE_CONTRACTION		15	0.289199	0.622657	0.99278	0.998687	1	6425	tags=33%, list=23%, signal=43%
GOBP_NEGATIVE_REGULATION_OF_TRANSCRIPTION_ELONGATION_BY_RNA_POLYMERASE_II	GOBP_NEGATIVE_REGULATION_OF_TRANSCRIPTION_ELONGATION_BY_RNA_POLYMERASE_II		15	0.25544	0.615061	0.992032	0.999004	1	6741	tags=40%, list=24%, signal=53%
GOMF_STEROL_ESTERASE_ACTIVITY	GOMF_STEROL_ESTERASE_ACTIVITY		18	0.283268	0.610073	0.975379	0.998914	1	7063	tags=33%, list=25%, signal=44%
GOCC_CATSPER_COMPLEX	GOCC_CATSPER_COMPLEX		17	0.286229	0.604068	0.981544	0.99884	1	4979	tags=18%, list=18%, signal=21%
GOMF_PORE_FORMING_ACTIVITY	GOMF_PORE_FORMING_ACTIVITY		24	0.41737	0.554736	1	1	1	3784	tags=4%, list=13%, signal=5%
GOBP_TRNA_WOBBLE_URIDINE_MODIFICATION	GOBP_TRNA_WOBBLE_URIDINE_MODIFICATION		16	0.221357	0.542677	1	0.999738	1	8015	tags=38%, list=28%, signal=52%

## Sheet: Figure 4B, Suppl. Figure 2_def
NAME	GS<br> follow link to MSigDB	GS DETAILS	SIZE	ES	NES	NOM p-val	FDR q-val	FWER p-val	RANK AT MAX	LEADING EDGE
GOBP_TYPE_B_PANCREATIC_CELL_PROLIFERATION	GOBP_TYPE_B_PANCREATIC_CELL_PROLIFERATION	Details ...	39	-0.686825	-1.68021	0.0019084	1	0.733	3970	tags=46%, list=14%, signal=54%
GOBP_POSITIVE_REGULATION_OF_PEPTIDYL_THREONINE_PHOSPHORYLATION	GOBP_POSITIVE_REGULATION_OF_PEPTIDYL_THREONINE_PHOSPHORYLATION	Details ...	31	-0.685747	-1.67972	0.0019685	1	0.736	3456	tags=39%, list=12%, signal=44%
GOBP_POSITIVE_REGULATION_OF_LIPID_CATABOLIC_PROCESS	GOBP_POSITIVE_REGULATION_OF_LIPID_CATABOLIC_PROCESS	Details ...	32	-0.736192	-1.66947	0.00204499	0.821743	0.781	3270	tags=38%, list=12%, signal=42%
GOBP_RESPONSE_TO_CAFFEINE	GOBP_RESPONSE_TO_CAFFEINE	Details ...	15	-0.784058	-1.66622	0.00203666	0.652891	0.793	2192	tags=40%, list=8%, signal=43%
GOBP_POSITIVE_REGULATION_OF_G_PROTEIN_COUPLED_RECEPTOR_SIGNALING_PATHWAY	GOBP_POSITIVE_REGULATION_OF_G_PROTEIN_COUPLED_RECEPTOR_SIGNALING_PATHWAY	Details ...	32	-0.698918	-1.63352	0	0.918614	0.916	1662	tags=22%, list=6%, signal=23%
GOBP_POSITIVE_REGULATION_OF_LIPID_KINASE_ACTIVITY	GOBP_POSITIVE_REGULATION_OF_LIPID_KINASE_ACTIVITY	Details ...	25	-0.747598	-1.62442	0.00194175	0.892301	0.938	5275	tags=40%, list=19%, signal=49%
GOBP_BONE_GROWTH	GOBP_BONE_GROWTH	Details ...	39	-0.61082	-1.6163	0	0.870795	0.953	3016	tags=33%, list=11%, signal=37%
GOBP_DOPAMINE_BIOSYNTHETIC_PROCESS	GOBP_DOPAMINE_BIOSYNTHETIC_PROCESS	Details ...	16	-0.775118	-1.61142	0.00203252	0.81735	0.961	4633	tags=50%, list=16%, signal=60%
GOBP_CHONDROITIN_SULFATE_METABOLIC_PROCESS	GOBP_CHONDROITIN_SULFATE_METABOLIC_PROCESS	Details ...	26	-0.65803	-1.60773	0.00398406	0.767309	0.964	2728	tags=38%, list=10%, signal=43%
GOBP_NEGATIVE_REGULATION_OF_B_CELL_MEDIATED_IMMUNITY	GOBP_NEGATIVE_REGULATION_OF_B_CELL_MEDIATED_IMMUNITY	Details ...	15	-0.78791	-1.58962	0.0101833	0.913381	0.982	5646	tags=53%, list=20%, signal=67%
GOBP_NEGATIVE_REGULATION_OF_MUSCLE_CONTRACTION	GOBP_NEGATIVE_REGULATION_OF_MUSCLE_CONTRACTION	Details ...	30	-0.675272	-1.57592	0.00598802	0.998322	0.985	5648	tags=63%, list=20%, signal=79%
GOBP_REGULATION_OF_NEUROTROPHIN_TRK_RECEPTOR_SIGNALING_PATHWAY	GOBP_REGULATION_OF_NEUROTROPHIN_TRK_RECEPTOR_SIGNALING_PATHWAY	Details ...	17	-0.684813	-1.56534	0.00412371	1	0.992	5386	tags=71%, list=19%, signal=87%
GOMF_ZINC_ION_TRANSMEMBRANE_TRANSPORTER_ACTIVITY	GOMF_ZINC_ION_TRANSMEMBRANE_TRANSPORTER_ACTIVITY	Details ...	24	-0.661438	-1.56347	0.0116732	1	0.992	4219	tags=46%, list=15%, signal=54%
GOBP_NEGATIVE_REGULATION_OF_VIRAL_TRANSCRIPTION	GOBP_NEGATIVE_REGULATION_OF_VIRAL_TRANSCRIPTION	Details ...	19	-0.711382	-1.56144	0.010101	0.961289	0.993	3961	tags=47%, list=14%, signal=55%
GOCC_ATPASE_DEPENDENT_TRANSMEMBRANE_TRANSPORT_COMPLEX	GOCC_ATPASE_DEPENDENT_TRANSMEMBRANE_TRANSPORT_COMPLEX	Details ...	16	-0.797524	-1.56076	0.012474	0.905235	0.993	3353	tags=44%, list=12%, signal=50%
GOMF_MANNOSIDASE_ACTIVITY	GOMF_MANNOSIDASE_ACTIVITY	Details ...	15	-0.709427	-1.55949	0.0121951	0.865083	0.995	3964	tags=67%, list=14%, signal=78%
GOBP_PYRIMIDINE_NUCLEOBASE_METABOLIC_PROCESS	GOBP_PYRIMIDINE_NUCLEOBASE_METABOLIC_PROCESS	Details ...	18	-0.690166	-1.55893	0.0159363	0.820396	0.995	2079	tags=39%, list=7%, signal=42%
GOMF_CARBOXYPEPTIDASE_ACTIVITY	GOMF_CARBOXYPEPTIDASE_ACTIVITY	Details ...	43	-0.629961	-1.55581	0.00623701	0.80768	0.995	3500	tags=42%, list=12%, signal=48%
GOBP_AMINOGLYCAN_CATABOLIC_PROCESS	GOBP_AMINOGLYCAN_CATABOLIC_PROCESS	Details ...	40	-0.655474	-1.55442	0.0144033	0.779431	0.995	3456	tags=25%, list=12%, signal=28%
GOBP_CELL_CELL_SIGNALING_INVOLVED_IN_CARDIAC_CONDUCTION	GOBP_CELL_CELL_SIGNALING_INVOLVED_IN_CARDIAC_CONDUCTION	Details ...	27	-0.6669	-1.55133	0.012685	0.769092	0.996	4791	tags=33%, list=17%, signal=40%
GOCC_MYOSIN_II_COMPLEX	GOCC_MYOSIN_II_COMPLEX	Details ...	26	-0.7232	-1.55046	0.0140562	0.740819	0.996	2163	tags=35%, list=8%, signal=37%
GOBP_MEMBRANE_DEPOLARIZATION_DURING_CARDIAC_MUSCLE_CELL_ACTION_POTENTIAL	GOBP_MEMBRANE_DEPOLARIZATION_DURING_CARDIAC_MUSCLE_CELL_ACTION_POTENTIAL	Details ...	17	-0.702124	-1.54698	0.00873363	0.742002	0.997	4983	tags=59%, list=18%, signal=71%
GOCC_IMMUNOGLOBULIN_COMPLEX	GOCC_IMMUNOGLOBULIN_COMPLEX	Details ...	41	-0.897373	-1.54524	0.034413	0.72645	0.997	2320	tags=12%, list=8%, signal=13%
GOBP_CELLULAR_RESPONSE_TO_ESTRADIOL_STIMULUS	GOBP_CELLULAR_RESPONSE_TO_ESTRADIOL_STIMULUS	Details ...	24	-0.673313	-1.54502	0.00392927	0.698224	0.997	3719	tags=50%, list=13%, signal=58%
GOCC_MYOFILAMENT	GOCC_MYOFILAMENT	Details ...	27	-0.79585	-1.54337	0.0144033	0.684454	0.997	3646	tags=52%, list=13%, signal=60%
GOMF_METALLOCARBOXYPEPTIDASE_ACTIVITY	GOMF_METALLOCARBOXYPEPTIDASE_ACTIVITY	Details ...	28	-0.680196	-1.54216	0.01875	0.668749	0.997	3500	tags=39%, list=12%, signal=45%
GOBP_TRANSITION_METAL_ION_TRANSPORT	GOBP_TRANSITION_METAL_ION_TRANSPORT	Details ...	103	-0.546191	-1.54116	0.00401606	0.651853	0.997	4939	tags=39%, list=18%, signal=47%
GOBP_REGULATION_OF_ADIPOSE_TISSUE_DEVELOPMENT	GOBP_REGULATION_OF_ADIPOSE_TISSUE_DEVELOPMENT	Details ...	17	-0.686832	-1.5407	0.00816326	0.632053	0.997	5369	tags=41%, list=19%, signal=51%
GOBP_CHONDROITIN_SULFATE_PROTEOGLYCAN_METABOLIC_PROCESS	GOBP_CHONDROITIN_SULFATE_PROTEOGLYCAN_METABOLIC_PROCESS	Details ...	33	-0.606694	-1.54028	0	0.612938	0.997	2728	tags=33%, list=10%, signal=37%
GOBP_ENDOCARDIAL_CUSHION_MORPHOGENESIS	GOBP_ENDOCARDIAL_CUSHION_MORPHOGENESIS	Details ...	42	-0.617538	-1.53885	0.00406504	0.602524	0.997	4633	tags=60%, list=16%, signal=71%
GOBP_CATECHOL_CONTAINING_COMPOUND_BIOSYNTHETIC_PROCESS	GOBP_CATECHOL_CONTAINING_COMPOUND_BIOSYNTHETIC_PROCESS	Details ...	27	-0.68807	-1.53843	0.010142	0.586061	0.997	4633	tags=37%, list=16%, signal=44%
GOBP_POSITIVE_REGULATION_OF_FATTY_ACID_OXIDATION	GOBP_POSITIVE_REGULATION_OF_FATTY_ACID_OXIDATION	Details ...	22	-0.66985	-1.53316	0.0199203	0.606281	0.998	3642	tags=50%, list=13%, signal=57%
GOBP_REGULATION_OF_SUPEROXIDE_METABOLIC_PROCESS	GOBP_REGULATION_OF_SUPEROXIDE_METABOLIC_PROCESS	Details ...	34	-0.618142	-1.52841	0.00798403	0.623933	0.998	2762	tags=41%, list=10%, signal=46%
GOBP_DIET_INDUCED_THERMOGENESIS	GOBP_DIET_INDUCED_THERMOGENESIS	Details ...	16	-0.777758	-1.52773	0.0163934	0.610961	0.998	4471	tags=31%, list=16%, signal=37%
GOBP_RESPONSE_TO_ESTRADIOL	GOBP_RESPONSE_TO_ESTRADIOL	Details ...	52	-0.609817	-1.52627	0.00604839	0.60316	0.998	3719	tags=42%, list=13%, signal=49%
GOBP_CORONARY_VASCULATURE_MORPHOGENESIS	GOBP_CORONARY_VASCULATURE_MORPHOGENESIS	Details ...	32	-0.630433	-1.52552	0.00390625	0.591641	0.998	3229	tags=41%, list=11%, signal=46%
GOMF_FIBRONECTIN_BINDING	GOMF_FIBRONECTIN_BINDING	Details ...	36	-0.625693	-1.5229	0.0117417	0.593609	0.998	2799	tags=47%, list=10%, signal=52%
GOBP_FC_RECEPTOR_SIGNALING_PATHWAY	GOBP_FC_RECEPTOR_SIGNALING_PATHWAY	Details ...	19	-0.687532	-1.51984	0.01222	0.598128	0.998	5276	tags=53%, list=19%, signal=65%
GOCC_T_CELL_RECEPTOR_COMPLEX	GOCC_T_CELL_RECEPTOR_COMPLEX	Details ...	20	-0.806965	-1.51958	0.0245902	0.584554	0.998	2374	tags=20%, list=8%, signal=22%
GOMF_OXIDOREDUCTASE_ACTIVITY_ACTING_ON_CH_OR_CH2_GROUPS	GOMF_OXIDOREDUCTASE_ACTIVITY_ACTING_ON_CH_OR_CH2_GROUPS	Details ...	16	-0.78289	-1.51854	0.0214844	0.577176	0.998	2713	tags=31%, list=10%, signal=35%
GOBP_REGULATION_OF_GOLGI_ORGANIZATION	GOBP_REGULATION_OF_GOLGI_ORGANIZATION	Details ...	17	-0.651189	-1.51405	0.026971	0.593864	0.998	3422	tags=53%, list=12%, signal=60%
GOBP_PERICARDIUM_DEVELOPMENT	GOBP_PERICARDIUM_DEVELOPMENT	Details ...	28	-0.652106	-1.51344	0.019685	0.584137	0.998	4886	tags=46%, list=17%, signal=56%
GOMF_MAP_KINASE_KINASE_KINASE_ACTIVITY	GOMF_MAP_KINASE_KINASE_KINASE_ACTIVITY	Details ...	24	-0.624959	-1.51131	0.00573614	0.585165	0.998	6068	tags=67%, list=22%, signal=85%
GOBP_ACUTE_PHASE_RESPONSE	GOBP_ACUTE_PHASE_RESPONSE	Details ...	44	-0.66354	-1.50846	0.00811359	0.589521	0.998	2868	tags=32%, list=10%, signal=35%
GOBP_NEURON_PROJECTION_ARBORIZATION	GOBP_NEURON_PROJECTION_ARBORIZATION	Details ...	32	-0.624337	-1.50367	0.0102249	0.609715	0.998	4380	tags=44%, list=16%, signal=52%
GOBP_COLLAGEN_CATABOLIC_PROCESS	GOBP_COLLAGEN_CATABOLIC_PROCESS	Details ...	39	-0.633234	-1.50198	0.0120482	0.608297	0.998	3760	tags=38%, list=13%, signal=44%
GOBP_RESPONSE_TO_DIETARY_EXCESS	GOBP_RESPONSE_TO_DIETARY_EXCESS	Details ...	44	-0.618475	-1.50057	0.00595238	0.605273	0.998	5708	tags=36%, list=20%, signal=46%
GOBP_REGULATION_OF_HEMATOPOIETIC_STEM_CELL_PROLIFERATION	GOBP_REGULATION_OF_HEMATOPOIETIC_STEM_CELL_PROLIFERATION	Details ...	19	-0.65741	-1.50001	0.0142566	0.596583	0.998	2508	tags=42%, list=9%, signal=46%
GOBP_IRON_ION_TRANSMEMBRANE_TRANSPORT	GOBP_IRON_ION_TRANSMEMBRANE_TRANSPORT	Details ...	29	-0.62241	-1.49973	0.0178926	0.586156	0.998	3745	tags=45%, list=13%, signal=52%
GOBP_RETINA_VASCULATURE_DEVELOPMENT_IN_CAMERA_TYPE_EYE	GOBP_RETINA_VASCULATURE_DEVELOPMENT_IN_CAMERA_TYPE_EYE	Details ...	22	-0.671834	-1.49568	0.0179641	0.60088	0.999	3709	tags=59%, list=13%, signal=68%
GOBP_IRON_ION_TRANSPORT	GOBP_IRON_ION_TRANSPORT	Details ...	60	-0.552295	-1.49395	0.00984252	0.600694	0.999	3906	tags=33%, list=14%, signal=39%
GOBP_REGULATION_OF_CALCIUM_ION_IMPORT	GOBP_REGULATION_OF_CALCIUM_ION_IMPORT	Details ...	35	-0.626696	-1.49194	0.0164609	0.602763	1	4882	tags=40%, list=17%, signal=48%
GOMF_ACTININ_BINDING	GOMF_ACTININ_BINDING	Details ...	41	-0.621201	-1.49027	0.00204082	0.602633	1	4540	tags=49%, list=16%, signal=58%
GOMF_CHEMOKINE_ACTIVITY	GOMF_CHEMOKINE_ACTIVITY	Details ...	41	-0.651531	-1.48946	0.0183299	0.59728	1	3092	tags=27%, list=11%, signal=30%
GOBP_VENTRICULAR_CARDIAC_MUSCLE_CELL_MEMBRANE_REPOLARIZATION	GOBP_VENTRICULAR_CARDIAC_MUSCLE_CELL_MEMBRANE_REPOLARIZATION	Details ...	24	-0.67831	-1.48892	0.0317125	0.590519	1	3280	tags=33%, list=12%, signal=38%
GOBP_CHONDROITIN_SULFATE_BIOSYNTHETIC_PROCESS	GOBP_CHONDROITIN_SULFATE_BIOSYNTHETIC_PROCESS	Details ...	15	-0.682467	-1.48791	0.0314342	0.586639	1	2728	tags=47%, list=10%, signal=52%
GOBP_NEUROMUSCULAR_PROCESS_CONTROLLING_BALANCE	GOBP_NEUROMUSCULAR_PROCESS_CONTROLLING_BALANCE	Details ...	71	-0.569638	-1.48596	0.01002	0.589521	1	5099	tags=45%, list=18%, signal=55%
GOBP_CAMERA_TYPE_EYE_PHOTORECEPTOR_CELL_DIFFERENTIATION	GOBP_CAMERA_TYPE_EYE_PHOTORECEPTOR_CELL_DIFFERENTIATION	Details ...	39	-0.598502	-1.48567	0.01	0.581371	1	2892	tags=38%, list=10%, signal=43%
GOBP_POSITIVE_REGULATION_OF_ADENYLATE_CYCLASE_ACTIVITY	GOBP_POSITIVE_REGULATION_OF_ADENYLATE_CYCLASE_ACTIVITY	Details ...	31	-0.652235	-1.48524	0.0153551	0.573901	1	3321	tags=26%, list=12%, signal=29%
GOCC_MITOCHONDRIA_ASSOCIATED_ENDOPLASMIC_RETICULUM_MEMBRANE	GOCC_MITOCHONDRIA_ASSOCIATED_ENDOPLASMIC_RETICULUM_MEMBRANE	Details ...	21	-0.62826	-1.48502	0.0167598	0.565594	1	4794	tags=57%, list=17%, signal=69%
GOBP_REGULATION_OF_MORPHOGENESIS_OF_AN_EPITHELIUM	GOBP_REGULATION_OF_MORPHOGENESIS_OF_AN_EPITHELIUM	Details ...	73	-0.566116	-1.48498	0.00406504	0.556643	1	3608	tags=36%, list=13%, signal=41%
GOBP_ENDOTHELIAL_CELL_MORPHOGENESIS	GOBP_ENDOTHELIAL_CELL_MORPHOGENESIS	Details ...	15	-0.6573	-1.48493	0.0224033	0.547998	1	5736	tags=73%, list=20%, signal=92%
GOBP_MEMBRANE_REPOLARIZATION	GOBP_MEMBRANE_REPOLARIZATION	Details ...	48	-0.59132	-1.48392	0.00403226	0.545019	1	3353	tags=29%, list=12%, signal=33%
GOMF_POLYPEPTIDE_N_ACETYLGALACTOSAMINYLTRANSFERASE_ACTIVITY	GOMF_POLYPEPTIDE_N_ACETYLGALACTOSAMINYLTRANSFERASE_ACTIVITY	Details ...	18	-0.686564	-1.48171	0.0181087	0.549513	1	4873	tags=56%, list=17%, signal=67%
GOBP_MACROPHAGE_CYTOKINE_PRODUCTION	GOBP_MACROPHAGE_CYTOKINE_PRODUCTION	Details ...	51	-0.569077	-1.48129	0.0139721	0.543952	1	5223	tags=43%, list=19%, signal=53%
GOBP_FC_GAMMA_RECEPTOR_SIGNALING_PATHWAY	GOBP_FC_GAMMA_RECEPTOR_SIGNALING_PATHWAY	Details ...	15	-0.690656	-1.48009	0.0222672	0.542197	1	5084	tags=53%, list=18%, signal=65%
GOBP_NEGATIVE_REGULATION_OF_POTASSIUM_ION_TRANSMEMBRANE_TRANSPORT	GOBP_NEGATIVE_REGULATION_OF_POTASSIUM_ION_TRANSMEMBRANE_TRANSPORT	Details ...	29	-0.64844	-1.47962	0.00646552	0.536941	1	5714	tags=59%, list=20%, signal=73%
GOCC_ACTIN_FILAMENT_BUNDLE	GOCC_ACTIN_FILAMENT_BUNDLE	Details ...	97	-0.517065	-1.47597	0	0.548705	1	5773	tags=53%, list=21%, signal=66%
GOBP_EPITHELIAL_TO_MESENCHYMAL_TRANSITION_INVOLVED_IN_ENDOCARDIAL_CUSHION_FORMATION	GOBP_EPITHELIAL_TO_MESENCHYMAL_TRANSITION_INVOLVED_IN_ENDOCARDIAL_CUSHION_FORMATION	Details ...	18	-0.679345	-1.47542	0.0283976	0.544158	1	2694	tags=50%, list=10%, signal=55%
GOBP_CELLULAR_RESPONSE_TO_VITAMIN	GOBP_CELLULAR_RESPONSE_TO_VITAMIN	Details ...	16	-0.675121	-1.47353	0.0135135	0.547374	1	627	tags=25%, list=2%, signal=26%
GOMF_TRANSITION_METAL_ION_TRANSMEMBRANE_TRANSPORTER_ACTIVITY	GOMF_TRANSITION_METAL_ION_TRANSMEMBRANE_TRANSPORTER_ACTIVITY	Details ...	41	-0.5761	-1.47296	0.0144033	0.542606	1	4219	tags=46%, list=15%, signal=54%
GOCC_SPERM_HEAD_PLASMA_MEMBRANE	GOCC_SPERM_HEAD_PLASMA_MEMBRANE	Details ...	20	-0.861402	-1.47291	0.0390947	0.535423	1	1852	tags=20%, list=7%, signal=21%
GOBP_POSITIVE_REGULATION_OF_LYASE_ACTIVITY	GOBP_POSITIVE_REGULATION_OF_LYASE_ACTIVITY	Details ...	40	-0.605454	-1.47217	0.0138067	0.532015	1	3705	tags=30%, list=13%, signal=34%
GOMF_LIPID_PHOSPHATASE_ACTIVITY	GOMF_LIPID_PHOSPHATASE_ACTIVITY	Details ...	18	-0.65222	-1.46951	0.027451	0.53977	1	5347	tags=50%, list=19%, signal=62%
GOMF_ALPHA_ACTININ_BINDING	GOMF_ALPHA_ACTININ_BINDING	Details ...	30	-0.651195	-1.46933	0.0104603	0.533479	1	4291	tags=50%, list=15%, signal=59%
GOBP_HOMOPHILIC_CELL_ADHESION_VIA_PLASMA_MEMBRANE_ADHESION_MOLECULES	GOBP_HOMOPHILIC_CELL_ADHESION_VIA_PLASMA_MEMBRANE_ADHESION_MOLECULES	Details ...	109	-0.550952	-1.46853	0	0.530924	1	4125	tags=38%, list=15%, signal=44%
GOBP_BRANCHING_INVOLVED_IN_SALIVARY_GLAND_MORPHOGENESIS	GOBP_BRANCHING_INVOLVED_IN_SALIVARY_GLAND_MORPHOGENESIS	Details ...	28	-0.628288	-1.46836	0.0236686	0.524693	1	3331	tags=46%, list=12%, signal=53%
GOMF_CHEMOKINE_RECEPTOR_BINDING	GOMF_CHEMOKINE_RECEPTOR_BINDING	Details ...	79	-0.597678	-1.46817	0.0180361	0.518958	1	3092	tags=19%, list=11%, signal=21%
GOBP_CELL_JUNCTION_DISASSEMBLY	GOBP_CELL_JUNCTION_DISASSEMBLY	Details ...	26	-0.621703	-1.46744	0.016129	0.516346	1	3376	tags=50%, list=12%, signal=57%
GOBP_ENDOCARDIAL_CUSHION_FORMATION	GOBP_ENDOCARDIAL_CUSHION_FORMATION	Details ...	31	-0.615501	-1.46451	0.016129	0.526432	1	4633	tags=61%, list=16%, signal=73%
GOBP_REGULATION_OF_NEUTROPHIL_ACTIVATION	GOBP_REGULATION_OF_NEUTROPHIL_ACTIVATION	Details ...	17	-0.708069	-1.46146	0.030426	0.536103	1	3059	tags=35%, list=11%, signal=40%
GOCC_ACTOMYOSIN	GOCC_ACTOMYOSIN	Details ...	97	-0.512884	-1.46133	0.00392157	0.530365	1	6007	tags=59%, list=21%, signal=74%
GOBP_ENDOCARDIAL_CUSHION_DEVELOPMENT	GOBP_ENDOCARDIAL_CUSHION_DEVELOPMENT	Details ...	54	-0.570312	-1.46095	0.0141988	0.52584	1	4633	tags=56%, list=16%, signal=66%
GOBP_VITAMIN_D_METABOLIC_PROCESS	GOBP_VITAMIN_D_METABOLIC_PROCESS	Details ...	16	-0.710937	-1.46023	0.0275591	0.523652	1	4866	tags=50%, list=17%, signal=60%
GOBP_ACTIVATION_OF_ADENYLATE_CYCLASE_ACTIVITY	GOBP_ACTIVATION_OF_ADENYLATE_CYCLASE_ACTIVITY	Details ...	21	-0.697332	-1.45942	0.0501931	0.521212	1	6748	tags=38%, list=24%, signal=50%
GOBP_HEPATIC_STELLATE_CELL_ACTIVATION	GOBP_HEPATIC_STELLATE_CELL_ACTIVATION	Details ...	16	-0.691498	-1.45938	0.0347648	0.515343	1	2957	tags=50%, list=11%, signal=56%
GOBP_CARDIAC_MUSCLE_CELL_MEMBRANE_REPOLARIZATION	GOBP_CARDIAC_MUSCLE_CELL_MEMBRANE_REPOLARIZATION	Details ...	31	-0.643675	-1.45732	0.0360169	0.520431	1	5146	tags=35%, list=18%, signal=43%
GOBP_CARDIAC_MUSCLE_CELL_CONTRACTION	GOBP_CARDIAC_MUSCLE_CELL_CONTRACTION	Details ...	72	-0.555557	-1.45693	0.00819672	0.516674	1	5747	tags=46%, list=20%, signal=57%
GOBP_MESENCHYMAL_CELL_PROLIFERATION	GOBP_MESENCHYMAL_CELL_PROLIFERATION	Details ...	56	-0.546668	-1.45653	0.0142276	0.512993	1	4552	tags=52%, list=16%, signal=62%
GOBP_INTRACELLULAR_POTASSIUM_ION_HOMEOSTASIS	GOBP_INTRACELLULAR_POTASSIUM_ION_HOMEOSTASIS	Details ...	15	-0.722745	-1.45492	0.042885	0.515824	1	5803	tags=47%, list=21%, signal=59%
GOBP_REGULATION_OF_SUPEROXIDE_ANION_GENERATION	GOBP_REGULATION_OF_SUPEROXIDE_ANION_GENERATION	Details ...	28	-0.604982	-1.45002	0.0156863	0.535829	1	2762	tags=39%, list=10%, signal=44%
GOBP_REGULATION_OF_NEUROINFLAMMATORY_RESPONSE	GOBP_REGULATION_OF_NEUROINFLAMMATORY_RESPONSE	Details ...	31	-0.599294	-1.44981	0.0138614	0.531177	1	4425	tags=42%, list=16%, signal=50%
GOMF_EXOPEPTIDASE_ACTIVITY	GOMF_EXOPEPTIDASE_ACTIVITY	Details ...	97	-0.522323	-1.44869	0.00842105	0.53148	1	3500	tags=36%, list=12%, signal=41%
GOMF_INOSITOL_PHOSPHATE_PHOSPHATASE_ACTIVITY	GOMF_INOSITOL_PHOSPHATE_PHOSPHATASE_ACTIVITY	Details ...	18	-0.619912	-1.44768	0.025641	0.531141	1	5548	tags=61%, list=20%, signal=76%
GOBP_NEGATIVE_REGULATION_OF_DIGESTIVE_SYSTEM_PROCESS	GOBP_NEGATIVE_REGULATION_OF_DIGESTIVE_SYSTEM_PROCESS	Details ...	20	-0.689213	-1.44707	0.0255319	0.528247	1	1827	tags=25%, list=6%, signal=27%
GOBP_POSITIVE_REGULATION_OF_CYCLASE_ACTIVITY	GOBP_POSITIVE_REGULATION_OF_CYCLASE_ACTIVITY	Details ...	39	-0.596	-1.44643	0.0176125	0.525772	1	3705	tags=31%, list=13%, signal=35%
GOBP_3_UTR_MEDIATED_MRNA_DESTABILIZATION	GOBP_3_UTR_MEDIATED_MRNA_DESTABILIZATION	Details ...	17	-0.632494	-1.44616	0.0371094	0.521593	1	3832	tags=35%, list=14%, signal=41%
GOBP_NEURON_REMODELING	GOBP_NEURON_REMODELING	Details ...	19	-0.674051	-1.44507	0.04	0.521858	1	4178	tags=47%, list=15%, signal=56%
GOBP_SHORT_TERM_MEMORY	GOBP_SHORT_TERM_MEMORY	Details ...	18	-0.683658	-1.44493	0.0401691	0.517323	1	1479	tags=22%, list=5%, signal=23%
GOBP_POSITIVE_REGULATION_OF_REGULATORY_T_CELL_DIFFERENTIATION	GOBP_POSITIVE_REGULATION_OF_REGULATORY_T_CELL_DIFFERENTIATION	Details ...	22	-0.642566	-1.44439	0.027027	0.514972	1	5247	tags=59%, list=19%, signal=73%
GOBP_REGULATION_OF_HAIR_FOLLICLE_DEVELOPMENT	GOBP_REGULATION_OF_HAIR_FOLLICLE_DEVELOPMENT	Details ...	21	-0.630195	-1.44275	0.0251938	0.51881	1	2597	tags=38%, list=9%, signal=42%
GOBP_ZINC_ION_TRANSPORT	GOBP_ZINC_ION_TRANSPORT	Details ...	31	-0.586273	-1.44172	0.0330578	0.518968	1	4614	tags=42%, list=16%, signal=50%
GOBP_NEGATIVE_REGULATION_OF_POTASSIUM_ION_TRANSMEMBRANE_TRANSPORTER_ACTIVITY	GOBP_NEGATIVE_REGULATION_OF_POTASSIUM_ION_TRANSMEMBRANE_TRANSPORTER_ACTIVITY	Details ...	24	-0.657612	-1.44164	0.0240175	0.514421	1	2252	tags=42%, list=8%, signal=45%
GOBP_RESPONSE_TO_VITAMIN	GOBP_RESPONSE_TO_VITAMIN	Details ...	36	-0.585048	-1.44113	0.0209125	0.511876	1	2415	tags=28%, list=9%, signal=30%
GOBP_POSITIVE_REGULATION_OF_RECEPTOR_SIGNALING_PATHWAY_VIA_STAT	GOBP_POSITIVE_REGULATION_OF_RECEPTOR_SIGNALING_PATHWAY_VIA_STAT	Details ...	75	-0.572507	-1.44055	0.0185567	0.510089	1	5275	tags=31%, list=19%, signal=38%
GOBP_CELL_COMMUNICATION_BY_ELECTRICAL_COUPLING	GOBP_CELL_COMMUNICATION_BY_ELECTRICAL_COUPLING	Details ...	19	-0.659835	-1.44013	0.0245902	0.507568	1	2994	tags=26%, list=11%, signal=29%
GOBP_POSITIVE_REGULATION_OF_MORPHOGENESIS_OF_AN_EPITHELIUM	GOBP_POSITIVE_REGULATION_OF_MORPHOGENESIS_OF_AN_EPITHELIUM	Details ...	40	-0.58134	-1.43812	0.0163265	0.512811	1	3608	tags=40%, list=13%, signal=46%
GOBP_STRIATED_MUSCLE_CELL_DEVELOPMENT	GOBP_STRIATED_MUSCLE_CELL_DEVELOPMENT	Details ...	76	-0.57812	-1.43675	0.0178571	0.514739	1	3808	tags=38%, list=14%, signal=44%
GOMF_COLLAGEN_BINDING	GOMF_COLLAGEN_BINDING	Details ...	70	-0.552792	-1.43613	0.0273438	0.513169	1	2989	tags=33%, list=11%, signal=37%
GOBP_EYE_PHOTORECEPTOR_CELL_DIFFERENTIATION	GOBP_EYE_PHOTORECEPTOR_CELL_DIFFERENTIATION	Details ...	59	-0.554041	-1.43441	0.0120968	0.516776	1	2892	tags=32%, list=10%, signal=36%
GOBP_REGULATION_OF_CAMP_DEPENDENT_PROTEIN_KINASE_ACTIVITY	GOBP_REGULATION_OF_CAMP_DEPENDENT_PROTEIN_KINASE_ACTIVITY	Details ...	17	-0.648323	-1.43198	0.0595238	0.524326	1	4394	tags=35%, list=16%, signal=42%
GOBP_CELLULAR_OXIDANT_DETOXIFICATION	GOBP_CELLULAR_OXIDANT_DETOXIFICATION	Details ...	30	-0.583055	-1.43194	0.0235294	0.519802	1	2352	tags=37%, list=8%, signal=40%
GOMF_ABC_TYPE_TRANSPORTER_ACTIVITY	GOMF_ABC_TYPE_TRANSPORTER_ACTIVITY	Details ...	47	-0.555538	-1.43113	0.0224949	0.519298	1	5929	tags=55%, list=21%, signal=70%
GOBP_CHONDROITIN_SULFATE_PROTEOGLYCAN_BIOSYNTHETIC_PROCESS	GOBP_CHONDROITIN_SULFATE_PROTEOGLYCAN_BIOSYNTHETIC_PROCESS	Details ...	22	-0.602326	-1.43069	0.0210325	0.517008	1	2728	tags=36%, list=10%, signal=40%
GOBP_PROTEIN_DEGLYCOSYLATION	GOBP_PROTEIN_DEGLYCOSYLATION	Details ...	15	-0.635667	-1.4305	0.0571429	0.513348	1	3549	tags=60%, list=13%, signal=69%
GOBP_REGULATION_OF_LIPID_CATABOLIC_PROCESS	GOBP_REGULATION_OF_LIPID_CATABOLIC_PROCESS	Details ...	70	-0.542377	-1.42994	0.0180361	0.511787	1	3270	tags=31%, list=12%, signal=35%
GOBP_GROWTH_PLATE_CARTILAGE_DEVELOPMENT	GOBP_GROWTH_PLATE_CARTILAGE_DEVELOPMENT	Details ...	26	-0.57905	-1.42908	0.0181818	0.511762	1	2260	tags=27%, list=8%, signal=29%
GOCC_CONNEXIN_COMPLEX	GOCC_CONNEXIN_COMPLEX	Details ...	20	-0.788322	-1.42865	0.0480167	0.50962	1	5544	tags=30%, list=20%, signal=37%
GOBP_NEURON_PROJECTION_EXTENSION_INVOLVED_IN_NEURON_PROJECTION_GUIDANCE	GOBP_NEURON_PROJECTION_EXTENSION_INVOLVED_IN_NEURON_PROJECTION_GUIDANCE	Details ...	37	-0.583689	-1.42865	0.0301887	0.505337	1	4133	tags=51%, list=15%, signal=60%
GOBP_REGULATION_OF_RELAXATION_OF_MUSCLE	GOBP_REGULATION_OF_RELAXATION_OF_MUSCLE	Details ...	18	-0.691732	-1.4252	0.03125	0.518697	1	1939	tags=28%, list=7%, signal=30%
GOBP_CELL_CELL_ADHESION_VIA_PLASMA_MEMBRANE_ADHESION_MOLECULES	GOBP_CELL_CELL_ADHESION_VIA_PLASMA_MEMBRANE_ADHESION_MOLECULES	Details ...	211	-0.493671	-1.42224	0	0.529093	1	4125	tags=33%, list=15%, signal=38%
GOBP_ATRIAL_CARDIAC_MUSCLE_CELL_TO_AV_NODE_CELL_COMMUNICATION	GOBP_ATRIAL_CARDIAC_MUSCLE_CELL_TO_AV_NODE_CELL_COMMUNICATION	Details ...	15	-0.734725	-1.42118	0.0366599	0.530085	1	4791	tags=47%, list=17%, signal=56%
GOBP_NK_T_CELL_DIFFERENTIATION	GOBP_NK_T_CELL_DIFFERENTIATION	Details ...	15	-0.659151	-1.42016	0.048583	0.531551	1	6056	tags=60%, list=22%, signal=76%
GOBP_NEGATIVE_REGULATION_OF_NUCLEOCYTOPLASMIC_TRANSPORT	GOBP_NEGATIVE_REGULATION_OF_NUCLEOCYTOPLASMIC_TRANSPORT	Details ...	28	-0.592414	-1.42011	0.0344828	0.527574	1	5372	tags=54%, list=19%, signal=66%
GOBP_COPPER_ION_TRANSPORT	GOBP_COPPER_ION_TRANSPORT	Details ...	16	-0.633427	-1.41749	0.039604	0.535899	1	4939	tags=56%, list=18%, signal=68%
GOBP_MODULATION_OF_PROCESS_OF_ANOTHER_ORGANISM	GOBP_MODULATION_OF_PROCESS_OF_ANOTHER_ORGANISM	Details ...	20	-0.638749	-1.4141	0.0414201	0.549473	1	12	tags=15%, list=0%, signal=15%
GOBP_SUCKLING_BEHAVIOR	GOBP_SUCKLING_BEHAVIOR	Details ...	18	-0.659978	-1.41235	0.0468432	0.553933	1	1914	tags=39%, list=7%, signal=42%
GOBP_RESPONSE_TO_MUSCLE_ACTIVITY	GOBP_RESPONSE_TO_MUSCLE_ACTIVITY	Details ...	17	-0.664241	-1.41121	0.0547368	0.555274	1	2431	tags=24%, list=9%, signal=26%
GOBP_IMMATURE_B_CELL_DIFFERENTIATION	GOBP_IMMATURE_B_CELL_DIFFERENTIATION	Details ...	16	-0.627748	-1.40908	0.0493601	0.561643	1	4136	tags=50%, list=15%, signal=59%
GOBP_NEGATIVE_REGULATION_OF_INTERLEUKIN_2_PRODUCTION	GOBP_NEGATIVE_REGULATION_OF_INTERLEUKIN_2_PRODUCTION	Details ...	26	-0.606977	-1.40761	0.0268595	0.56591	1	3969	tags=42%, list=14%, signal=49%
GOBP_ENERGY_HOMEOSTASIS	GOBP_ENERGY_HOMEOSTASIS	Details ...	90	-0.519098	-1.40758	0.0201207	0.561754	1	4504	tags=33%, list=16%, signal=40%
GOBP_VENTRICULAR_CARDIAC_MUSCLE_CELL_ACTION_POTENTIAL	GOBP_VENTRICULAR_CARDIAC_MUSCLE_CELL_ACTION_POTENTIAL	Details ...	29	-0.607075	-1.40736	0.0350515	0.558578	1	5747	tags=48%, list=20%, signal=61%
GOMF_METALLOPEPTIDASE_ACTIVITY	GOMF_METALLOPEPTIDASE_ACTIVITY	Details ...	197	-0.479491	-1.40735	0	0.554413	1	4560	tags=32%, list=16%, signal=38%
GOBP_REGULATION_OF_HEART_RATE_BY_CARDIAC_CONDUCTION	GOBP_REGULATION_OF_HEART_RATE_BY_CARDIAC_CONDUCTION	Details ...	36	-0.576087	-1.40703	0.0330739	0.551891	1	5146	tags=39%, list=18%, signal=48%
GOBP_CARDIAC_CONDUCTION	GOBP_CARDIAC_CONDUCTION	Details ...	66	-0.531326	-1.40658	0.0181818	0.550244	1	5544	tags=33%, list=20%, signal=41%
GOBP_POSITIVE_REGULATION_OF_EXCITATORY_POSTSYNAPTIC_POTENTIAL	GOBP_POSITIVE_REGULATION_OF_EXCITATORY_POSTSYNAPTIC_POTENTIAL	Details ...	42	-0.555408	-1.40485	0.0184049	0.555126	1	5206	tags=43%, list=18%, signal=53%
GOBP_MESENCHYME_MORPHOGENESIS	GOBP_MESENCHYME_MORPHOGENESIS	Details ...	59	-0.530784	-1.40357	0.034413	0.557495	1	4633	tags=53%, list=16%, signal=63%
GOMF_METALLOEXOPEPTIDASE_ACTIVITY	GOMF_METALLOEXOPEPTIDASE_ACTIVITY	Details ...	62	-0.531715	-1.40146	0.0188679	0.564497	1	4560	tags=37%, list=16%, signal=44%
GOBP_REGULATORY_T_CELL_DIFFERENTIATION	GOBP_REGULATORY_T_CELL_DIFFERENTIATION	Details ...	43	-0.573072	-1.4012	0.0382294	0.561735	1	5247	tags=51%, list=19%, signal=63%
GOBP_AMINOGLYCAN_METABOLIC_PROCESS	GOBP_AMINOGLYCAN_METABOLIC_PROCESS	Details ...	115	-0.503018	-1.40103	0.00881057	0.558796	1	2959	tags=27%, list=11%, signal=30%
GOBP_TRACHEA_DEVELOPMENT	GOBP_TRACHEA_DEVELOPMENT	Details ...	22	-0.584077	-1.40019	0.0436508	0.559323	1	4927	tags=45%, list=18%, signal=55%
GOBP_LAYER_FORMATION_IN_CEREBRAL_CORTEX	GOBP_LAYER_FORMATION_IN_CEREBRAL_CORTEX	Details ...	16	-0.650868	-1.39854	0.064833	0.564059	1	5574	tags=56%, list=20%, signal=70%
GOBP_NEGATIVE_REGULATION_OF_NEUROINFLAMMATORY_RESPONSE	GOBP_NEGATIVE_REGULATION_OF_NEUROINFLAMMATORY_RESPONSE	Details ...	15	-0.649594	-1.39807	0.0611855	0.562691	1	1659	tags=33%, list=6%, signal=35%
GOBP_NEGATIVE_REGULATION_OF_SMOOTH_MUSCLE_CONTRACTION	GOBP_NEGATIVE_REGULATION_OF_SMOOTH_MUSCLE_CONTRACTION	Details ...	19	-0.621604	-1.39625	0.0492126	0.568668	1	3073	tags=42%, list=11%, signal=47%
GOBP_EPIDERMIS_MORPHOGENESIS	GOBP_EPIDERMIS_MORPHOGENESIS	Details ...	44	-0.555836	-1.39519	0.0105042	0.570354	1	3229	tags=34%, list=11%, signal=38%
GOMF_AMINE_BINDING	GOMF_AMINE_BINDING	Details ...	18	-0.761828	-1.39475	0.0769231	0.568939	1	4935	tags=22%, list=18%, signal=27%
GOMF_HEPARAN_SULFATE_PROTEOGLYCAN_BINDING	GOMF_HEPARAN_SULFATE_PROTEOGLYCAN_BINDING	Details ...	24	-0.647386	-1.3941	0.0678643	0.568235	1	4133	tags=38%, list=15%, signal=44%
GOBP_CHONDROCYTE_DIFFERENTIATION_INVOLVED_IN_ENDOCHONDRAL_BONE_MORPHOGENESIS	GOBP_CHONDROCYTE_DIFFERENTIATION_INVOLVED_IN_ENDOCHONDRAL_BONE_MORPHOGENESIS	Details ...	17	-0.596532	-1.39299	0.0371094	0.570221	1	1442	tags=24%, list=5%, signal=25%
GOBP_MUCOPOLYSACCHARIDE_METABOLIC_PROCESS	GOBP_MUCOPOLYSACCHARIDE_METABOLIC_PROCESS	Details ...	80	-0.511921	-1.39158	0.0227743	0.573782	1	2959	tags=31%, list=11%, signal=35%
GOBP_CHONDROCYTE_DEVELOPMENT	GOBP_CHONDROCYTE_DEVELOPMENT	Details ...	35	-0.544249	-1.39041	0.0229167	0.576104	1	4398	tags=46%, list=16%, signal=54%
GOBP_VASCULOGENESIS_INVOLVED_IN_CORONARY_VASCULAR_MORPHOGENESIS	GOBP_VASCULOGENESIS_INVOLVED_IN_CORONARY_VASCULAR_MORPHOGENESIS	Details ...	16	-0.665046	-1.39026	0.0638723	0.573121	1	2875	tags=38%, list=10%, signal=42%
GOBP_STRIATED_MUSCLE_ADAPTATION	GOBP_STRIATED_MUSCLE_ADAPTATION	Details ...	54	-0.547539	-1.3901	0.0417495	0.570107	1	4580	tags=37%, list=16%, signal=44%
GOMF_PROTEIN_KINASE_A_CATALYTIC_SUBUNIT_BINDING	GOMF_PROTEIN_KINASE_A_CATALYTIC_SUBUNIT_BINDING	Details ...	15	-0.620494	-1.38956	0.039916	0.568952	1	4659	tags=53%, list=17%, signal=64%
GOBP_POSITIVE_REGULATION_OF_CIRCADIAN_RHYTHM	GOBP_POSITIVE_REGULATION_OF_CIRCADIAN_RHYTHM	Details ...	27	-0.607339	-1.3889	0.0346232	0.568534	1	6037	tags=44%, list=21%, signal=57%
GOBP_NEGATIVE_REGULATION_OF_LIPID_METABOLIC_PROCESS	GOBP_NEGATIVE_REGULATION_OF_LIPID_METABOLIC_PROCESS	Details ...	115	-0.496298	-1.38851	0.0120968	0.567048	1	3073	tags=29%, list=11%, signal=32%
GOBP_CELLULAR_MODIFIED_AMINO_ACID_BIOSYNTHETIC_PROCESS	GOBP_CELLULAR_MODIFIED_AMINO_ACID_BIOSYNTHETIC_PROCESS	Details ...	23	-0.571798	-1.38677	0.0431211	0.572604	1	4081	tags=43%, list=14%, signal=51%
GOMF_OXIDOREDUCTASE_ACTIVITY_ACTING_ON_METAL_IONS	GOMF_OXIDOREDUCTASE_ACTIVITY_ACTING_ON_METAL_IONS	Details ...	17	-0.605462	-1.38672	0.0535714	0.569244	1	1161	tags=24%, list=4%, signal=25%
GOBP_NEGATIVE_REGULATION_OF_DNA_DAMAGE_RESPONSE_SIGNAL_TRANSDUCTION_BY_P53_CLASS_MEDIATOR	GOBP_NEGATIVE_REGULATION_OF_DNA_DAMAGE_RESPONSE_SIGNAL_TRANSDUCTION_BY_P53_CLASS_MEDIATOR	Details ...	15	-0.598907	-1.38643	0.0383838	0.567098	1	2920	tags=67%, list=10%, signal=74%
GOBP_NEGATIVE_REGULATION_OF_STEROID_METABOLIC_PROCESS	GOBP_NEGATIVE_REGULATION_OF_STEROID_METABOLIC_PROCESS	Details ...	27	-0.598232	-1.38619	0.0438247	0.564912	1	2694	tags=41%, list=10%, signal=45%
GOBP_NEGATIVE_REGULATION_OF_MONONUCLEAR_CELL_MIGRATION	GOBP_NEGATIVE_REGULATION_OF_MONONUCLEAR_CELL_MIGRATION	Details ...	19	-0.634398	-1.38512	0.0662983	0.566863	1	3489	tags=42%, list=12%, signal=48%
GOBP_CARDIAC_MUSCLE_CELL_ACTION_POTENTIAL_INVOLVED_IN_CONTRACTION	GOBP_CARDIAC_MUSCLE_CELL_ACTION_POTENTIAL_INVOLVED_IN_CONTRACTION	Details ...	43	-0.558516	-1.385	0.0354167	0.564004	1	5747	tags=47%, list=20%, signal=58%
GOMF_METALLOENDOPEPTIDASE_ACTIVITY	GOMF_METALLOENDOPEPTIDASE_ACTIVITY	Details ...	118	-0.4947	-1.3845	0.0136452	0.563209	1	4414	tags=32%, list=16%, signal=38%
GOBP_B_CELL_ACTIVATION_INVOLVED_IN_IMMUNE_RESPONSE	GOBP_B_CELL_ACTIVATION_INVOLVED_IN_IMMUNE_RESPONSE	Details ...	96	-0.502518	-1.3844	0.0183299	0.560193	1	5206	tags=39%, list=18%, signal=47%
GOCC_GOLGI_CISTERNA_MEMBRANE	GOCC_GOLGI_CISTERNA_MEMBRANE	Details ...	20	-0.580429	-1.38367	0.0460653	0.56051	1	2743	tags=50%, list=10%, signal=55%
GOBP_DENDRITE_EXTENSION	GOBP_DENDRITE_EXTENSION	Details ...	44	-0.528857	-1.38336	0.0183299	0.558552	1	5523	tags=41%, list=20%, signal=51%
GOBP_MUSCLE_SYSTEM_PROCESS	GOBP_MUSCLE_SYSTEM_PROCESS	Details ...	445	-0.477272	-1.38056	0.00617284	0.569429	1	3716	tags=29%, list=13%, signal=33%
GOBP_POSITIVE_REGULATION_OF_PHOSPHOLIPID_METABOLIC_PROCESS	GOBP_POSITIVE_REGULATION_OF_PHOSPHOLIPID_METABOLIC_PROCESS	Details ...	15	-0.670544	-1.37893	0.0778689	0.574028	1	5372	tags=40%, list=19%, signal=49%
GOBP_PULMONARY_VALVE_MORPHOGENESIS	GOBP_PULMONARY_VALVE_MORPHOGENESIS	Details ...	19	-0.638979	-1.37861	0.0708661	0.57221	1	4633	tags=58%, list=16%, signal=69%
GOBP_SKELETAL_MUSCLE_CONTRACTION	GOBP_SKELETAL_MUSCLE_CONTRACTION	Details ...	44	-0.603102	-1.37773	0.0680412	0.573473	1	3091	tags=41%, list=11%, signal=46%
GOBP_SUPEROXIDE_METABOLIC_PROCESS	GOBP_SUPEROXIDE_METABOLIC_PROCESS	Details ...	69	-0.532608	-1.37757	0.0282828	0.571017	1	2762	tags=29%, list=10%, signal=32%
GOBP_HYALURONAN_BIOSYNTHETIC_PROCESS	GOBP_HYALURONAN_BIOSYNTHETIC_PROCESS	Details ...	15	-0.617358	-1.37705	0.0583658	0.570114	1	2227	tags=47%, list=8%, signal=51%
GOBP_B_CELL_RECEPTOR_SIGNALING_PATHWAY	GOBP_B_CELL_RECEPTOR_SIGNALING_PATHWAY	Details ...	55	-0.536697	-1.37691	0.0245902	0.567556	1	4415	tags=45%, list=16%, signal=54%
GOBP_NEGATIVE_REGULATION_OF_POTASSIUM_ION_TRANSPORT	GOBP_NEGATIVE_REGULATION_OF_POTASSIUM_ION_TRANSPORT	Details ...	40	-0.557189	-1.37673	0.0313808	0.565182	1	5714	tags=52%, list=20%, signal=66%
GOBP_SUPPRESSION_OF_VIRAL_RELEASE_BY_HOST	GOBP_SUPPRESSION_OF_VIRAL_RELEASE_BY_HOST	Details ...	23	-0.598486	-1.37644	0.0587084	0.563407	1	3318	tags=30%, list=12%, signal=34%
GOMF_SIGNAL_SEQUENCE_BINDING	GOMF_SIGNAL_SEQUENCE_BINDING	Details ...	46	-0.525051	-1.3752	0.0386179	0.566486	1	3456	tags=37%, list=12%, signal=42%
GOCC_PEPTIDASE_INHIBITOR_COMPLEX	GOCC_PEPTIDASE_INHIBITOR_COMPLEX	Details ...	23	-0.699065	-1.3743	0.0592734	0.567913	1	2557	tags=22%, list=9%, signal=24%
GOBP_REGULATION_OF_MESENCHYMAL_CELL_PROLIFERATION	GOBP_REGULATION_OF_MESENCHYMAL_CELL_PROLIFERATION	Details ...	42	-0.533887	-1.37279	0.0292398	0.572522	1	4552	tags=48%, list=16%, signal=57%
GOBP_REGULATION_OF_POSTSYNAPTIC_NEUROTRANSMITTER_RECEPTOR_ACTIVITY	GOBP_REGULATION_OF_POSTSYNAPTIC_NEUROTRANSMITTER_RECEPTOR_ACTIVITY	Details ...	18	-0.643404	-1.37236	0.0642023	0.571251	1	3026	tags=22%, list=11%, signal=25%
GOBP_REGULATION_OF_ISOTYPE_SWITCHING	GOBP_REGULATION_OF_ISOTYPE_SWITCHING	Details ...	40	-0.54398	-1.37202	0.0325866	0.569962	1	3491	tags=33%, list=12%, signal=37%
GOBP_CARDIAC_MUSCLE_CELL_ACTION_POTENTIAL	GOBP_CARDIAC_MUSCLE_CELL_ACTION_POTENTIAL	Details ...	60	-0.525691	-1.3717	0.0252632	0.568271	1	5146	tags=37%, list=18%, signal=45%
GOMF_NON_MEMBRANE_SPANNING_PROTEIN_TYROSINE_KINASE_ACTIVITY	GOMF_NON_MEMBRANE_SPANNING_PROTEIN_TYROSINE_KINASE_ACTIVITY	Details ...	45	-0.528784	-1.37	0.0212766	0.573518	1	5276	tags=51%, list=19%, signal=63%
GOBP_GANGLIOSIDE_METABOLIC_PROCESS	GOBP_GANGLIOSIDE_METABOLIC_PROCESS	Details ...	28	-0.577365	-1.36983	0.0454545	0.571172	1	4976	tags=54%, list=18%, signal=65%
GOBP_POSITIVE_REGULATION_OF_CALCIUM_ION_IMPORT	GOBP_POSITIVE_REGULATION_OF_CALCIUM_ION_IMPORT	Details ...	19	-0.628496	-1.36895	0.0691824	0.572659	1	3279	tags=26%, list=12%, signal=30%
GOCC_LAMELLAR_BODY	GOCC_LAMELLAR_BODY	Details ...	16	-0.671564	-1.36883	0.0809717	0.570196	1	5705	tags=44%, list=20%, signal=55%
GOBP_NEGATIVE_REGULATION_OF_CYTOKINE_PRODUCTION_INVOLVED_IN_INFLAMMATORY_RESPONSE	GOBP_NEGATIVE_REGULATION_OF_CYTOKINE_PRODUCTION_INVOLVED_IN_INFLAMMATORY_RESPONSE	Details ...	25	-0.588753	-1.36859	0.0533333	0.568226	1	3969	tags=32%, list=14%, signal=37%
GOBP_PROTEIN_LOCALIZATION_TO_MICROTUBULE	GOBP_PROTEIN_LOCALIZATION_TO_MICROTUBULE	Details ...	20	-0.576486	-1.36815	0.0452756	0.567484	1	4284	tags=40%, list=15%, signal=47%
GOMF_INWARD_RECTIFIER_POTASSIUM_CHANNEL_ACTIVITY	GOMF_INWARD_RECTIFIER_POTASSIUM_CHANNEL_ACTIVITY	Details ...	23	-0.69534	-1.36815	0.0633947	0.564474	1	5146	tags=30%, list=18%, signal=37%
GOBP_AMINOGLYCAN_BIOSYNTHETIC_PROCESS	GOBP_AMINOGLYCAN_BIOSYNTHETIC_PROCESS	Details ...	59	-0.506444	-1.36793	0.0244898	0.562597	1	2959	tags=37%, list=11%, signal=42%
GOMF_PROTEIN_DISULFIDE_ISOMERASE_ACTIVITY	GOMF_PROTEIN_DISULFIDE_ISOMERASE_ACTIVITY	Details ...	18	-0.618299	-1.3673	0.0587002	0.562447	1	2735	tags=39%, list=10%, signal=43%
GOBP_SUPEROXIDE_ANION_GENERATION	GOBP_SUPEROXIDE_ANION_GENERATION	Details ...	45	-0.55834	-1.36717	0.0374016	0.560225	1	2762	tags=29%, list=10%, signal=32%
GOBP_POSITIVE_REGULATION_OF_SODIUM_ION_TRANSPORT	GOBP_POSITIVE_REGULATION_OF_SODIUM_ION_TRANSPORT	Details ...	44	-0.533644	-1.36704	0.0375235	0.5579	1	3589	tags=32%, list=13%, signal=36%
GOBP_REGULATION_OF_CYSTEINE_TYPE_ENDOPEPTIDASE_ACTIVITY_INVOLVED_IN_APOPTOTIC_SIGNALING_PATHWAY	GOBP_REGULATION_OF_CYSTEINE_TYPE_ENDOPEPTIDASE_ACTIVITY_INVOLVED_IN_APOPTOTIC_SIGNALING_PATHWAY	Details ...	18	-0.606705	-1.36678	0.0689655	0.556447	1	4580	tags=44%, list=16%, signal=53%
GOBP_NEGATIVE_REGULATION_OF_CELL_GROWTH_INVOLVED_IN_CARDIAC_MUSCLE_CELL_DEVELOPMENT	GOBP_NEGATIVE_REGULATION_OF_CELL_GROWTH_INVOLVED_IN_CARDIAC_MUSCLE_CELL_DEVELOPMENT	Details ...	15	-0.638914	-1.36656	0.0623782	0.554456	1	753	tags=33%, list=3%, signal=34%
GOMF_MECHANOSENSITIVE_MONOATOMIC_ION_CHANNEL_ACTIVITY	GOMF_MECHANOSENSITIVE_MONOATOMIC_ION_CHANNEL_ACTIVITY	Details ...	17	-0.648393	-1.36627	0.0769231	0.552994	1	5314	tags=47%, list=19%, signal=58%
GOBP_RETINAL_ROD_CELL_DIFFERENTIATION	GOBP_RETINAL_ROD_CELL_DIFFERENTIATION	Details ...	23	-0.580956	-1.36625	0.0359281	0.550234	1	2892	tags=39%, list=10%, signal=44%
GOBP_SEMI_LUNAR_VALVE_DEVELOPMENT	GOBP_SEMI_LUNAR_VALVE_DEVELOPMENT	Details ...	40	-0.556845	-1.36623	0.0433071	0.547585	1	4886	tags=58%, list=17%, signal=69%
GOBP_SIGNALING_RECEPTOR_LIGAND_PRECURSOR_PROCESSING	GOBP_SIGNALING_RECEPTOR_LIGAND_PRECURSOR_PROCESSING	Details ...	32	-0.585217	-1.3654	0.0621359	0.548555	1	4475	tags=38%, list=16%, signal=45%
GOMF_MAP_KINASE_ACTIVITY	GOMF_MAP_KINASE_ACTIVITY	Details ...	16	-0.624548	-1.36512	0.076	0.547218	1	4446	tags=63%, list=16%, signal=74%
GOMF_EPIDERMAL_GROWTH_FACTOR_RECEPTOR_BINDING	GOMF_EPIDERMAL_GROWTH_FACTOR_RECEPTOR_BINDING	Details ...	39	-0.525291	-1.36428	0.0268041	0.548346	1	5657	tags=59%, list=20%, signal=74%
GOBP_REGULATION_OF_PHOSPHOLIPID_BIOSYNTHETIC_PROCESS	GOBP_REGULATION_OF_PHOSPHOLIPID_BIOSYNTHETIC_PROCESS	Details ...	21	-0.576429	-1.36418	0.0620155	0.546095	1	5372	tags=38%, list=19%, signal=47%
GOBP_SNRNA_TRANSCRIPTION	GOBP_SNRNA_TRANSCRIPTION	Details ...	19	-0.566361	-1.36394	0.046748	0.544351	1	5577	tags=47%, list=20%, signal=59%
GOBP_REGULATION_OF_CARDIAC_MUSCLE_CELL_MEMBRANE_REPOLARIZATION	GOBP_REGULATION_OF_CARDIAC_MUSCLE_CELL_MEMBRANE_REPOLARIZATION	Details ...	26	-0.619911	-1.36372	0.0670996	0.542595	1	5747	tags=38%, list=20%, signal=48%
GOBP_NEUROMUSCULAR_JUNCTION_DEVELOPMENT	GOBP_NEUROMUSCULAR_JUNCTION_DEVELOPMENT	Details ...	62	-0.509678	-1.36183	0.031068	0.548888	1	4187	tags=35%, list=15%, signal=42%
GOBP_SKELETAL_MUSCLE_ADAPTATION	GOBP_SKELETAL_MUSCLE_ADAPTATION	Details ...	23	-0.636962	-1.36131	0.0856531	0.548585	1	4577	tags=48%, list=16%, signal=57%
GOBP_REGULATION_OF_MICROGLIAL_CELL_ACTIVATION	GOBP_REGULATION_OF_MICROGLIAL_CELL_ACTIVATION	Details ...	17	-0.631882	-1.35988	0.0825147	0.552637	1	4425	tags=41%, list=16%, signal=49%
GOBP_AMELOGENESIS	GOBP_AMELOGENESIS	Details ...	29	-0.592454	-1.35896	0.071298	0.554375	1	5213	tags=31%, list=19%, signal=38%
GOBP_INORGANIC_ION_IMPORT_ACROSS_PLASMA_MEMBRANE	GOBP_INORGANIC_ION_IMPORT_ACROSS_PLASMA_MEMBRANE	Details ...	125	-0.497173	-1.35892	0.01875	0.551909	1	4923	tags=33%, list=17%, signal=40%
GOBP_POSITIVE_REGULATION_OF_MACROPHAGE_CYTOKINE_PRODUCTION	GOBP_POSITIVE_REGULATION_OF_MACROPHAGE_CYTOKINE_PRODUCTION	Details ...	29	-0.544113	-1.35892	0.0497018	0.549267	1	3192	tags=31%, list=11%, signal=35%
GOBP_AORTIC_VALVE_DEVELOPMENT	GOBP_AORTIC_VALVE_DEVELOPMENT	Details ...	34	-0.563376	-1.35881	0.0567515	0.54715	1	3911	tags=53%, list=14%, signal=61%
GOBP_SEQUESTERING_OF_TRIGLYCERIDE	GOBP_SEQUESTERING_OF_TRIGLYCERIDE	Details ...	18	-0.606381	-1.35875	0.0582524	0.544844	1	4464	tags=39%, list=16%, signal=46%
GOBP_NEGATIVE_REGULATION_OF_MUSCLE_HYPERTROPHY	GOBP_NEGATIVE_REGULATION_OF_MUSCLE_HYPERTROPHY	Details ...	38	-0.550745	-1.35816	0.040856	0.544935	1	2987	tags=34%, list=11%, signal=38%
GOBP_POSITIVE_REGULATION_OF_NEUROBLAST_PROLIFERATION	GOBP_POSITIVE_REGULATION_OF_NEUROBLAST_PROLIFERATION	Details ...	44	-0.544193	-1.35644	0.0460922	0.550188	1	3493	tags=36%, list=12%, signal=41%
GOMF_SERINE_TYPE_ENDOPEPTIDASE_INHIBITOR_ACTIVITY	GOMF_SERINE_TYPE_ENDOPEPTIDASE_INHIBITOR_ACTIVITY	Details ...	128	-0.535272	-1.35621	0.0243408	0.548621	1	2213	tags=13%, list=8%, signal=14%
GOBP_NEGATIVE_REGULATION_OF_LIPID_BIOSYNTHETIC_PROCESS	GOBP_NEGATIVE_REGULATION_OF_LIPID_BIOSYNTHETIC_PROCESS	Details ...	66	-0.504874	-1.35594	0.0216963	0.547429	1	2787	tags=32%, list=10%, signal=35%
GOBP_ENDOTHELIAL_CELL_DEVELOPMENT	GOBP_ENDOTHELIAL_CELL_DEVELOPMENT	Details ...	71	-0.50738	-1.35343	0.0318091	0.55629	1	4348	tags=48%, list=15%, signal=56%
GOBP_SPINDLE_LOCALIZATION	GOBP_SPINDLE_LOCALIZATION	Details ...	62	-0.492395	-1.35248	0.037037	0.558146	1	5699	tags=47%, list=20%, signal=59%
GOBP_PULMONARY_VALVE_DEVELOPMENT	GOBP_PULMONARY_VALVE_DEVELOPMENT	Details ...	23	-0.58958	-1.34807	0.0754352	0.576961	1	3839	tags=52%, list=14%, signal=60%
GOBP_POSITIVE_REGULATION_OF_HUMORAL_IMMUNE_RESPONSE	GOBP_POSITIVE_REGULATION_OF_HUMORAL_IMMUNE_RESPONSE	Details ...	23	-0.623567	-1.34798	0.0702811	0.574781	1	2530	tags=22%, list=9%, signal=24%
GOBP_HEMATOPOIETIC_STEM_CELL_PROLIFERATION	GOBP_HEMATOPOIETIC_STEM_CELL_PROLIFERATION	Details ...	38	-0.518808	-1.34785	0.0401606	0.572822	1	2508	tags=32%, list=9%, signal=35%
GOBP_LIPID_DIGESTION	GOBP_LIPID_DIGESTION	Details ...	20	-0.647559	-1.34656	0.0709939	0.576538	1	3707	tags=35%, list=13%, signal=40%
GOBP_RESPONSE_TO_OXYGEN_RADICAL	GOBP_RESPONSE_TO_OXYGEN_RADICAL	Details ...	24	-0.564716	-1.3464	0.074	0.574785	1	2352	tags=38%, list=8%, signal=41%
GOBP_C21_STEROID_HORMONE_BIOSYNTHETIC_PROCESS	GOBP_C21_STEROID_HORMONE_BIOSYNTHETIC_PROCESS	Details ...	21	-0.591807	-1.34626	0.0609037	0.572969	1	5613	tags=43%, list=20%, signal=53%
GOBP_REGULATION_OF_G_PROTEIN_COUPLED_RECEPTOR_SIGNALING_PATHWAY	GOBP_REGULATION_OF_G_PROTEIN_COUPLED_RECEPTOR_SIGNALING_PATHWAY	Details ...	138	-0.478767	-1.34484	0.0237154	0.577186	1	3355	tags=28%, list=12%, signal=32%
GOBP_TYPE_B_PANCREATIC_CELL_DIFFERENTIATION	GOBP_TYPE_B_PANCREATIC_CELL_DIFFERENTIATION	Details ...	30	-0.560235	-1.34481	0.0598802	0.574771	1	4302	tags=40%, list=15%, signal=47%
GOBP_POSITIVE_REGULATION_OF_BONE_RESORPTION	GOBP_POSITIVE_REGULATION_OF_BONE_RESORPTION	Details ...	27	-0.558289	-1.3447	0.0542169	0.572762	1	3486	tags=41%, list=12%, signal=46%
GOBP_BRANCHING_INVOLVED_IN_PROSTATE_GLAND_MORPHOGENESIS	GOBP_BRANCHING_INVOLVED_IN_PROSTATE_GLAND_MORPHOGENESIS	Details ...	15	-0.647463	-1.34436	0.0947581	0.571843	1	3330	tags=27%, list=12%, signal=30%
GOBP_PURINE_NUCLEOTIDE_TRANSPORT	GOBP_PURINE_NUCLEOTIDE_TRANSPORT	Details ...	31	-0.551978	-1.34422	0.0513347	0.570075	1	3332	tags=32%, list=12%, signal=37%
GOMF_PHOSPHATIDIC_ACID_BINDING	GOMF_PHOSPHATIDIC_ACID_BINDING	Details ...	24	-0.545526	-1.34416	0.0743802	0.567935	1	6437	tags=71%, list=23%, signal=92%
GOBP_RESPONSE_TO_REACTIVE_OXYGEN_SPECIES	GOBP_RESPONSE_TO_REACTIVE_OXYGEN_SPECIES	Details ...	195	-0.459429	-1.34358	0.0206612	0.568397	1	3716	tags=33%, list=13%, signal=38%
GOCC_POSTSYNAPTIC_ENDOSOME	GOCC_POSTSYNAPTIC_ENDOSOME	Details ...	17	-0.594125	-1.34323	0.0684647	0.567463	1	5231	tags=53%, list=19%, signal=65%
GOBP_HUMORAL_IMMUNE_RESPONSE_MEDIATED_BY_CIRCULATING_IMMUNOGLOBULIN	GOBP_HUMORAL_IMMUNE_RESPONSE_MEDIATED_BY_CIRCULATING_IMMUNOGLOBULIN	Details ...	54	-0.578768	-1.34216	0.0601202	0.570242	1	3031	tags=26%, list=11%, signal=29%
GOBP_POSITIVE_REGULATION_OF_TYPE_I_INTERFERON_MEDIATED_SIGNALING_PATHWAY	GOBP_POSITIVE_REGULATION_OF_TYPE_I_INTERFERON_MEDIATED_SIGNALING_PATHWAY	Details ...	21	-0.574063	-1.34163	0.0712831	0.570383	1	3160	tags=29%, list=11%, signal=32%
GOMF_ACETYLGALACTOSAMINYLTRANSFERASE_ACTIVITY	GOMF_ACETYLGALACTOSAMINYLTRANSFERASE_ACTIVITY	Details ...	33	-0.558237	-1.34135	0.0609037	0.569252	1	4138	tags=36%, list=15%, signal=43%
GOBP_REGULATION_OF_KETONE_BIOSYNTHETIC_PROCESS	GOBP_REGULATION_OF_KETONE_BIOSYNTHETIC_PROCESS	Details ...	26	-0.572604	-1.34081	0.0784314	0.569225	1	5089	tags=50%, list=18%, signal=61%
GOBP_SULFUR_COMPOUND_CATABOLIC_PROCESS	GOBP_SULFUR_COMPOUND_CATABOLIC_PROCESS	Details ...	33	-0.547286	-1.3406	0.0621242	0.567859	1	3788	tags=36%, list=13%, signal=42%
GOBP_PROTEIN_LOCALIZATION_TO_NUCLEAR_ENVELOPE	GOBP_PROTEIN_LOCALIZATION_TO_NUCLEAR_ENVELOPE	Details ...	15	-0.597408	-1.34021	0.0868687	0.567376	1	4464	tags=67%, list=16%, signal=79%
GOBP_SODIUM_ION_EXPORT_ACROSS_PLASMA_MEMBRANE	GOBP_SODIUM_ION_EXPORT_ACROSS_PLASMA_MEMBRANE	Details ...	15	-0.672689	-1.33869	0.131528	0.57208	1	6092	tags=47%, list=22%, signal=60%
GOBP_NEGATIVE_REGULATION_OF_AXON_EXTENSION_INVOLVED_IN_AXON_GUIDANCE	GOBP_NEGATIVE_REGULATION_OF_AXON_EXTENSION_INVOLVED_IN_AXON_GUIDANCE	Details ...	27	-0.563866	-1.33738	0.0666667	0.57594	1	4133	tags=44%, list=15%, signal=52%
GOBP_REGULATION_OF_PEPTIDYL_THREONINE_PHOSPHORYLATION	GOBP_REGULATION_OF_PEPTIDYL_THREONINE_PHOSPHORYLATION	Details ...	49	-0.510288	-1.33733	0.0453649	0.573787	1	3617	tags=33%, list=13%, signal=37%
GOCC_CELL_DIVISION_SITE	GOCC_CELL_DIVISION_SITE	Details ...	63	-0.496878	-1.337	0.0479167	0.572923	1	5260	tags=48%, list=19%, signal=58%
GOBP_SALIVARY_GLAND_DEVELOPMENT	GOBP_SALIVARY_GLAND_DEVELOPMENT	Details ...	41	-0.543267	-1.33692	0.0545455	0.570906	1	3331	tags=37%, list=12%, signal=41%
GOMF_CELL_CELL_ADHESION_MEDIATOR_ACTIVITY	GOMF_CELL_CELL_ADHESION_MEDIATOR_ACTIVITY	Details ...	34	-0.584478	-1.33451	0.0567515	0.580014	1	3191	tags=32%, list=11%, signal=36%
GOBP_REGULATION_OF_ODONTOGENESIS	GOBP_REGULATION_OF_ODONTOGENESIS	Details ...	22	-0.59742	-1.33309	0.0770751	0.584503	1	4390	tags=50%, list=16%, signal=59%
GOBP_CELLULAR_RESPONSE_TO_OXYGEN_RADICAL	GOBP_CELLULAR_RESPONSE_TO_OXYGEN_RADICAL	Details ...	20	-0.569155	-1.33207	0.084	0.587053	1	2352	tags=40%, list=8%, signal=44%
GOBP_HYALURONAN_CATABOLIC_PROCESS	GOBP_HYALURONAN_CATABOLIC_PROCESS	Details ...	19	-0.630786	-1.33155	0.105932	0.587079	1	3456	tags=37%, list=12%, signal=42%
GOBP_GLUCOCORTICOID_BIOSYNTHETIC_PROCESS	GOBP_GLUCOCORTICOID_BIOSYNTHETIC_PROCESS	Details ...	17	-0.613246	-1.33039	0.0818713	0.590238	1	3355	tags=41%, list=12%, signal=47%
GOBP_POSITIVE_REGULATION_OF_CHROMOSOME_SEGREGATION	GOBP_POSITIVE_REGULATION_OF_CHROMOSOME_SEGREGATION	Details ...	29	-0.565767	-1.32973	0.0838574	0.591049	1	3940	tags=38%, list=14%, signal=44%
GOBP_NEGATIVE_REGULATION_OF_INTRACELLULAR_STEROID_HORMONE_RECEPTOR_SIGNALING_PATHWAY	GOBP_NEGATIVE_REGULATION_OF_INTRACELLULAR_STEROID_HORMONE_RECEPTOR_SIGNALING_PATHWAY	Details ...	40	-0.516076	-1.32952	0.0570265	0.589817	1	2880	tags=33%, list=10%, signal=36%
GOBP_POSITIVE_REGULATION_OF_TYROSINE_PHOSPHORYLATION_OF_STAT_PROTEIN	GOBP_POSITIVE_REGULATION_OF_TYROSINE_PHOSPHORYLATION_OF_STAT_PROTEIN	Details ...	56	-0.537845	-1.3294	0.0406504	0.587972	1	4469	tags=36%, list=16%, signal=42%
GOBP_STRIATED_MUSCLE_CONTRACTION	GOBP_STRIATED_MUSCLE_CONTRACTION	Details ...	178	-0.48666	-1.32937	0.0337553	0.58571	1	3487	tags=31%, list=12%, signal=36%
GOBP_GLIAL_CELL_ACTIVATION	GOBP_GLIAL_CELL_ACTIVATION	Details ...	57	-0.520425	-1.32898	0.0482897	0.585267	1	3001	tags=35%, list=11%, signal=39%
GOBP_MUSCLE_CONTRACTION	GOBP_MUSCLE_CONTRACTION	Details ...	324	-0.469413	-1.32881	0.0230126	0.583877	1	3716	tags=29%, list=13%, signal=33%
GOBP_POSITIVE_REGULATION_OF_SODIUM_ION_TRANSMEMBRANE_TRANSPORTER_ACTIVITY	GOBP_POSITIVE_REGULATION_OF_SODIUM_ION_TRANSMEMBRANE_TRANSPORTER_ACTIVITY	Details ...	19	-0.586096	-1.32768	0.0828516	0.587027	1	5696	tags=42%, list=20%, signal=53%
GOBP_HINDBRAIN_RADIAL_GLIA_GUIDED_CELL_MIGRATION	GOBP_HINDBRAIN_RADIAL_GLIA_GUIDED_CELL_MIGRATION	Details ...	15	-0.603851	-1.32639	0.0903614	0.591184	1	5245	tags=73%, list=19%, signal=90%
GOBP_OLEFINIC_COMPOUND_BIOSYNTHETIC_PROCESS	GOBP_OLEFINIC_COMPOUND_BIOSYNTHETIC_PROCESS	Details ...	31	-0.554561	-1.32527	0.0710173	0.594411	1	5613	tags=42%, list=20%, signal=52%
GOBP_RESPONSE_TO_VITAMIN_D	GOBP_RESPONSE_TO_VITAMIN_D	Details ...	16	-0.587327	-1.32513	0.0689655	0.592736	1	2415	tags=31%, list=9%, signal=34%
GOBP_TRANSEPITHELIAL_TRANSPORT	GOBP_TRANSEPITHELIAL_TRANSPORT	Details ...	34	-0.560262	-1.32492	0.0625	0.591345	1	5280	tags=38%, list=19%, signal=47%
GOBP_PROSTATE_GLAND_MORPHOGENESIS	GOBP_PROSTATE_GLAND_MORPHOGENESIS	Details ...	34	-0.54744	-1.32479	0.078629	0.589674	1	3415	tags=26%, list=12%, signal=30%
GOBP_CARDIAC_MUSCLE_CONTRACTION	GOBP_CARDIAC_MUSCLE_CONTRACTION	Details ...	134	-0.4835	-1.32255	0.0289855	0.598222	1	3686	tags=31%, list=13%, signal=35%
GOBP_ESTABLISHMENT_OF_MITOTIC_SPINDLE_LOCALIZATION	GOBP_ESTABLISHMENT_OF_MITOTIC_SPINDLE_LOCALIZATION	Details ...	41	-0.502242	-1.32206	0.0511811	0.598442	1	5947	tags=59%, list=21%, signal=74%
GOBP_NEGATIVE_REGULATION_OF_FATTY_ACID_BIOSYNTHETIC_PROCESS	GOBP_NEGATIVE_REGULATION_OF_FATTY_ACID_BIOSYNTHETIC_PROCESS	Details ...	19	-0.568733	-1.32149	0.0842105	0.599084	1	4458	tags=47%, list=16%, signal=56%
GOBP_MESENCHYMAL_CELL_APOPTOTIC_PROCESS	GOBP_MESENCHYMAL_CELL_APOPTOTIC_PROCESS	Details ...	17	-0.637491	-1.32148	0.0965092	0.596862	1	5357	tags=47%, list=19%, signal=58%
GOBP_CELL_MIGRATION_IN_HINDBRAIN	GOBP_CELL_MIGRATION_IN_HINDBRAIN	Details ...	23	-0.572541	-1.32068	0.0961145	0.598571	1	4554	tags=57%, list=16%, signal=67%
GOCC_DENDRITIC_SPINE_HEAD	GOCC_DENDRITIC_SPINE_HEAD	Details ...	15	-0.630351	-1.31972	0.109804	0.60137	1	3273	tags=40%, list=12%, signal=45%
GOBP_LEUKOCYTE_ACTIVATION_INVOLVED_IN_INFLAMMATORY_RESPONSE	GOBP_LEUKOCYTE_ACTIVATION_INVOLVED_IN_INFLAMMATORY_RESPONSE	Details ...	52	-0.52404	-1.31968	0.0606061	0.599318	1	4469	tags=42%, list=16%, signal=50%
GOBP_REGULATION_OF_HUMORAL_IMMUNE_RESPONSE_MEDIATED_BY_CIRCULATING_IMMUNOGLOBULIN	GOBP_REGULATION_OF_HUMORAL_IMMUNE_RESPONSE_MEDIATED_BY_CIRCULATING_IMMUNOGLOBULIN	Details ...	20	-0.640401	-1.31964	0.0984252	0.597286	1	5340	tags=40%, list=19%, signal=49%
GOBP_RESPONSE_TO_ACTIVITY	GOBP_RESPONSE_TO_ACTIVITY	Details ...	33	-0.550529	-1.31926	0.0508475	0.596912	1	4504	tags=33%, list=16%, signal=40%
GOBP_CELL_COMMUNICATION_INVOLVED_IN_CARDIAC_CONDUCTION	GOBP_CELL_COMMUNICATION_INVOLVED_IN_CARDIAC_CONDUCTION	Details ...	40	-0.530407	-1.3191	0.0555556	0.595394	1	5544	tags=30%, list=20%, signal=37%
GOBP_GLAND_MORPHOGENESIS	GOBP_GLAND_MORPHOGENESIS	Details ...	158	-0.463318	-1.31889	0.0325203	0.594216	1	3586	tags=30%, list=13%, signal=34%
GOBP_CELL_MIGRATION_INVOLVED_IN_HEART_DEVELOPMENT	GOBP_CELL_MIGRATION_INVOLVED_IN_HEART_DEVELOPMENT	Details ...	20	-0.593692	-1.31813	0.0793319	0.595439	1	3716	tags=50%, list=13%, signal=58%
GOBP_IMMUNOGLOBULIN_PRODUCTION_INVOLVED_IN_IMMUNOGLOBULIN_MEDIATED_IMMUNE_RESPONSE	GOBP_IMMUNOGLOBULIN_PRODUCTION_INVOLVED_IN_IMMUNOGLOBULIN_MEDIATED_IMMUNE_RESPONSE	Details ...	72	-0.485533	-1.31792	0.0332681	0.594127	1	4825	tags=29%, list=17%, signal=35%
GOBP_POSITIVE_REGULATION_OF_DENDRITIC_SPINE_MORPHOGENESIS	GOBP_POSITIVE_REGULATION_OF_DENDRITIC_SPINE_MORPHOGENESIS	Details ...	30	-0.53372	-1.31695	0.0853659	0.596668	1	4306	tags=43%, list=15%, signal=51%
GOBP_REGULATION_OF_DENDRITIC_SPINE_MORPHOGENESIS	GOBP_REGULATION_OF_DENDRITIC_SPINE_MORPHOGENESIS	Details ...	59	-0.491227	-1.31692	0.0568421	0.594698	1	4388	tags=41%, list=16%, signal=48%
GOBP_POSITIVE_REGULATION_OF_PROTEIN_DEACETYLATION	GOBP_POSITIVE_REGULATION_OF_PROTEIN_DEACETYLATION	Details ...	15	-0.592621	-1.31624	0.0857741	0.595879	1	3890	tags=47%, list=14%, signal=54%
GOBP_NEUROINFLAMMATORY_RESPONSE	GOBP_NEUROINFLAMMATORY_RESPONSE	Details ...	83	-0.485412	-1.31547	0.022	0.5976	1	4469	tags=41%, list=16%, signal=49%
GOBP_CARTILAGE_DEVELOPMENT_INVOLVED_IN_ENDOCHONDRAL_BONE_MORPHOGENESIS	GOBP_CARTILAGE_DEVELOPMENT_INVOLVED_IN_ENDOCHONDRAL_BONE_MORPHOGENESIS	Details ...	42	-0.49756	-1.31543	0.040568	0.595609	1	6161	tags=50%, list=22%, signal=64%
GOBP_PROTEIN_LOCALIZATION_TO_CYTOSKELETON	GOBP_PROTEIN_LOCALIZATION_TO_CYTOSKELETON	Details ...	61	-0.467015	-1.31431	0.0343511	0.598962	1	4942	tags=43%, list=18%, signal=52%
GOBP_COLLAGEN_METABOLIC_PROCESS	GOBP_COLLAGEN_METABOLIC_PROCESS	Details ...	122	-0.468679	-1.31372	0.037182	0.599691	1	3760	tags=37%, list=13%, signal=42%
GOBP_OLIGOSACCHARIDE_CATABOLIC_PROCESS	GOBP_OLIGOSACCHARIDE_CATABOLIC_PROCESS	Details ...	17	-0.614139	-1.31355	0.0886076	0.598368	1	5791	tags=65%, list=21%, signal=81%
GOBP_ENDOTHELIUM_DEVELOPMENT	GOBP_ENDOTHELIUM_DEVELOPMENT	Details ...	138	-0.476195	-1.31322	0.0454545	0.597668	1	4348	tags=43%, list=15%, signal=50%
GOMF_NUCLEOCYTOPLASMIC_CARRIER_ACTIVITY	GOMF_NUCLEOCYTOPLASMIC_CARRIER_ACTIVITY	Details ...	31	-0.52526	-1.31321	0.0646465	0.595566	1	5473	tags=55%, list=19%, signal=68%
GOBP_REGULATION_OF_FATTY_ACID_OXIDATION	GOBP_REGULATION_OF_FATTY_ACID_OXIDATION	Details ...	43	-0.520181	-1.31235	0.048583	0.597721	1	3642	tags=33%, list=13%, signal=37%
GOBP_NEGATIVE_REGULATION_OF_IMMUNOGLOBULIN_PRODUCTION	GOBP_NEGATIVE_REGULATION_OF_IMMUNOGLOBULIN_PRODUCTION	Details ...	15	-0.652384	-1.3116	0.0995763	0.599	1	5646	tags=60%, list=20%, signal=75%
GOBP_GLYCOSPHINGOLIPID_METABOLIC_PROCESS	GOBP_GLYCOSPHINGOLIPID_METABOLIC_PROCESS	Details ...	53	-0.492561	-1.30901	0.042471	0.609248	1	4496	tags=43%, list=16%, signal=52%
GOBP_SOMATIC_DIVERSIFICATION_OF_IMMUNOGLOBULINS_INVOLVED_IN_IMMUNE_RESPONSE	GOBP_SOMATIC_DIVERSIFICATION_OF_IMMUNOGLOBULINS_INVOLVED_IN_IMMUNE_RESPONSE	Details ...	58	-0.486983	-1.30894	0.039604	0.607421	1	4825	tags=31%, list=17%, signal=37%
GOBP_REGULATION_OF_DENDRITE_EXTENSION	GOBP_REGULATION_OF_DENDRITE_EXTENSION	Details ...	33	-0.525515	-1.3088	0.0658174	0.60606	1	6264	tags=48%, list=22%, signal=62%
GOMF_INTRAMEMBRANE_LIPID_TRANSPORTER_ACTIVITY	GOMF_INTRAMEMBRANE_LIPID_TRANSPORTER_ACTIVITY	Details ...	50	-0.499621	-1.30852	0.056338	0.605214	1	3954	tags=34%, list=14%, signal=39%
GOBP_NOREPINEPHRINE_TRANSPORT	GOBP_NOREPINEPHRINE_TRANSPORT	Details ...	31	-0.592788	-1.30784	0.0897959	0.606207	1	2616	tags=26%, list=9%, signal=28%
GOCC_SEPTIN_CYTOSKELETON	GOCC_SEPTIN_CYTOSKELETON	Details ...	16	-0.584509	-1.30769	0.0987903	0.604842	1	4446	tags=50%, list=16%, signal=59%
GOBP_SNRNA_TRANSCRIPTION_BY_RNA_POLYMERASE_II	GOBP_SNRNA_TRANSCRIPTION_BY_RNA_POLYMERASE_II	Details ...	16	-0.576699	-1.30607	0.0939457	0.610796	1	5577	tags=44%, list=20%, signal=55%
GOCC_GLIAL_CELL_PROJECTION	GOCC_GLIAL_CELL_PROJECTION	Details ...	45	-0.523896	-1.30502	0.0628931	0.613857	1	6254	tags=44%, list=22%, signal=57%
GOBP_REGULATION_OF_DIGESTIVE_SYSTEM_PROCESS	GOBP_REGULATION_OF_DIGESTIVE_SYSTEM_PROCESS	Details ...	47	-0.53755	-1.30496	0.0740741	0.612021	1	1939	tags=19%, list=7%, signal=21%
GOBP_REGULATION_OF_STEROID_BIOSYNTHETIC_PROCESS	GOBP_REGULATION_OF_STEROID_BIOSYNTHETIC_PROCESS	Details ...	96	-0.476303	-1.30324	0.0311891	0.618329	1	2782	tags=24%, list=10%, signal=26%
GOBP_REGULATION_OF_METALLOPEPTIDASE_ACTIVITY	GOBP_REGULATION_OF_METALLOPEPTIDASE_ACTIVITY	Details ...	15	-0.628632	-1.30318	0.110236	0.616562	1	5397	tags=40%, list=19%, signal=49%
GOBP_NEGATIVE_REGULATION_OF_CHONDROCYTE_DIFFERENTIATION	GOBP_NEGATIVE_REGULATION_OF_CHONDROCYTE_DIFFERENTIATION	Details ...	26	-0.540927	-1.30226	0.0889328	0.618978	1	3978	tags=31%, list=14%, signal=36%
GOBP_TRANS_SYNAPTIC_SIGNALING_MODULATING_SYNAPTIC_TRANSMISSION	GOBP_TRANS_SYNAPTIC_SIGNALING_MODULATING_SYNAPTIC_TRANSMISSION	Details ...	15	-0.63818	-1.30197	0.128257	0.618265	1	2315	tags=27%, list=8%, signal=29%
GOBP_MYELOID_LEUKOCYTE_CYTOKINE_PRODUCTION	GOBP_MYELOID_LEUKOCYTE_CYTOKINE_PRODUCTION	Details ...	67	-0.479357	-1.3015	0.0554415	0.618512	1	4980	tags=40%, list=18%, signal=49%
GOCC_IMMUNOGLOBULIN_COMPLEX_CIRCULATING	GOCC_IMMUNOGLOBULIN_COMPLEX_CIRCULATING	Details ...	19	-0.867884	-1.30138	0.309717	0.616972	1	2320	tags=11%, list=8%, signal=11%
GOMF_INSULIN_LIKE_GROWTH_FACTOR_BINDING	GOMF_INSULIN_LIKE_GROWTH_FACTOR_BINDING	Details ...	18	-0.587602	-1.30092	0.103175	0.617241	1	270	tags=28%, list=1%, signal=28%
GOBP_NEGATIVE_CHEMOTAXIS	GOBP_NEGATIVE_CHEMOTAXIS	Details ...	43	-0.507615	-1.30035	0.0603113	0.618155	1	3911	tags=37%, list=14%, signal=43%
GOBP_CYTOPLASM_ORGANIZATION	GOBP_CYTOPLASM_ORGANIZATION	Details ...	17	-0.602927	-1.29706	0.11	0.632303	1	1168	tags=24%, list=4%, signal=25%
GOMF_ATPASE_COUPLED_INTRAMEMBRANE_LIPID_TRANSPORTER_ACTIVITY	GOMF_ATPASE_COUPLED_INTRAMEMBRANE_LIPID_TRANSPORTER_ACTIVITY	Details ...	27	-0.534227	-1.29696	0.0852273	0.630724	1	3924	tags=48%, list=14%, signal=56%
GOBP_EXOCRINE_SYSTEM_DEVELOPMENT	GOBP_EXOCRINE_SYSTEM_DEVELOPMENT	Details ...	54	-0.500671	-1.29668	0.0665323	0.630103	1	3331	tags=33%, list=12%, signal=38%
GOBP_MULTICELLULAR_ORGANISMAL_MOVEMENT	GOBP_MULTICELLULAR_ORGANISMAL_MOVEMENT	Details ...	62	-0.525165	-1.29654	0.0785124	0.628706	1	3091	tags=34%, list=11%, signal=38%
GOBP_REGULATION_OF_RECEPTOR_CLUSTERING	GOBP_REGULATION_OF_RECEPTOR_CLUSTERING	Details ...	23	-0.558487	-1.29618	0.0962343	0.628355	1	5121	tags=48%, list=18%, signal=58%
GOBP_NEGATIVE_REGULATION_OF_CARDIAC_MUSCLE_TISSUE_GROWTH	GOBP_NEGATIVE_REGULATION_OF_CARDIAC_MUSCLE_TISSUE_GROWTH	Details ...	31	-0.517847	-1.29595	0.0731225	0.627411	1	3042	tags=39%, list=11%, signal=43%
GOBP_RESPONSE_TO_MAGNESIUM_ION	GOBP_RESPONSE_TO_MAGNESIUM_ION	Details ...	16	-0.606791	-1.29484	0.0888469	0.630966	1	2188	tags=31%, list=8%, signal=34%
GOBP_GLYCOSAMINOGLYCAN_CATABOLIC_PROCESS	GOBP_GLYCOSAMINOGLYCAN_CATABOLIC_PROCESS	Details ...	31	-0.568955	-1.29449	0.110169	0.630745	1	3456	tags=26%, list=12%, signal=29%
GOBP_ENAMEL_MINERALIZATION	GOBP_ENAMEL_MINERALIZATION	Details ...	21	-0.587805	-1.29405	0.125	0.630719	1	5213	tags=38%, list=19%, signal=47%
GOBP_POSITIVE_REGULATION_OF_CELL_MORPHOGENESIS	GOBP_POSITIVE_REGULATION_OF_CELL_MORPHOGENESIS	Details ...	66	-0.489146	-1.29387	0.0746888	0.629634	1	4949	tags=44%, list=18%, signal=53%
GOBP_ACTIN_MEDIATED_CELL_CONTRACTION	GOBP_ACTIN_MEDIATED_CELL_CONTRACTION	Details ...	101	-0.478122	-1.29356	0.0502008	0.629105	1	3686	tags=32%, list=13%, signal=36%
GOBP_ASTROCYTE_DEVELOPMENT	GOBP_ASTROCYTE_DEVELOPMENT	Details ...	39	-0.527415	-1.29354	0.0891089	0.627203	1	3001	tags=38%, list=11%, signal=43%
GOBP_NEGATIVE_REGULATION_OF_SIGNALING_RECEPTOR_ACTIVITY	GOBP_NEGATIVE_REGULATION_OF_SIGNALING_RECEPTOR_ACTIVITY	Details ...	34	-0.531495	-1.29352	0.0863724	0.625297	1	5084	tags=44%, list=18%, signal=54%
GOBP_MEMBRANE_HYPERPOLARIZATION	GOBP_MEMBRANE_HYPERPOLARIZATION	Details ...	20	-0.595645	-1.29347	0.0925197	0.623511	1	5803	tags=45%, list=21%, signal=57%
GOCC_POSTSYNAPTIC_CYTOSKELETON	GOCC_POSTSYNAPTIC_CYTOSKELETON	Details ...	23	-0.584518	-1.29327	0.106122	0.622461	1	3650	tags=30%, list=13%, signal=35%
GOBP_MITOCHONDRIAL_RNA_PROCESSING	GOBP_MITOCHONDRIAL_RNA_PROCESSING	Details ...	19	-0.533054	-1.29295	0.0903614	0.622198	1	5884	tags=63%, list=21%, signal=80%
GOBP_CYCLIC_NUCLEOTIDE_BIOSYNTHETIC_PROCESS	GOBP_CYCLIC_NUCLEOTIDE_BIOSYNTHETIC_PROCESS	Details ...	23	-0.609856	-1.29233	0.0931174	0.623173	1	3321	tags=26%, list=12%, signal=30%
GOMF_FILAMIN_BINDING	GOMF_FILAMIN_BINDING	Details ...	17	-0.578476	-1.29165	0.107004	0.624518	1	5768	tags=65%, list=20%, signal=81%
GOBP_REGULATION_OF_ATTACHMENT_OF_SPINDLE_MICROTUBULES_TO_KINETOCHORE	GOBP_REGULATION_OF_ATTACHMENT_OF_SPINDLE_MICROTUBULES_TO_KINETOCHORE	Details ...	20	-0.569757	-1.29137	0.117043	0.624005	1	4768	tags=55%, list=17%, signal=66%
GOBP_RESPONSE_TO_CHEMOKINE	GOBP_RESPONSE_TO_CHEMOKINE	Details ...	79	-0.484253	-1.28991	0.0590551	0.629242	1	3489	tags=29%, list=12%, signal=33%
GOBP_HYALURONAN_METABOLIC_PROCESS	GOBP_HYALURONAN_METABOLIC_PROCESS	Details ...	40	-0.521846	-1.2897	0.0855397	0.628342	1	3456	tags=33%, list=12%, signal=37%
GOBP_INTERLEUKIN_8_PRODUCTION	GOBP_INTERLEUKIN_8_PRODUCTION	Details ...	75	-0.475849	-1.28965	0.0441767	0.626556	1	3254	tags=25%, list=12%, signal=29%
GOBP_CELLULAR_RESPONSE_TO_TOXIC_SUBSTANCE	GOBP_CELLULAR_RESPONSE_TO_TOXIC_SUBSTANCE	Details ...	59	-0.489132	-1.28962	0.0451745	0.624818	1	3825	tags=36%, list=14%, signal=41%
GOCC_MHC_CLASS_I_PEPTIDE_LOADING_COMPLEX	GOCC_MHC_CLASS_I_PEPTIDE_LOADING_COMPLEX	Details ...	15	-0.610431	-1.2885	0.138365	0.628186	1	5869	tags=60%, list=21%, signal=76%
GOBP_POSITIVE_REGULATION_OF_REACTIVE_OXYGEN_SPECIES_METABOLIC_PROCESS	GOBP_POSITIVE_REGULATION_OF_REACTIVE_OXYGEN_SPECIES_METABOLIC_PROCESS	Details ...	84	-0.476164	-1.28835	0.0445344	0.626944	1	3670	tags=37%, list=13%, signal=42%
GOBP_NEGATIVE_REGULATION_OF_INTERLEUKIN_6_PRODUCTION	GOBP_NEGATIVE_REGULATION_OF_INTERLEUKIN_6_PRODUCTION	Details ...	54	-0.508497	-1.28814	0.0796117	0.62598	1	3969	tags=33%, list=14%, signal=39%
GOBP_SMOOTH_MUSCLE_CONTRACTION	GOBP_SMOOTH_MUSCLE_CONTRACTION	Details ...	119	-0.474466	-1.28799	0.063786	0.624771	1	4958	tags=32%, list=18%, signal=39%
GOBP_LAMELLIPODIUM_MORPHOGENESIS	GOBP_LAMELLIPODIUM_MORPHOGENESIS	Details ...	16	-0.560019	-1.28647	0.116142	0.630469	1	964	tags=31%, list=3%, signal=32%
GOMF_MANGANESE_ION_BINDING	GOMF_MANGANESE_ION_BINDING	Details ...	63	-0.469901	-1.28586	0.0456349	0.631504	1	4490	tags=40%, list=16%, signal=47%
GOBP_CARDIOCYTE_DIFFERENTIATION	GOBP_CARDIOCYTE_DIFFERENTIATION	Details ...	196	-0.444817	-1.28484	0.0281125	0.634545	1	4320	tags=35%, list=15%, signal=41%
GOBP_SENSORY_PERCEPTION_OF_TEMPERATURE_STIMULUS	GOBP_SENSORY_PERCEPTION_OF_TEMPERATURE_STIMULUS	Details ...	35	-0.545936	-1.28481	0.0821053	0.632802	1	3915	tags=43%, list=14%, signal=50%
GOBP_ODONTOGENESIS_OF_DENTIN_CONTAINING_TOOTH	GOBP_ODONTOGENESIS_OF_DENTIN_CONTAINING_TOOTH	Details ...	94	-0.457929	-1.28417	0.0473373	0.634128	1	3580	tags=26%, list=13%, signal=29%
GOBP_REGULATION_OF_LIPID_STORAGE	GOBP_REGULATION_OF_LIPID_STORAGE	Details ...	57	-0.487237	-1.28385	0.0526316	0.634007	1	4464	tags=30%, list=16%, signal=35%
GOMF_GROWTH_FACTOR_RECEPTOR_BINDING	GOMF_GROWTH_FACTOR_RECEPTOR_BINDING	Details ...	153	-0.449001	-1.28376	0.031185	0.632526	1	5084	tags=35%, list=18%, signal=43%
GOBP_CYTOPLASMIC_MICROTUBULE_ORGANIZATION	GOBP_CYTOPLASMIC_MICROTUBULE_ORGANIZATION	Details ...	62	-0.454022	-1.28298	0.0345489	0.634498	1	5372	tags=42%, list=19%, signal=52%
GOBP_REGULATION_OF_OSSIFICATION	GOBP_REGULATION_OF_OSSIFICATION	Details ...	143	-0.452675	-1.28225	0.0449219	0.636412	1	3909	tags=35%, list=14%, signal=40%
GOBP_RESPONSE_TO_HYDROGEN_PEROXIDE	GOBP_RESPONSE_TO_HYDROGEN_PEROXIDE	Details ...	92	-0.453565	-1.28096	0.0552268	0.64086	1	3716	tags=35%, list=13%, signal=40%
GOBP_POSTSYNAPSE_ASSEMBLY	GOBP_POSTSYNAPSE_ASSEMBLY	Details ...	49	-0.500559	-1.28072	0.0691057	0.640184	1	2498	tags=35%, list=9%, signal=38%
GOMF_EFFLUX_TRANSMEMBRANE_TRANSPORTER_ACTIVITY	GOMF_EFFLUX_TRANSMEMBRANE_TRANSPORTER_ACTIVITY	Details ...	18	-0.583858	-1.27904	0.145383	0.646758	1	5280	tags=44%, list=19%, signal=55%
GOBP_NEUROMUSCULAR_PROCESS	GOBP_NEUROMUSCULAR_PROCESS	Details ...	205	-0.442706	-1.27899	0.0336634	0.645137	1	4238	tags=32%, list=15%, signal=38%
GOBP_SPINAL_CORD_MOTOR_NEURON_DIFFERENTIATION	GOBP_SPINAL_CORD_MOTOR_NEURON_DIFFERENTIATION	Details ...	33	-0.530879	-1.2785	0.0983936	0.645703	1	4455	tags=36%, list=16%, signal=43%
GOBP_COMPLEMENT_ACTIVATION_CLASSICAL_PATHWAY	GOBP_COMPLEMENT_ACTIVATION_CLASSICAL_PATHWAY	Details ...	39	-0.572907	-1.27839	0.0954357	0.64439	1	3031	tags=26%, list=11%, signal=29%
GOBP_ESTABLISHMENT_OF_SPINDLE_ORIENTATION	GOBP_ESTABLISHMENT_OF_SPINDLE_ORIENTATION	Details ...	43	-0.488007	-1.27776	0.0669216	0.645782	1	5947	tags=56%, list=21%, signal=71%
GOBP_RELAXATION_OF_MUSCLE	GOBP_RELAXATION_OF_MUSCLE	Details ...	36	-0.527074	-1.27742	0.0949495	0.645406	1	5648	tags=44%, list=20%, signal=56%
GOBP_CARDIAC_MYOFIBRIL_ASSEMBLY	GOBP_CARDIAC_MYOFIBRIL_ASSEMBLY	Details ...	19	-0.601954	-1.27686	0.110187	0.646242	1	3580	tags=37%, list=13%, signal=42%
GOBP_REGULATION_OF_FATTY_ACID_BETA_OXIDATION	GOBP_REGULATION_OF_FATTY_ACID_BETA_OXIDATION	Details ...	23	-0.57048	-1.27638	0.114563	0.646756	1	2025	tags=35%, list=7%, signal=37%
GOBP_REGULATION_OF_B_CELL_MEDIATED_IMMUNITY	GOBP_REGULATION_OF_B_CELL_MEDIATED_IMMUNITY	Details ...	93	-0.478204	-1.2762	0.0623742	0.64566	1	3491	tags=20%, list=12%, signal=23%
GOMF_INTRACELLULAR_CHLORIDE_CHANNEL_ACTIVITY	GOMF_INTRACELLULAR_CHLORIDE_CHANNEL_ACTIVITY	Details ...	22	-0.636093	-1.27594	0.127835	0.645071	1	5300	tags=32%, list=19%, signal=39%
GOMF_NUCLEOTIDASE_ACTIVITY	GOMF_NUCLEOTIDASE_ACTIVITY	Details ...	17	-0.588063	-1.27571	0.128205	0.644366	1	5866	tags=47%, list=21%, signal=59%
GOCC_SARCOPLASMIC_RETICULUM_MEMBRANE	GOCC_SARCOPLASMIC_RETICULUM_MEMBRANE	Details ...	25	-0.577811	-1.27458	0.115538	0.648131	1	2854	tags=24%, list=10%, signal=27%
GOBP_REGULATION_OF_INSULIN_LIKE_GROWTH_FACTOR_RECEPTOR_SIGNALING_PATHWAY	GOBP_REGULATION_OF_INSULIN_LIKE_GROWTH_FACTOR_RECEPTOR_SIGNALING_PATHWAY	Details ...	25	-0.560193	-1.27453	0.114662	0.646507	1	3415	tags=32%, list=12%, signal=36%
GOBP_CARTILAGE_DEVELOPMENT	GOBP_CARTILAGE_DEVELOPMENT	Details ...	222	-0.419296	-1.2744	0.0224033	0.645243	1	3828	tags=33%, list=14%, signal=38%
GOMF_GROWTH_FACTOR_ACTIVITY	GOMF_GROWTH_FACTOR_ACTIVITY	Details ...	149	-0.461911	-1.27422	0.0540541	0.64425	1	4033	tags=25%, list=14%, signal=29%
GOMF_NUCLEAR_LOCALIZATION_SEQUENCE_BINDING	GOMF_NUCLEAR_LOCALIZATION_SEQUENCE_BINDING	Details ...	24	-0.534806	-1.27298	0.125249	0.648263	1	3148	tags=38%, list=11%, signal=42%
GOMF_HYDROLASE_ACTIVITY_ACTING_ON_CARBON_NITROGEN_BUT_NOT_PEPTIDE_BONDS_IN_CYCLIC_AMIDES	GOMF_HYDROLASE_ACTIVITY_ACTING_ON_CARBON_NITROGEN_BUT_NOT_PEPTIDE_BONDS_IN_CYCLIC_AMIDES	Details ...	15	-0.56634	-1.2729	0.122093	0.646793	1	2897	tags=40%, list=10%, signal=45%
GOBP_NEGATIVE_REGULATION_OF_BIOMINERAL_TISSUE_DEVELOPMENT	GOBP_NEGATIVE_REGULATION_OF_BIOMINERAL_TISSUE_DEVELOPMENT	Details ...	26	-0.547145	-1.2729	0.0839695	0.644999	1	5211	tags=42%, list=19%, signal=52%
GOBP_ARF_PROTEIN_SIGNAL_TRANSDUCTION	GOBP_ARF_PROTEIN_SIGNAL_TRANSDUCTION	Details ...	20	-0.536125	-1.27275	0.109804	0.643911	1	4710	tags=55%, list=17%, signal=66%
GOBP_SECONDARY_PALATE_DEVELOPMENT	GOBP_SECONDARY_PALATE_DEVELOPMENT	Details ...	27	-0.540319	-1.27187	0.111597	0.646399	1	4838	tags=41%, list=17%, signal=49%
GOMF_CARBOHYDRATE_MONOATOMIC_CATION_SYMPORTER_ACTIVITY	GOMF_CARBOHYDRATE_MONOATOMIC_CATION_SYMPORTER_ACTIVITY	Details ...	16	-0.708409	-1.27178	0.143434	0.645099	1	1893	tags=19%, list=7%, signal=20%
GOBP_MATURE_B_CELL_DIFFERENTIATION_INVOLVED_IN_IMMUNE_RESPONSE	GOBP_MATURE_B_CELL_DIFFERENTIATION_INVOLVED_IN_IMMUNE_RESPONSE	Details ...	34	-0.521281	-1.27148	0.107943	0.644922	1	4434	tags=47%, list=16%, signal=56%
GOMF_ACETYLCHOLINE_GATED_MONOATOMIC_CATION_SELECTIVE_CHANNEL_ACTIVITY	GOMF_ACETYLCHOLINE_GATED_MONOATOMIC_CATION_SELECTIVE_CHANNEL_ACTIVITY	Details ...	18	-0.790803	-1.27085	0.149688	0.646075	1	767	tags=22%, list=3%, signal=23%
GOBP_REGULATION_OF_POSTSYNAPTIC_SPECIALIZATION_ASSEMBLY	GOBP_REGULATION_OF_POSTSYNAPTIC_SPECIALIZATION_ASSEMBLY	Details ...	20	-0.557626	-1.27054	0.119048	0.645773	1	5206	tags=50%, list=18%, signal=61%
GOBP_NEUTROPHIL_CHEMOTAXIS	GOBP_NEUTROPHIL_CHEMOTAXIS	Details ...	104	-0.478227	-1.27049	0.0516529	0.644235	1	3249	tags=26%, list=12%, signal=29%
GOBP_L_GLUTAMATE_IMPORT_ACROSS_PLASMA_MEMBRANE	GOBP_L_GLUTAMATE_IMPORT_ACROSS_PLASMA_MEMBRANE	Details ...	17	-0.605646	-1.27036	0.121704	0.643112	1	6676	tags=65%, list=24%, signal=85%
GOBP_RENAL_ABSORPTION	GOBP_RENAL_ABSORPTION	Details ...	34	-0.530546	-1.27029	0.0918367	0.641697	1	4840	tags=35%, list=17%, signal=43%
GOBP_CORONARY_VASCULATURE_DEVELOPMENT	GOBP_CORONARY_VASCULATURE_DEVELOPMENT	Details ...	78	-0.46528	-1.27019	0.0684105	0.640416	1	4003	tags=37%, list=14%, signal=43%
GOMF_GLUCURONOSYLTRANSFERASE_ACTIVITY	GOMF_GLUCURONOSYLTRANSFERASE_ACTIVITY	Details ...	35	-0.589991	-1.27006	0.134969	0.63927	1	3096	tags=17%, list=11%, signal=19%
GOBP_REGULATION_OF_T_CELL_MIGRATION	GOBP_REGULATION_OF_T_CELL_MIGRATION	Details ...	51	-0.484918	-1.27002	0.0684105	0.637735	1	2224	tags=29%, list=8%, signal=32%
GOBP_B_CELL_MEDIATED_IMMUNITY	GOBP_B_CELL_MEDIATED_IMMUNITY	Details ...	292	-0.446313	-1.26953	0.032	0.638433	1	3614	tags=12%, list=13%, signal=13%
GOBP_REGULATION_OF_HAIR_CYCLE	GOBP_REGULATION_OF_HAIR_CYCLE	Details ...	31	-0.52767	-1.26905	0.0945946	0.639125	1	2597	tags=32%, list=9%, signal=35%
GOBP_PROTEIN_IMPORT_INTO_MITOCHONDRIAL_MATRIX	GOBP_PROTEIN_IMPORT_INTO_MITOCHONDRIAL_MATRIX	Details ...	20	-0.528493	-1.2685	0.10856	0.640144	1	5627	tags=55%, list=20%, signal=69%
GOBP_REGULATION_OF_SYNAPTIC_TRANSMISSION_CHOLINERGIC	GOBP_REGULATION_OF_SYNAPTIC_TRANSMISSION_CHOLINERGIC	Details ...	16	-0.695945	-1.26836	0.170082	0.639026	1	3868	tags=31%, list=14%, signal=36%
GOBP_REGULATION_OF_CARDIAC_MUSCLE_CELL_CONTRACTION	GOBP_REGULATION_OF_CARDIAC_MUSCLE_CELL_CONTRACTION	Details ...	40	-0.536062	-1.26759	0.104082	0.641111	1	3487	tags=30%, list=12%, signal=34%
GOBP_REGULATION_OF_TYPE_B_PANCREATIC_CELL_PROLIFERATION	GOBP_REGULATION_OF_TYPE_B_PANCREATIC_CELL_PROLIFERATION	Details ...	20	-0.565036	-1.26728	0.149515	0.64089	1	4505	tags=45%, list=16%, signal=54%
GOBP_TRANSFORMING_GROWTH_FACTOR_BETA1_PRODUCTION	GOBP_TRANSFORMING_GROWTH_FACTOR_BETA1_PRODUCTION	Details ...	15	-0.595358	-1.26708	0.160079	0.640043	1	1173	tags=33%, list=4%, signal=35%
GOBP_ACUTE_INFLAMMATORY_RESPONSE	GOBP_ACUTE_INFLAMMATORY_RESPONSE	Details ...	132	-0.473809	-1.26621	0.0525164	0.642639	1	4201	tags=22%, list=15%, signal=26%
GOCC_ASTROCYTE_PROJECTION	GOCC_ASTROCYTE_PROJECTION	Details ...	23	-0.60202	-1.26567	0.134269	0.643541	1	6254	tags=43%, list=22%, signal=56%
GOBP_NEURON_RECOGNITION	GOBP_NEURON_RECOGNITION	Details ...	47	-0.499316	-1.26566	0.0788382	0.641916	1	4133	tags=36%, list=15%, signal=42%
GOBP_DETECTION_OF_MECHANICAL_STIMULUS_INVOLVED_IN_SENSORY_PERCEPTION_OF_PAIN	GOBP_DETECTION_OF_MECHANICAL_STIMULUS_INVOLVED_IN_SENSORY_PERCEPTION_OF_PAIN	Details ...	26	-0.568508	-1.26551	0.0794297	0.640907	1	4882	tags=58%, list=17%, signal=70%
GOBP_POSITIVE_REGULATION_OF_NERVOUS_SYSTEM_DEVELOPMENT	GOBP_POSITIVE_REGULATION_OF_NERVOUS_SYSTEM_DEVELOPMENT	Details ...	384	-0.422625	-1.26446	0.0275049	0.644426	1	5111	tags=40%, list=18%, signal=49%
GOBP_REGULATION_OF_SKELETAL_MUSCLE_ADAPTATION	GOBP_REGULATION_OF_SKELETAL_MUSCLE_ADAPTATION	Details ...	15	-0.605405	-1.2641	0.174274	0.644492	1	4577	tags=53%, list=16%, signal=64%
GOBP_RETINAL_CONE_CELL_DIFFERENTIATION	GOBP_RETINAL_CONE_CELL_DIFFERENTIATION	Details ...	16	-0.649884	-1.26387	0.117769	0.643915	1	2620	tags=44%, list=9%, signal=48%
GOBP_POSITIVE_REGULATION_OF_INTERLEUKIN_8_PRODUCTION	GOBP_POSITIVE_REGULATION_OF_INTERLEUKIN_8_PRODUCTION	Details ...	57	-0.485847	-1.26373	0.0694981	0.642859	1	3254	tags=28%, list=12%, signal=32%
GOCC_MYOSIN_COMPLEX	GOCC_MYOSIN_COMPLEX	Details ...	56	-0.515732	-1.26327	0.0901467	0.643492	1	2209	tags=23%, list=8%, signal=25%
GOBP_ERBB2_SIGNALING_PATHWAY	GOBP_ERBB2_SIGNALING_PATHWAY	Details ...	23	-0.535566	-1.26285	0.102823	0.643807	1	5045	tags=57%, list=18%, signal=69%
GOBP_MAGNESIUM_ION_HOMEOSTASIS	GOBP_MAGNESIUM_ION_HOMEOSTASIS	Details ...	16	-0.591808	-1.26262	0.135659	0.643243	1	5501	tags=44%, list=20%, signal=54%
GOBP_REGULATION_OF_PROTEIN_IMPORT_INTO_NUCLEUS	GOBP_REGULATION_OF_PROTEIN_IMPORT_INTO_NUCLEUS	Details ...	80	-0.465256	-1.26215	0.0621242	0.643943	1	4834	tags=41%, list=17%, signal=50%
GOBP_PROTEIN_EXPORT_FROM_NUCLEUS	GOBP_PROTEIN_EXPORT_FROM_NUCLEUS	Details ...	68	-0.454195	-1.26204	0.0582524	0.642729	1	5473	tags=51%, list=19%, signal=64%
GOBP_REGULATION_OF_MUSCLE_SYSTEM_PROCESS	GOBP_REGULATION_OF_MUSCLE_SYSTEM_PROCESS	Details ...	263	-0.434457	-1.26178	0.0458167	0.642284	1	3705	tags=26%, list=13%, signal=30%
GOBP_REGULATION_OF_MORPHOGENESIS_OF_A_BRANCHING_STRUCTURE	GOBP_REGULATION_OF_MORPHOGENESIS_OF_A_BRANCHING_STRUCTURE	Details ...	66	-0.478316	-1.26123	0.0724638	0.64339	1	3771	tags=35%, list=13%, signal=40%
GOMF_HYALURONIC_ACID_BINDING	GOMF_HYALURONIC_ACID_BINDING	Details ...	26	-0.54445	-1.26119	0.109937	0.641958	1	3456	tags=38%, list=12%, signal=44%
GOBP_MUSCLE_ADAPTATION	GOBP_MUSCLE_ADAPTATION	Details ...	134	-0.450735	-1.26074	0.0489796	0.642351	1	3874	tags=28%, list=14%, signal=32%
GOMF_SEMAPHORIN_RECEPTOR_BINDING	GOMF_SEMAPHORIN_RECEPTOR_BINDING	Details ...	22	-0.551706	-1.26052	0.112871	0.641746	1	5993	tags=59%, list=21%, signal=75%
GOBP_MITOCHONDRIAL_ELECTRON_TRANSPORT_CYTOCHROME_C_TO_OXYGEN	GOBP_MITOCHONDRIAL_ELECTRON_TRANSPORT_CYTOCHROME_C_TO_OXYGEN	Details ...	19	-0.553634	-1.26052	0.135189	0.640147	1	502	tags=32%, list=2%, signal=32%
GOBP_FC_RECEPTOR_MEDIATED_STIMULATORY_SIGNALING_PATHWAY	GOBP_FC_RECEPTOR_MEDIATED_STIMULATORY_SIGNALING_PATHWAY	Details ...	17	-0.552956	-1.26051	0.112676	0.638583	1	3642	tags=35%, list=13%, signal=41%
GOMF_CELL_ADHESION_MEDIATOR_ACTIVITY	GOMF_CELL_ADHESION_MEDIATOR_ACTIVITY	Details ...	45	-0.510278	-1.25991	0.0958904	0.639867	1	3191	tags=36%, list=11%, signal=40%
GOBP_TYPE_B_PANCREATIC_CELL_DEVELOPMENT	GOBP_TYPE_B_PANCREATIC_CELL_DEVELOPMENT	Details ...	20	-0.549622	-1.25899	0.112676	0.642474	1	4302	tags=45%, list=15%, signal=53%
GOBP_BONE_DEVELOPMENT	GOBP_BONE_DEVELOPMENT	Details ...	237	-0.416493	-1.2588	0.031068	0.641812	1	3763	tags=30%, list=13%, signal=35%
GOBP_DETECTION_OF_BIOTIC_STIMULUS	GOBP_DETECTION_OF_BIOTIC_STIMULUS	Details ...	39	-0.517891	-1.25793	0.114919	0.644102	1	1490	tags=21%, list=5%, signal=22%
GOMF_ATPASE_REGULATOR_ACTIVITY	GOMF_ATPASE_REGULATOR_ACTIVITY	Details ...	46	-0.465051	-1.25764	0.107843	0.643979	1	4579	tags=41%, list=16%, signal=49%
GOMF_STRUCTURAL_CONSTITUENT_OF_MUSCLE	GOMF_STRUCTURAL_CONSTITUENT_OF_MUSCLE	Details ...	21	-0.597768	-1.25727	0.139442	0.644089	1	631	tags=29%, list=2%, signal=29%
GOBP_NEGATIVE_REGULATION_OF_TUMOR_NECROSIS_FACTOR_SUPERFAMILY_CYTOKINE_PRODUCTION	GOBP_NEGATIVE_REGULATION_OF_TUMOR_NECROSIS_FACTOR_SUPERFAMILY_CYTOKINE_PRODUCTION	Details ...	68	-0.47025	-1.25655	0.0662768	0.645869	1	4834	tags=38%, list=17%, signal=46%
GOCC_CLEAVAGE_FURROW	GOCC_CLEAVAGE_FURROW	Details ...	41	-0.482752	-1.25586	0.107212	0.647545	1	5260	tags=49%, list=19%, signal=60%
GOMF_PROTEOGLYCAN_BINDING	GOMF_PROTEOGLYCAN_BINDING	Details ...	43	-0.522526	-1.25578	0.136735	0.64635	1	4133	tags=33%, list=15%, signal=38%
GOBP_POSITIVE_REGULATION_OF_ISOTYPE_SWITCHING	GOBP_POSITIVE_REGULATION_OF_ISOTYPE_SWITCHING	Details ...	31	-0.511771	-1.25575	0.0976645	0.644903	1	3190	tags=29%, list=11%, signal=33%
GOBP_REGULATION_OF_REACTIVE_OXYGEN_SPECIES_METABOLIC_PROCESS	GOBP_REGULATION_OF_REACTIVE_OXYGEN_SPECIES_METABOLIC_PROCESS	Details ...	167	-0.430016	-1.25465	0.0362173	0.648655	1	3745	tags=33%, list=13%, signal=38%
GOBP_FIBROBLAST_PROLIFERATION	GOBP_FIBROBLAST_PROLIFERATION	Details ...	148	-0.43479	-1.25449	0.0482897	0.647895	1	3795	tags=32%, list=13%, signal=37%
GOBP_SYNAPSE_ASSEMBLY	GOBP_SYNAPSE_ASSEMBLY	Details ...	221	-0.437568	-1.254	0.0299401	0.648614	1	4388	tags=36%, list=16%, signal=43%
GOBP_NUCLEOTIDE_TRANSPORT	GOBP_NUCLEOTIDE_TRANSPORT	Details ...	36	-0.492996	-1.2529	0.0888889	0.652496	1	3332	tags=31%, list=12%, signal=35%
GOMF_G_PROTEIN_COUPLED_GLUTAMATE_RECEPTOR_BINDING	GOMF_G_PROTEIN_COUPLED_GLUTAMATE_RECEPTOR_BINDING	Details ...	15	-0.573071	-1.25282	0.158317	0.651257	1	3026	tags=40%, list=11%, signal=45%
GOBP_REGULATION_OF_HETEROTYPIC_CELL_CELL_ADHESION	GOBP_REGULATION_OF_HETEROTYPIC_CELL_CELL_ADHESION	Details ...	24	-0.531795	-1.25278	0.11753	0.649848	1	2863	tags=25%, list=10%, signal=28%
GOBP_MAMMARY_GLAND_MORPHOGENESIS	GOBP_MAMMARY_GLAND_MORPHOGENESIS	Details ...	60	-0.473726	-1.25272	0.0856574	0.648543	1	5653	tags=47%, list=20%, signal=58%
GOBP_REGULATION_OF_ACTIN_FILAMENT_BASED_MOVEMENT	GOBP_REGULATION_OF_ACTIN_FILAMENT_BASED_MOVEMENT	Details ...	49	-0.50875	-1.25222	0.0933063	0.649351	1	3487	tags=31%, list=12%, signal=35%
GOBP_NEUTROPHIL_MIGRATION	GOBP_NEUTROPHIL_MIGRATION	Details ...	131	-0.46217	-1.25174	0.0560166	0.65026	1	3280	tags=24%, list=12%, signal=28%
GOMF_NADPLUS_ADP_RIBOSYLTRANSFERASE_ACTIVITY	GOMF_NADPLUS_ADP_RIBOSYLTRANSFERASE_ACTIVITY	Details ...	22	-0.532435	-1.25158	0.11134	0.649507	1	5495	tags=45%, list=20%, signal=56%
GOBP_MALE_SEX_DETERMINATION	GOBP_MALE_SEX_DETERMINATION	Details ...	16	-0.606103	-1.2511	0.150301	0.650245	1	3415	tags=31%, list=12%, signal=36%
GOBP_IMPORT_INTO_NUCLEUS	GOBP_IMPORT_INTO_NUCLEUS	Details ...	186	-0.431953	-1.25108	0.0596708	0.648764	1	4469	tags=33%, list=16%, signal=39%
GOBP_BLASTODERM_SEGMENTATION	GOBP_BLASTODERM_SEGMENTATION	Details ...	30	-0.551983	-1.2508	0.163265	0.648668	1	4595	tags=37%, list=16%, signal=44%
GOCC_MYOSIN_FILAMENT	GOCC_MYOSIN_FILAMENT	Details ...	22	-0.661013	-1.25051	0.163968	0.648581	1	2450	tags=23%, list=9%, signal=25%
GOBP_CHONDROCYTE_DIFFERENTIATION	GOBP_CHONDROCYTE_DIFFERENTIATION	Details ...	124	-0.421028	-1.25039	0.0521042	0.647682	1	3978	tags=35%, list=14%, signal=41%
GOBP_POSITIVE_REGULATION_OF_NEURAL_PRECURSOR_CELL_PROLIFERATION	GOBP_POSITIVE_REGULATION_OF_NEURAL_PRECURSOR_CELL_PROLIFERATION	Details ...	83	-0.455598	-1.25005	0.0673267	0.647807	1	3493	tags=29%, list=12%, signal=33%
GOBP_NEGATIVE_REGULATION_OF_BMP_SIGNALING_PATHWAY	GOBP_NEGATIVE_REGULATION_OF_BMP_SIGNALING_PATHWAY	Details ...	58	-0.467472	-1.24971	0.0795455	0.647987	1	3195	tags=36%, list=11%, signal=41%
GOBP_POSITIVE_REGULATION_OF_DNA_BINDING	GOBP_POSITIVE_REGULATION_OF_DNA_BINDING	Details ...	58	-0.472291	-1.24969	0.086	0.646571	1	3572	tags=34%, list=13%, signal=39%
GOBP_LIPOSACCHARIDE_METABOLIC_PROCESS	GOBP_LIPOSACCHARIDE_METABOLIC_PROCESS	Details ...	95	-0.44438	-1.24909	0.0497018	0.647854	1	5291	tags=46%, list=19%, signal=57%
GOBP_NEGATIVE_REGULATION_OF_ATP_DEPENDENT_ACTIVITY	GOBP_NEGATIVE_REGULATION_OF_ATP_DEPENDENT_ACTIVITY	Details ...	25	-0.546114	-1.24903	0.137097	0.64662	1	4459	tags=28%, list=16%, signal=33%
GOBP_RESPONSE_TO_UV_A	GOBP_RESPONSE_TO_UV_A	Details ...	15	-0.615351	-1.24885	0.1875	0.645867	1	3365	tags=40%, list=12%, signal=45%
GOBP_REGULATION_OF_REACTIVE_OXYGEN_SPECIES_BIOSYNTHETIC_PROCESS	GOBP_REGULATION_OF_REACTIVE_OXYGEN_SPECIES_BIOSYNTHETIC_PROCESS	Details ...	50	-0.472384	-1.2487	0.0778689	0.645016	1	3745	tags=34%, list=13%, signal=39%
GOBP_VENTRICULAR_CARDIAC_MUSCLE_TISSUE_MORPHOGENESIS	GOBP_VENTRICULAR_CARDIAC_MUSCLE_TISSUE_MORPHOGENESIS	Details ...	56	-0.47584	-1.2486	0.0828157	0.64393	1	4886	tags=36%, list=17%, signal=43%
GOBP_CIRCADIAN_SLEEP_WAKE_CYCLE_PROCESS	GOBP_CIRCADIAN_SLEEP_WAKE_CYCLE_PROCESS	Details ...	34	-0.573168	-1.24808	0.113402	0.644858	1	2300	tags=24%, list=8%, signal=26%
GOBP_GLYCOLIPID_CATABOLIC_PROCESS	GOBP_GLYCOLIPID_CATABOLIC_PROCESS	Details ...	16	-0.56483	-1.24766	0.130518	0.645337	1	4976	tags=56%, list=18%, signal=68%
GOBP_NEGATIVE_REGULATION_OF_ANDROGEN_RECEPTOR_SIGNALING_PATHWAY	GOBP_NEGATIVE_REGULATION_OF_ANDROGEN_RECEPTOR_SIGNALING_PATHWAY	Details ...	17	-0.586263	-1.24712	0.140039	0.646209	1	2880	tags=29%, list=10%, signal=33%
GOCC_LYSOSOMAL_LUMEN	GOCC_LYSOSOMAL_LUMEN	Details ...	20	-0.540125	-1.24691	0.144788	0.645722	1	4976	tags=55%, list=18%, signal=67%
GOBP_REGULATION_OF_TOLL_LIKE_RECEPTOR_SIGNALING_PATHWAY	GOBP_REGULATION_OF_TOLL_LIKE_RECEPTOR_SIGNALING_PATHWAY	Details ...	29	-0.509613	-1.24617	0.0917969	0.647718	1	5015	tags=38%, list=18%, signal=46%
GOMF_PROLACTIN_RECEPTOR_BINDING	GOMF_PROLACTIN_RECEPTOR_BINDING	Details ...	28	-0.943672	-1.24609	0.0743802	0.646612	1	1587	tags=7%, list=6%, signal=8%
GOBP_REGULATION_OF_STEROID_HORMONE_BIOSYNTHETIC_PROCESS	GOBP_REGULATION_OF_STEROID_HORMONE_BIOSYNTHETIC_PROCESS	Details ...	20	-0.531184	-1.24587	0.156673	0.646179	1	3355	tags=40%, list=12%, signal=45%
GOMF_PHOSPHOPROTEIN_BINDING	GOMF_PHOSPHOPROTEIN_BINDING	Details ...	112	-0.431747	-1.24578	0.0491159	0.645115	1	5303	tags=45%, list=19%, signal=55%
GOBP_NEGATIVE_REGULATION_OF_SIGNAL_TRANSDUCTION_BY_P53_CLASS_MEDIATOR	GOBP_NEGATIVE_REGULATION_OF_SIGNAL_TRANSDUCTION_BY_P53_CLASS_MEDIATOR	Details ...	33	-0.47779	-1.24566	0.0804829	0.644228	1	2920	tags=39%, list=10%, signal=44%
GOBP_REGULATION_OF_SUBSTRATE_ADHESION_DEPENDENT_CELL_SPREADING	GOBP_REGULATION_OF_SUBSTRATE_ADHESION_DEPENDENT_CELL_SPREADING	Details ...	59	-0.459694	-1.24537	0.104418	0.644222	1	5111	tags=54%, list=18%, signal=66%
GOBP_HYDROGEN_PEROXIDE_BIOSYNTHETIC_PROCESS	GOBP_HYDROGEN_PEROXIDE_BIOSYNTHETIC_PROCESS	Details ...	19	-0.565884	-1.24523	0.13834	0.643328	1	5452	tags=47%, list=19%, signal=59%
GOBP_PEPTIDYL_THREONINE_MODIFICATION	GOBP_PEPTIDYL_THREONINE_MODIFICATION	Details ...	122	-0.431676	-1.24464	0.0584551	0.644765	1	4234	tags=34%, list=15%, signal=39%
GOMF_MAP_KINASE_KINASE_ACTIVITY	GOMF_MAP_KINASE_KINASE_ACTIVITY	Details ...	15	-0.552326	-1.24457	0.138277	0.643654	1	4927	tags=53%, list=18%, signal=65%
GOBP_NEGATIVE_REGULATION_OF_FIBROBLAST_PROLIFERATION	GOBP_NEGATIVE_REGULATION_OF_FIBROBLAST_PROLIFERATION	Details ...	44	-0.464505	-1.24377	0.0818363	0.646019	1	5247	tags=41%, list=19%, signal=50%
GOMF_EXTRACELLULAR_MATRIX_STRUCTURAL_CONSTITUENT_CONFERRING_TENSILE_STRENGTH	GOMF_EXTRACELLULAR_MATRIX_STRUCTURAL_CONSTITUENT_CONFERRING_TENSILE_STRENGTH	Details ...	45	-0.531297	-1.24262	0.164706	0.649935	1	4650	tags=49%, list=17%, signal=58%
GOBP_NEUTRAL_LIPID_CATABOLIC_PROCESS	GOBP_NEUTRAL_LIPID_CATABOLIC_PROCESS	Details ...	40	-0.531881	-1.24257	0.126761	0.648706	1	1576	tags=15%, list=6%, signal=16%
GOBP_CARDIAC_MUSCLE_CELL_DIFFERENTIATION	GOBP_CARDIAC_MUSCLE_CELL_DIFFERENTIATION	Details ...	158	-0.434459	-1.24219	0.0544747	0.649112	1	3874	tags=30%, list=14%, signal=34%
GOBP_RESPONSE_TO_INTERLEUKIN_1	GOBP_RESPONSE_TO_INTERLEUKIN_1	Details ...	97	-0.44543	-1.24214	0.0701403	0.647853	1	3364	tags=31%, list=12%, signal=35%
GOBP_POSITIVE_REGULATION_OF_LIPASE_ACTIVITY	GOBP_POSITIVE_REGULATION_OF_LIPASE_ACTIVITY	Details ...	61	-0.480887	-1.24161	0.0833333	0.648921	1	5182	tags=39%, list=18%, signal=48%
GOCC_RIBBON_SYNAPSE	GOCC_RIBBON_SYNAPSE	Details ...	29	-0.514791	-1.23929	0.0939335	0.658664	1	4151	tags=45%, list=15%, signal=53%
GOBP_REACTIVE_OXYGEN_SPECIES_METABOLIC_PROCESS	GOBP_REACTIVE_OXYGEN_SPECIES_METABOLIC_PROCESS	Details ...	250	-0.419257	-1.2392	0.0361446	0.657644	1	3745	tags=29%, list=13%, signal=33%
GOBP_POSITIVE_REGULATION_OF_MYOTUBE_DIFFERENTIATION	GOBP_POSITIVE_REGULATION_OF_MYOTUBE_DIFFERENTIATION	Details ...	15	-0.608833	-1.23879	0.167653	0.658092	1	3670	tags=40%, list=13%, signal=46%
GOCC_PORE_COMPLEX	GOCC_PORE_COMPLEX	Details ...	26	-0.521685	-1.23856	0.139004	0.657717	1	1531	tags=19%, list=5%, signal=20%
GOMF_PHOSPHOLIPID_TRANSPORTER_ACTIVITY	GOMF_PHOSPHOLIPID_TRANSPORTER_ACTIVITY	Details ...	66	-0.445496	-1.23748	0.0828283	0.661404	1	4304	tags=35%, list=15%, signal=41%
GOBP_NEGATIVE_REGULATION_OF_LIPID_CATABOLIC_PROCESS	GOBP_NEGATIVE_REGULATION_OF_LIPID_CATABOLIC_PROCESS	Details ...	31	-0.518936	-1.23725	0.107071	0.660942	1	3073	tags=29%, list=11%, signal=33%
GOBP_NEGATIVE_REGULATION_OF_PROTEIN_IMPORT_INTO_NUCLEUS	GOBP_NEGATIVE_REGULATION_OF_PROTEIN_IMPORT_INTO_NUCLEUS	Details ...	18	-0.556449	-1.23724	0.188213	0.659554	1	4431	tags=39%, list=16%, signal=46%
GOBP_HEART_VALVE_MORPHOGENESIS	GOBP_HEART_VALVE_MORPHOGENESIS	Details ...	54	-0.46885	-1.23716	0.1	0.658497	1	4035	tags=44%, list=14%, signal=52%
GOBP_PROSTATE_GLAND_DEVELOPMENT	GOBP_PROSTATE_GLAND_DEVELOPMENT	Details ...	53	-0.473314	-1.23639	0.0853175	0.660811	1	3416	tags=28%, list=12%, signal=32%
GOBP_POSITIVE_REGULATION_OF_NEUROGENESIS	GOBP_POSITIVE_REGULATION_OF_NEUROGENESIS	Details ...	322	-0.413571	-1.23566	0.0379242	0.662955	1	5111	tags=40%, list=18%, signal=48%
GOBP_ALPHA_BETA_T_CELL_DIFFERENTIATION	GOBP_ALPHA_BETA_T_CELL_DIFFERENTIATION	Details ...	137	-0.429085	-1.23543	0.057971	0.662592	1	5607	tags=40%, list=20%, signal=50%
GOMF_ATPASE_COUPLED_TRANSMEMBRANE_TRANSPORTER_ACTIVITY	GOMF_ATPASE_COUPLED_TRANSMEMBRANE_TRANSPORTER_ACTIVITY	Details ...	108	-0.45088	-1.23534	0.0930233	0.661641	1	5929	tags=39%, list=21%, signal=49%
GOBP_INFLAMMATORY_CELL_APOPTOTIC_PROCESS	GOBP_INFLAMMATORY_CELL_APOPTOTIC_PROCESS	Details ...	28	-0.526686	-1.23449	0.123506	0.664349	1	5820	tags=50%, list=21%, signal=63%
GOBP_ESTABLISHMENT_OF_ENDOTHELIAL_BARRIER	GOBP_ESTABLISHMENT_OF_ENDOTHELIAL_BARRIER	Details ...	50	-0.478802	-1.23448	0.116959	0.662955	1	4348	tags=50%, list=15%, signal=59%
GOBP_RESPONSE_TO_DSRNA	GOBP_RESPONSE_TO_DSRNA	Details ...	65	-0.464776	-1.23446	0.0986193	0.6616	1	4967	tags=34%, list=18%, signal=41%
GOMF_INSULIN_RECEPTOR_BINDING	GOMF_INSULIN_RECEPTOR_BINDING	Details ...	27	-0.505107	-1.23384	0.128049	0.663154	1	5680	tags=44%, list=20%, signal=56%
GOBP_NEGATIVE_REGULATION_OF_ORGAN_GROWTH	GOBP_NEGATIVE_REGULATION_OF_ORGAN_GROWTH	Details ...	43	-0.476917	-1.23353	0.118577	0.663189	1	4107	tags=33%, list=15%, signal=38%
GOBP_CENTRAL_NERVOUS_SYSTEM_PROJECTION_NEURON_AXONOGENESIS	GOBP_CENTRAL_NERVOUS_SYSTEM_PROJECTION_NEURON_AXONOGENESIS	Details ...	32	-0.496091	-1.2332	0.139721	0.663364	1	2621	tags=28%, list=9%, signal=31%
GOBP_PLASMA_MEMBRANE_ORGANIZATION	GOBP_PLASMA_MEMBRANE_ORGANIZATION	Details ...	170	-0.422153	-1.23278	0.0562016	0.663881	1	4967	tags=32%, list=18%, signal=38%
GOMF_ENDOPEPTIDASE_ACTIVITY	GOMF_ENDOPEPTIDASE_ACTIVITY	Details ...	435	-0.405996	-1.2326	0.0176471	0.663296	1	4414	tags=23%, list=16%, signal=27%
GOCC_SARCOPLASMIC_RETICULUM	GOCC_SARCOPLASMIC_RETICULUM	Details ...	77	-0.467701	-1.23197	0.0903491	0.664959	1	2854	tags=29%, list=10%, signal=32%
GOBP_LUNG_ALVEOLUS_DEVELOPMENT	GOBP_LUNG_ALVEOLUS_DEVELOPMENT	Details ...	68	-0.46631	-1.23164	0.0969697	0.665108	1	4039	tags=38%, list=14%, signal=45%
GOBP_SARCOPLASMIC_RETICULUM_CALCIUM_ION_TRANSPORT	GOBP_SARCOPLASMIC_RETICULUM_CALCIUM_ION_TRANSPORT	Details ...	33	-0.533512	-1.23151	0.146091	0.66423	1	1327	tags=18%, list=5%, signal=19%
GOBP_POSITIVE_REGULATION_OF_NEUROTRANSMITTER_TRANSPORT	GOBP_POSITIVE_REGULATION_OF_NEUROTRANSMITTER_TRANSPORT	Details ...	30	-0.548897	-1.2311	0.0981595	0.664752	1	3178	tags=33%, list=11%, signal=38%
GOBP_REGULATION_OF_BIOLOGICAL_PROCESS_INVOLVED_IN_SYMBIOTIC_INTERACTION	GOBP_REGULATION_OF_BIOLOGICAL_PROCESS_INVOLVED_IN_SYMBIOTIC_INTERACTION	Details ...	68	-0.459662	-1.23072	0.0941423	0.665161	1	3364	tags=24%, list=12%, signal=27%
GOBP_REGULATION_OF_DEFENSE_RESPONSE_TO_BACTERIUM	GOBP_REGULATION_OF_DEFENSE_RESPONSE_TO_BACTERIUM	Details ...	21	-0.541286	-1.23032	0.175	0.665665	1	4392	tags=48%, list=16%, signal=56%
GOBP_SARCOMERE_ORGANIZATION	GOBP_SARCOMERE_ORGANIZATION	Details ...	50	-0.517848	-1.23004	0.134737	0.665563	1	3280	tags=34%, list=12%, signal=38%
GOBP_POSITIVE_REGULATION_OF_BLOOD_CIRCULATION	GOBP_POSITIVE_REGULATION_OF_BLOOD_CIRCULATION	Details ...	45	-0.499312	-1.22822	0.12831	0.672709	1	3175	tags=24%, list=11%, signal=28%
GOMF_CARGO_RECEPTOR_ACTIVITY	GOMF_CARGO_RECEPTOR_ACTIVITY	Details ...	82	-0.474544	-1.22797	0.106157	0.672537	1	3359	tags=27%, list=12%, signal=30%
GOBP_HETEROPHILIC_CELL_CELL_ADHESION_VIA_PLASMA_MEMBRANE_CELL_ADHESION_MOLECULES	GOBP_HETEROPHILIC_CELL_CELL_ADHESION_VIA_PLASMA_MEMBRANE_CELL_ADHESION_MOLECULES	Details ...	50	-0.490076	-1.22735	0.102041	0.674067	1	4102	tags=34%, list=15%, signal=40%
GOBP_NEUROTROPHIN_TRK_RECEPTOR_SIGNALING_PATHWAY	GOBP_NEUROTROPHIN_TRK_RECEPTOR_SIGNALING_PATHWAY	Details ...	32	-0.480537	-1.22668	0.106695	0.67586	1	5868	tags=53%, list=21%, signal=67%
GOBP_RESPIRATORY_GASEOUS_EXCHANGE_BY_RESPIRATORY_SYSTEM	GOBP_RESPIRATORY_GASEOUS_EXCHANGE_BY_RESPIRATORY_SYSTEM	Details ...	75	-0.456804	-1.22635	0.083871	0.676011	1	4579	tags=35%, list=16%, signal=41%
GOBP_POSITIVE_REGULATION_OF_B_CELL_MEDIATED_IMMUNITY	GOBP_POSITIVE_REGULATION_OF_B_CELL_MEDIATED_IMMUNITY	Details ...	73	-0.464011	-1.22634	0.114625	0.674687	1	2386	tags=16%, list=8%, signal=18%
GOBP_PSEUDOPODIUM_ORGANIZATION	GOBP_PSEUDOPODIUM_ORGANIZATION	Details ...	18	-0.566286	-1.22596	0.153409	0.674911	1	4084	tags=39%, list=15%, signal=45%
GOBP_REGULATION_OF_ATP_DEPENDENT_ACTIVITY	GOBP_REGULATION_OF_ATP_DEPENDENT_ACTIVITY	Details ...	74	-0.454873	-1.22566	0.110204	0.674965	1	4459	tags=34%, list=16%, signal=40%
GOBP_POSITIVE_REGULATION_OF_SYNAPTIC_TRANSMISSION_GABAERGIC	GOBP_POSITIVE_REGULATION_OF_SYNAPTIC_TRANSMISSION_GABAERGIC	Details ...	20	-0.582108	-1.22456	0.147705	0.678873	1	4159	tags=35%, list=15%, signal=41%
GOBP_POSITIVE_REGULATION_OF_NEUROTRANSMITTER_SECRETION	GOBP_POSITIVE_REGULATION_OF_NEUROTRANSMITTER_SECRETION	Details ...	24	-0.549441	-1.22432	0.133065	0.678607	1	3178	tags=33%, list=11%, signal=38%
GOBP_NEGATIVE_REGULATION_OF_LEUKOCYTE_MIGRATION	GOBP_NEGATIVE_REGULATION_OF_LEUKOCYTE_MIGRATION	Details ...	47	-0.476977	-1.22414	0.117988	0.67795	1	3489	tags=32%, list=12%, signal=36%
GOBP_POSITIVE_REGULATION_OF_SMOOTHENED_SIGNALING_PATHWAY	GOBP_POSITIVE_REGULATION_OF_SMOOTHENED_SIGNALING_PATHWAY	Details ...	45	-0.461842	-1.22387	0.108317	0.677841	1	4252	tags=38%, list=15%, signal=44%
GOMF_PLUS_END_DIRECTED_MICROTUBULE_MOTOR_ACTIVITY	GOMF_PLUS_END_DIRECTED_MICROTUBULE_MOTOR_ACTIVITY	Details ...	15	-0.57348	-1.22374	0.159596	0.677063	1	4813	tags=47%, list=17%, signal=56%
GOBP_POSITIVE_REGULATION_OF_CELL_DIVISION	GOBP_POSITIVE_REGULATION_OF_CELL_DIVISION	Details ...	93	-0.462118	-1.22342	0.110664	0.67731	1	4736	tags=28%, list=17%, signal=34%
GOBP_CELLULAR_RESPONSE_TO_BIOTIC_STIMULUS	GOBP_CELLULAR_RESPONSE_TO_BIOTIC_STIMULUS	Details ...	259	-0.412433	-1.22337	0.0571992	0.67612	1	4741	tags=29%, list=17%, signal=35%
GOCC_POSTSYNAPTIC_ACTIN_CYTOSKELETON	GOCC_POSTSYNAPTIC_ACTIN_CYTOSKELETON	Details ...	16	-0.594455	-1.22325	0.209256	0.675274	1	3650	tags=31%, list=13%, signal=36%
GOBP_NEGATIVE_REGULATION_OF_CHEMOTAXIS	GOBP_NEGATIVE_REGULATION_OF_CHEMOTAXIS	Details ...	58	-0.459292	-1.22277	0.104854	0.676266	1	4133	tags=40%, list=15%, signal=46%
GOBP_BONE_MORPHOGENESIS	GOBP_BONE_MORPHOGENESIS	Details ...	112	-0.417029	-1.22202	0.0601202	0.678456	1	4487	tags=31%, list=16%, signal=37%
GOBP_NUCLEOTIDE_TRANSMEMBRANE_TRANSPORT	GOBP_NUCLEOTIDE_TRANSMEMBRANE_TRANSPORT	Details ...	21	-0.523957	-1.22136	0.166302	0.680268	1	3093	tags=29%, list=11%, signal=32%
GOBP_PROTEOGLYCAN_METABOLIC_PROCESS	GOBP_PROTEOGLYCAN_METABOLIC_PROCESS	Details ...	89	-0.43275	-1.22124	0.0963115	0.679481	1	3743	tags=30%, list=13%, signal=35%
GOBP_EPITHELIAL_CELL_FATE_COMMITMENT	GOBP_EPITHELIAL_CELL_FATE_COMMITMENT	Details ...	17	-0.575055	-1.22089	0.185263	0.679835	1	2729	tags=29%, list=10%, signal=33%
GOBP_DENDRITIC_SPINE_MORPHOGENESIS	GOBP_DENDRITIC_SPINE_MORPHOGENESIS	Details ...	76	-0.442211	-1.22003	0.104255	0.682637	1	4388	tags=38%, list=16%, signal=45%
GOMF_MICROTUBULE_PLUS_END_BINDING	GOMF_MICROTUBULE_PLUS_END_BINDING	Details ...	21	-0.508059	-1.22001	0.154297	0.681356	1	5356	tags=57%, list=19%, signal=71%
GOBP_PLASMA_MEMBRANE_TUBULATION	GOBP_PLASMA_MEMBRANE_TUBULATION	Details ...	19	-0.529682	-1.21959	0.184486	0.681977	1	1540	tags=32%, list=5%, signal=33%
GOBP_NEGATIVE_REGULATION_OF_INTRACELLULAR_ESTROGEN_RECEPTOR_SIGNALING_PATHWAY	GOBP_NEGATIVE_REGULATION_OF_INTRACELLULAR_ESTROGEN_RECEPTOR_SIGNALING_PATHWAY	Details ...	15	-0.566636	-1.21938	0.158317	0.681607	1	2677	tags=33%, list=10%, signal=37%
GOBP_VENTRICULAR_CARDIAC_MUSCLE_TISSUE_DEVELOPMENT	GOBP_VENTRICULAR_CARDIAC_MUSCLE_TISSUE_DEVELOPMENT	Details ...	68	-0.455872	-1.21914	0.0938776	0.681302	1	5265	tags=38%, list=19%, signal=47%
GOBP_MICROGLIA_DIFFERENTIATION	GOBP_MICROGLIA_DIFFERENTIATION		15	-0.562496	-1.21876	0.183633	0.681817	1	3001	tags=53%, list=11%, signal=60%
GOBP_RESPONSE_TO_MECHANICAL_STIMULUS	GOBP_RESPONSE_TO_MECHANICAL_STIMULUS		163	-0.42987	-1.21848	0.0654762	0.681721	1	4583	tags=33%, list=16%, signal=39%
GOBP_REACTIVE_OXYGEN_SPECIES_BIOSYNTHETIC_PROCESS	GOBP_REACTIVE_OXYGEN_SPECIES_BIOSYNTHETIC_PROCESS		62	-0.453276	-1.21815	0.101796	0.681965	1	5603	tags=44%, list=20%, signal=54%
GOBP_OUTFLOW_TRACT_SEPTUM_MORPHOGENESIS	GOBP_OUTFLOW_TRACT_SEPTUM_MORPHOGENESIS		28	-0.507865	-1.21753	0.159393	0.683555	1	4633	tags=46%, list=16%, signal=56%
GOBP_STRIATED_MUSCLE_CELL_DIFFERENTIATION	GOBP_STRIATED_MUSCLE_CELL_DIFFERENTIATION		344	-0.42489	-1.21745	0.0778443	0.682547	1	4320	tags=31%, list=15%, signal=36%
GOBP_POSITIVE_REGULATION_OF_VASCULAR_ASSOCIATED_SMOOTH_MUSCLE_CELL_PROLIFERATION	GOBP_POSITIVE_REGULATION_OF_VASCULAR_ASSOCIATED_SMOOTH_MUSCLE_CELL_PROLIFERATION		43	-0.465636	-1.21732	0.124506	0.681732	1	4469	tags=44%, list=16%, signal=52%
GOMF_PEPTIDASE_REGULATOR_ACTIVITY	GOMF_PEPTIDASE_REGULATOR_ACTIVITY		265	-0.425318	-1.2172	0.0568627	0.680985	1	2917	tags=16%, list=10%, signal=18%
GOBP_INTERLEUKIN_12_PRODUCTION	GOBP_INTERLEUKIN_12_PRODUCTION		65	-0.465012	-1.21655	0.104651	0.682855	1	4487	tags=34%, list=16%, signal=40%
GOBP_POSITIVE_REGULATION_OF_EXTRACELLULAR_MATRIX_ORGANIZATION	GOBP_POSITIVE_REGULATION_OF_EXTRACELLULAR_MATRIX_ORGANIZATION		31	-0.481883	-1.21629	0.118474	0.682719	1	4770	tags=52%, list=17%, signal=62%
GOMF_SPECTRIN_BINDING	GOMF_SPECTRIN_BINDING		34	-0.484165	-1.21621	0.092827	0.681757	1	2689	tags=32%, list=10%, signal=36%
GOBP_REGULATION_OF_MUSCLE_CONTRACTION	GOBP_REGULATION_OF_MUSCLE_CONTRACTION		167	-0.432389	-1.21516	0.0922131	0.685633	1	3487	tags=26%, list=12%, signal=30%
GOMF_GALACTOSYLTRANSFERASE_ACTIVITY	GOMF_GALACTOSYLTRANSFERASE_ACTIVITY		28	-0.507461	-1.21516	0.149284	0.684307	1	4081	tags=36%, list=14%, signal=42%
GOBP_GRANULOCYTE_CHEMOTAXIS	GOBP_GRANULOCYTE_CHEMOTAXIS		129	-0.443153	-1.21514	0.0909091	0.683025	1	3249	tags=26%, list=12%, signal=29%
GOBP_CARDIAC_EPITHELIAL_TO_MESENCHYMAL_TRANSITION	GOBP_CARDIAC_EPITHELIAL_TO_MESENCHYMAL_TRANSITION		36	-0.491782	-1.21495	0.139676	0.68265	1	2694	tags=39%, list=10%, signal=43%
GOBP_CELLULAR_RESPONSE_TO_REACTIVE_OXYGEN_SPECIES	GOBP_CELLULAR_RESPONSE_TO_REACTIVE_OXYGEN_SPECIES		145	-0.418764	-1.21451	0.0705645	0.683558	1	3716	tags=30%, list=13%, signal=35%
GOBP_REGULATION_OF_EXTRACELLULAR_MATRIX_ASSEMBLY	GOBP_REGULATION_OF_EXTRACELLULAR_MATRIX_ASSEMBLY		17	-0.523193	-1.21451	0.158879	0.68227	1	2620	tags=47%, list=9%, signal=52%
GOBP_B_CELL_APOPTOTIC_PROCESS	GOBP_B_CELL_APOPTOTIC_PROCESS		31	-0.476926	-1.2143	0.131148	0.681934	1	4136	tags=45%, list=15%, signal=53%
GOBP_MULTICELLULAR_ORGANISMAL_LEVEL_IRON_ION_HOMEOSTASIS	GOBP_MULTICELLULAR_ORGANISMAL_LEVEL_IRON_ION_HOMEOSTASIS		30	-0.510337	-1.21427	0.162162	0.680792	1	5945	tags=53%, list=21%, signal=68%
GOMF_ESTROGEN_16_ALPHA_HYDROXYLASE_ACTIVITY	GOMF_ESTROGEN_16_ALPHA_HYDROXYLASE_ACTIVITY		18	-0.806335	-1.21418	0.279352	0.679903	1	5452	tags=17%, list=19%, signal=21%
GOCC_CELL_BODY_MEMBRANE	GOCC_CELL_BODY_MEMBRANE		41	-0.518094	-1.21368	0.102459	0.681013	1	4312	tags=34%, list=15%, signal=40%
GOBP_ASTROCYTE_ACTIVATION	GOBP_ASTROCYTE_ACTIVATION		21	-0.531908	-1.21356	0.171717	0.680274	1	3001	tags=43%, list=11%, signal=48%
GOBP_REGULATION_OF_BMP_SIGNALING_PATHWAY	GOBP_REGULATION_OF_BMP_SIGNALING_PATHWAY		106	-0.420411	-1.21265	0.0678295	0.6832	1	4687	tags=38%, list=17%, signal=45%
GOBP_REGULATION_OF_MEMBRANE_LIPID_DISTRIBUTION	GOBP_REGULATION_OF_MEMBRANE_LIPID_DISTRIBUTION		58	-0.453756	-1.21234	0.0995935	0.683413	1	3924	tags=29%, list=14%, signal=34%
GOBP_CELL_CELL_JUNCTION_MAINTENANCE	GOBP_CELL_CELL_JUNCTION_MAINTENANCE		23	-0.523777	-1.21209	0.158103	0.683282	1	4014	tags=30%, list=14%, signal=35%
GOBP_REGULATION_OF_LYMPHOCYTE_MIGRATION	GOBP_REGULATION_OF_LYMPHOCYTE_MIGRATION		66	-0.452998	-1.21172	0.11332	0.683754	1	2224	tags=26%, list=8%, signal=28%
GOBP_REGULATION_OF_POTASSIUM_ION_TRANSPORT	GOBP_REGULATION_OF_POTASSIUM_ION_TRANSPORT		116	-0.429201	-1.2117	0.0842105	0.68255	1	3705	tags=26%, list=13%, signal=30%
GOBP_HETEROTYPIC_CELL_CELL_ADHESION	GOBP_HETEROTYPIC_CELL_CELL_ADHESION		57	-0.463112	-1.21146	0.0808081	0.682342	1	2863	tags=26%, list=10%, signal=29%
GOBP_CALCIUM_ION_IMPORT	GOBP_CALCIUM_ION_IMPORT		57	-0.459662	-1.21052	0.100806	0.685497	1	6092	tags=44%, list=22%, signal=56%
GOBP_INTERFERON_ALPHA_PRODUCTION	GOBP_INTERFERON_ALPHA_PRODUCTION		36	-0.494662	-1.21036	0.118609	0.684996	1	5550	tags=44%, list=20%, signal=55%
GOBP_NEGATIVE_REGULATION_OF_PROTEIN_LOCALIZATION_TO_NUCLEUS	GOBP_NEGATIVE_REGULATION_OF_PROTEIN_LOCALIZATION_TO_NUCLEUS		45	-0.470289	-1.21036	0.135659	0.683747	1	4431	tags=29%, list=16%, signal=34%
GOBP_POSITIVE_REGULATION_OF_TRANSMEMBRANE_RECEPTOR_PROTEIN_SERINE_THREONINE_KINASE_SIGNALING_PATHWAY	GOBP_POSITIVE_REGULATION_OF_TRANSMEMBRANE_RECEPTOR_PROTEIN_SERINE_THREONINE_KINASE_SIGNALING_PATHWAY		101	-0.414904	-1.20887	0.0632411	0.689641	1	4687	tags=37%, list=17%, signal=44%
GOMF_MOLECULAR_SEQUESTERING_ACTIVITY	GOMF_MOLECULAR_SEQUESTERING_ACTIVITY		45	-0.464377	-1.20863	0.125761	0.689502	1	4140	tags=31%, list=15%, signal=36%
GOMF_ANKYRIN_BINDING	GOMF_ANKYRIN_BINDING		22	-0.57228	-1.20857	0.192385	0.688449	1	2450	tags=27%, list=9%, signal=30%
GOBP_GRANULOCYTE_MIGRATION	GOBP_GRANULOCYTE_MIGRATION		160	-0.437573	-1.20847	0.0914761	0.687591	1	3280	tags=24%, list=12%, signal=27%
GOBP_NEGATIVE_T_CELL_SELECTION	GOBP_NEGATIVE_T_CELL_SELECTION		15	-0.606831	-1.20826	0.233684	0.687308	1	3493	tags=40%, list=12%, signal=46%
GOBP_RESPONSE_TO_TOXIC_SUBSTANCE	GOBP_RESPONSE_TO_TOXIC_SUBSTANCE		135	-0.424074	-1.20818	0.0894309	0.686422	1	3366	tags=27%, list=12%, signal=30%
GOMF_CD8_RECEPTOR_BINDING	GOMF_CD8_RECEPTOR_BINDING		19	-0.588042	-1.20813	0.185606	0.685356	1	1372	tags=16%, list=5%, signal=17%
GOBP_RESPONSE_TO_BMP	GOBP_RESPONSE_TO_BMP		167	-0.403608	-1.20776	0.0537849	0.685896	1	3828	tags=31%, list=14%, signal=35%
GOBP_PHOSPHATIDYLCHOLINE_BIOSYNTHETIC_PROCESS	GOBP_PHOSPHATIDYLCHOLINE_BIOSYNTHETIC_PROCESS		21	-0.498998	-1.20748	0.141748	0.685949	1	4950	tags=33%, list=18%, signal=40%
GOBP_CARDIAC_VENTRICLE_MORPHOGENESIS	GOBP_CARDIAC_VENTRICLE_MORPHOGENESIS		82	-0.442659	-1.20742	0.09375	0.684934	1	3716	tags=29%, list=13%, signal=34%
GOMF_GLYCOSAMINOGLYCAN_BINDING	GOMF_GLYCOSAMINOGLYCAN_BINDING		242	-0.421319	-1.20715	0.106212	0.68504	1	4597	tags=30%, list=16%, signal=35%
GOBP_NUCLEOBASE_METABOLIC_PROCESS	GOBP_NUCLEOBASE_METABOLIC_PROCESS		40	-0.470113	-1.20672	0.140244	0.685788	1	5202	tags=40%, list=18%, signal=49%
GOCC_VACUOLAR_LUMEN	GOCC_VACUOLAR_LUMEN		24	-0.508139	-1.20641	0.166023	0.686127	1	4976	tags=50%, list=18%, signal=61%
GOBP_NEGATIVE_REGULATION_OF_FATTY_ACID_METABOLIC_PROCESS	GOBP_NEGATIVE_REGULATION_OF_FATTY_ACID_METABOLIC_PROCESS		37	-0.485919	-1.20628	0.12753	0.68554	1	4458	tags=30%, list=16%, signal=35%
GOBP_RECEPTOR_SIGNALING_PATHWAY_VIA_STAT	GOBP_RECEPTOR_SIGNALING_PATHWAY_VIA_STAT		214	-0.422741	-1.20623	0.0715706	0.684478	1	4469	tags=28%, list=16%, signal=33%
GOBP_STEROID_HORMONE_MEDIATED_SIGNALING_PATHWAY	GOBP_STEROID_HORMONE_MEDIATED_SIGNALING_PATHWAY		123	-0.416013	-1.20603	0.0833333	0.684201	1	5778	tags=40%, list=21%, signal=50%
GOMF_PROTEIN_TYROSINE_KINASE_ACTIVITY	GOMF_PROTEIN_TYROSINE_KINASE_ACTIVITY		134	-0.421647	-1.20587	0.0848861	0.683746	1	5276	tags=43%, list=19%, signal=53%
GOBP_EXCITATORY_SYNAPSE_ASSEMBLY	GOBP_EXCITATORY_SYNAPSE_ASSEMBLY		38	-0.497801	-1.20587	0.112871	0.682498	1	2627	tags=32%, list=9%, signal=35%
GOCC_COLLAGEN_TRIMER	GOCC_COLLAGEN_TRIMER		81	-0.483925	-1.20527	0.167006	0.684154	1	2480	tags=30%, list=9%, signal=32%
GOBP_PEPTIDYL_GLUTAMIC_ACID_MODIFICATION	GOBP_PEPTIDYL_GLUTAMIC_ACID_MODIFICATION		27	-0.514957	-1.20505	0.151579	0.68397	1	3336	tags=26%, list=12%, signal=29%
GOBP_REGULATION_OF_POSTSYNAPSE_ORGANIZATION	GOBP_REGULATION_OF_POSTSYNAPSE_ORGANIZATION		139	-0.423341	-1.20479	0.087234	0.684085	1	4388	tags=37%, list=16%, signal=43%
GOBP_REGULATION_OF_SIGNALING_RECEPTOR_ACTIVITY	GOBP_REGULATION_OF_SIGNALING_RECEPTOR_ACTIVITY		139	-0.431417	-1.20471	0.104536	0.683252	1	5265	tags=35%, list=19%, signal=43%
GOBP_PEPTIDE_HORMONE_PROCESSING	GOBP_PEPTIDE_HORMONE_PROCESSING		26	-0.546871	-1.20448	0.170974	0.683179	1	4475	tags=31%, list=16%, signal=37%
GOBP_RESPONSE_TO_AXON_INJURY	GOBP_RESPONSE_TO_AXON_INJURY		75	-0.445024	-1.20438	0.111562	0.682468	1	5095	tags=41%, list=18%, signal=50%
GOBP_POSITIVE_REGULATION_OF_RHO_PROTEIN_SIGNAL_TRANSDUCTION	GOBP_POSITIVE_REGULATION_OF_RHO_PROTEIN_SIGNAL_TRANSDUCTION		35	-0.49878	-1.20374	0.159449	0.684259	1	2536	tags=23%, list=9%, signal=25%
GOBP_PHOTORECEPTOR_CELL_DIFFERENTIATION	GOBP_PHOTORECEPTOR_CELL_DIFFERENTIATION		82	-0.446929	-1.20298	0.0987654	0.686595	1	2892	tags=26%, list=10%, signal=28%
GOBP_OLFACTORY_LOBE_DEVELOPMENT	GOBP_OLFACTORY_LOBE_DEVELOPMENT		44	-0.474226	-1.20291	0.145161	0.685762	1	3767	tags=39%, list=13%, signal=45%
GOBP_AMINE_BIOSYNTHETIC_PROCESS	GOBP_AMINE_BIOSYNTHETIC_PROCESS		42	-0.481329	-1.20286	0.141104	0.684717	1	4679	tags=31%, list=17%, signal=37%
GOMF_KINESIN_BINDING	GOMF_KINESIN_BINDING		53	-0.457212	-1.20263	0.11022	0.684594	1	4994	tags=40%, list=18%, signal=48%
GOBP_IMPORT_ACROSS_PLASMA_MEMBRANE	GOBP_IMPORT_ACROSS_PLASMA_MEMBRANE		207	-0.415413	-1.2025	0.0643777	0.684024	1	4923	tags=31%, list=17%, signal=37%
GOBP_CIRCADIAN_SLEEP_WAKE_CYCLE	GOBP_CIRCADIAN_SLEEP_WAKE_CYCLE		40	-0.525826	-1.20225	0.166329	0.684016	1	2300	tags=25%, list=8%, signal=27%
GOBP_CONNECTIVE_TISSUE_DEVELOPMENT	GOBP_CONNECTIVE_TISSUE_DEVELOPMENT		312	-0.388311	-1.20222	0.0338645	0.682937	1	3874	tags=30%, list=14%, signal=35%
GOCC_ACETYLCHOLINE_GATED_CHANNEL_COMPLEX	GOCC_ACETYLCHOLINE_GATED_CHANNEL_COMPLEX		17	-0.699084	-1.20208	0.243299	0.682328	1	767	tags=24%, list=3%, signal=24%
GOBP_CELLULAR_RESPONSE_TO_DSRNA	GOBP_CELLULAR_RESPONSE_TO_DSRNA		21	-0.516096	-1.20205	0.156942	0.681267	1	4967	tags=52%, list=18%, signal=64%
GOCC_GOLGI_CISTERNA	GOCC_GOLGI_CISTERNA		67	-0.436974	-1.20189	0.112676	0.680889	1	3732	tags=36%, list=13%, signal=41%
GOMF_FLIPPASE_ACTIVITY	GOMF_FLIPPASE_ACTIVITY		16	-0.548964	-1.20173	0.197652	0.680436	1	2881	tags=44%, list=10%, signal=49%
GOBP_VASCULAR_PROCESS_IN_CIRCULATORY_SYSTEM	GOBP_VASCULAR_PROCESS_IN_CIRCULATORY_SYSTEM		247	-0.416469	-1.20096	0.0690979	0.682831	1	5366	tags=34%, list=19%, signal=42%
GOBP_HORMONE_MEDIATED_SIGNALING_PATHWAY	GOBP_HORMONE_MEDIATED_SIGNALING_PATHWAY		168	-0.404921	-1.20066	0.068323	0.682967	1	5591	tags=35%, list=20%, signal=43%
GOBP_POSITIVE_REGULATION_OF_SYNAPSE_ASSEMBLY	GOBP_POSITIVE_REGULATION_OF_SYNAPSE_ASSEMBLY		82	-0.460302	-1.20046	0.108607	0.682728	1	3448	tags=33%, list=12%, signal=37%
GOBP_EYE_PHOTORECEPTOR_CELL_DEVELOPMENT	GOBP_EYE_PHOTORECEPTOR_CELL_DEVELOPMENT		42	-0.497759	-1.19988	0.141176	0.684235	1	2821	tags=26%, list=10%, signal=29%
GOBP_MUSCLE_ORGAN_MORPHOGENESIS	GOBP_MUSCLE_ORGAN_MORPHOGENESIS		94	-0.44382	-1.19986	0.12395	0.683146	1	4886	tags=35%, list=17%, signal=42%
GOCC_SPERM_PLASMA_MEMBRANE	GOCC_SPERM_PLASMA_MEMBRANE		29	-0.583191	-1.19984	0.168016	0.682053	1	1852	tags=17%, list=7%, signal=18%
GOBP_RECEPTOR_CATABOLIC_PROCESS	GOBP_RECEPTOR_CATABOLIC_PROCESS		31	-0.482381	-1.19975	0.167925	0.681272	1	4781	tags=52%, list=17%, signal=62%
GOMF_TRANSFORMING_GROWTH_FACTOR_BETA_RECEPTOR_BINDING	GOMF_TRANSFORMING_GROWTH_FACTOR_BETA_RECEPTOR_BINDING		28	-0.499094	-1.19946	0.187625	0.681411	1	3199	tags=32%, list=11%, signal=36%
GOBP_REGULATION_OF_NEUROBLAST_PROLIFERATION	GOBP_REGULATION_OF_NEUROBLAST_PROLIFERATION		66	-0.462423	-1.19943	0.14053	0.680345	1	3493	tags=32%, list=12%, signal=36%
GOBP_MINERALOCORTICOID_METABOLIC_PROCESS	GOBP_MINERALOCORTICOID_METABOLIC_PROCESS		16	-0.544896	-1.19928	0.184426	0.679889	1	5613	tags=50%, list=20%, signal=62%
GOBP_OUTFLOW_TRACT_MORPHOGENESIS	GOBP_OUTFLOW_TRACT_MORPHOGENESIS		88	-0.437643	-1.19913	0.124752	0.679393	1	3716	tags=36%, list=13%, signal=42%
GOBP_EXTRACELLULAR_STRUCTURE_ORGANIZATION	GOBP_EXTRACELLULAR_STRUCTURE_ORGANIZATION		323	-0.408719	-1.1989	0.0807453	0.679332	1	4780	tags=39%, list=17%, signal=46%
GOBP_HEART_PROCESS	GOBP_HEART_PROCESS		251	-0.40849	-1.1988	0.0781893	0.678615	1	3716	tags=27%, list=13%, signal=31%
GOBP_MORPHOGENESIS_OF_A_BRANCHING_STRUCTURE	GOBP_MORPHOGENESIS_OF_A_BRANCHING_STRUCTURE		253	-0.41172	-1.19875	0.0912779	0.677656	1	4893	tags=39%, list=17%, signal=46%
[truncated: 2,652 more rows]

## Sheet: Figure 4C_abc
FeatureID	FeatureName	FGF2- Average	FGF2- Log2 Fold Change	FGF2- P-Value	FGF2+ Average	FGF2+ Log2 Fold Change	FGF2+ P-Value
[truncated: 975 more rows]

## Sheet: Figure 4C_def
FeatureID	FeatureName	CBD-CNP- Average	CBD-CNP- Log2 Fold Change	CBD-CNP- P-Value	CBD-CNP+ Average	CBD-CNP+ Log2 Fold Change	CBD-CNP+ P-Value
[truncated: 1,435 more rows]

[truncated: 2 more sheets: Figure 5BC, Figure 6C, Suppl. Figure 3]
